# Supplementary material for: Systematic Analysis of REBASE Identifies Numerous Type I Restriction-Modification Systems with Duplicated, Distinct hsdS Specificity Genes That Can Switch System Specificity by Recombination
Source: mSystems. 2020 Jul 28;5(4):e00497-20. doi: 10.1128/mSystems.00497-20 (PMC7394358; doi:10.1128/mSystems.00497-20)
Supplement: DATA SET S1 [file mSystems.00497-20-sd001.xlsx]

## Sheet: annotation.strand
Gene name	start	end	organism	GenBank ID	strand
S10.Mha1ORF7100P	531322	531942	Mycoplasma haemofelis str. Langford 1	FR773153	+
S10.MhaO2ORF784P	555003	555599	Mycoplasma haemofelis Ohio2	CP002808	+
S11.Mha1ORF7100P	531990	532424	Mycoplasma haemofelis str. Langford 1	FR773153	+
S11.MhaO2ORF784P	555644	556081	Mycoplasma haemofelis Ohio2	CP002808	+
S12.Mha1ORF7100P	532408	532644	Mycoplasma haemofelis str. Langford 1	FR773153	+
S12.MhaO2ORF784P	556107	556265	Mycoplasma haemofelis Ohio2	CP002808	+
S13.Mha1ORF7100P	532685	533284	Mycoplasma haemofelis str. Langford 1	FR773153	+
S13.MhaO2ORF784P	556306	556905	Mycoplasma haemofelis Ohio2	CP002808	+
S1.Aac1023ORF15130P	2916	3224	Acetobacter aceti 1023	JEOA01000031	+
S1.Aam15939ORF856P	832474	833178	Anoxybacillus amylolyticus	CP015438	+
S1.Aap33389ORF313P	108960	109187	Aggregatibacter aphrophilus	AEWB01000006	-
S1.Aba28ORF805P	145560	145937	Acinetobacter baumannii ABNIH28	CP026125	-
S1.Aba52ORF4039P	25565	25840	Acinetobacter baumannii AR_0052	CP027185	+
S1.Aba70ORF4059P	26928	27203	Acinetobacter baumannii AR_0070	CP027182	+
S1.AbaPR07ORF17485P	3916574	3916951	Acinetobacter baumannii PR07	CP012035	-
S1.Abu7h1hORF906P	866079	866633	Arcobacter butzleri 7h1h	CP006615	+
S1.Aca306ORF21455P	39120	39422	Aeromonas caviae CHZ306	MDSC01000031	-
S1.Aca306ORF5085P	130016	131287	Aeromonas caviae CHZ306	MDSC01000034	-
S1.Aca429865ORF9030P	583835	584440	Aeromonas caviae 429865	LIIX01000003	+
S1.AceCD2ORF4329P	20301	21548	Acetivibrio cellulolyticus CD2	AEDB01000057	-
S1.Ach8003ORF26140P	2931891	2932958	Azotobacter chroococcum	CP010415	-
S1.Acr312ORF6460P	202661	202930	Aliiroseovarius crassostreae CV919-312	LKBA01000001	-
S1.Ade49176ORF1379P	61552	62589	Abiotrophia defectiva	ACIN02000011	-
S1.AfeSS3ORF165P	178818	179987	Acidithiobacillus ferrivorans SS3	CP002985	-
S1.Afi17242ORF1804P	2018120	2019232	Alistipes finegoldii	CP003274	+
S1.Afi17242ORF581P	645519	646601	Alistipes finegoldii	CP003274	+
S1.AhaPEL85ORFHP	6457	7518	Anaerostipes hadrus PEL 85	JYFK01000018	+
S1.AhaSSC2ORF14250P	1421811	1423079	Anaerostipes hadrus SSC/2	FP929061	+
S1.AhaSSC2ORF30830P	3045921	3047036	Anaerostipes hadrus SSC/2	FP929061	+
S1.AhuZ5ORF11675P	2502557	2503006	Azospirillum humicireducens SgZ-5	CP015285	-
S1.AjoXBB1ORF18320P	240288	240908	Acinetobacter johnsonii XBB1	CP010351	+
S1.Ami202ORF3085P	10081	10656	Actinobacillus minor 202	ACFT01000099	+
S1.Ami305ORF9771P	41813	42967	Actinobacillus minor NM305	ACQL01000097	-
S1.Aob25724ORFAP	2	592	Alistipes obesi sp. nov. strain sp. nov. strain ph8	CAHA01000015	+
S1.Aoc19LORF8870P	973620	974306	Acholeplasma oculi 19L	LK028559	+
S1.Aom7705AORF1677P	60575	61672	Alloscardovia omnicolens CMW7705A	LRPK01000044	-
S1.Apa1342ORF2943P	54343	54648	Acetobacter pasteurianus subsp. pasteurianus SRCM101342	CP021512	+
S1.Apa1342ORF3157P	245030	246301	Acetobacter pasteurianus subsp. pasteurianus SRCM101342	CP021512	-
S1.Apa1447ORF2799P	68508	68825	Acetobacter pasteurianus subsp. ascendens SRCM101447	CP021525	+
S1.Apa1447ORF3031P	287865	288182	Acetobacter pasteurianus subsp. ascendens SRCM101447	CP021525	+
S1.Apa1468ORF2954P	29590	29772	Acetobacter pasteurianus subsp. pasteurianus SRCM101468	CP021923	-
S1.Apa1468ORF3072P	136896	137474	Acetobacter pasteurianus subsp. pasteurianus SRCM101468	CP021923	-
S1.Apa233ORF3120P	329308	329898	Acholeplasma palmae J233	FO681347	+
S1.Apa32837ORF14230P	1521251	1521562	Acetobacter pasteurianus IFO 3283-07	AP011135	+
S1.Apa3283ORF14230P	1521257	1521568	Acetobacter pasteurianus IFO 3283-01	AP011121	+
S1.ApaB6ORFAP	40977	41414	Aquabacterium parvum B6	LFRI01000109	+
S1.ApaHSORF199P	231364	232476	Atopobium parvulum	CP001721	-
S1.Apl1022ORF2873P	3	491	Actinobacillus pleuropneumoniae 1022	JSVF01000027	+
S1.Apl11ORF15540P	14334	15803	Actinobacillus pleuropneumoniae serovar 11 str. 56153	ADOK01000024	+
S1.Apl13ORF14840P	14218	15750	Actinobacillus pleuropneumoniae serovar 13 str. N273	ADOM01000035	+
S1.Apl1536ORF14250P	14161	15687	Actinobacillus pleuropneumoniae serovar 2 str. S1536	ADOE01000035	+
S1.Apl16ORF1465P	1484076	1484519	Actinobacillus pleuropneumoniae KL 16	CP022715	+
S1.Apl16ORF521P	528270	529490	Actinobacillus pleuropneumoniae KL 16	CP022715	+
S1.Apl24226ORF978P	31867	33234	Actinobacillus pleuropneumoniae serovar 2 str. 4226	ADXN01000037	+
S1.Apl460ORF2855P	1	489	Actinobacillus pleuropneumoniae 460	JSVG01000029	+
S1.Apl4ORF14420P	14440	15747	Actinobacillus pleuropneumoniae serovar 4 str. M62	ADOF01000061	+
S1.Apl518ORF2970P	1	489	Actinobacillus pleuropneumoniae 518	JSVZ01000023	+
S1.Apl597ORF2844P	1	387	Actinobacillus pleuropneumoniae 597	JSVX01000030	+
S1.Apl6ORF2000P	1	1287	Actinobacillus pleuropneumoniae serovar 6 str. Femo	ADOG01000044	+
S1.Apl780ORF1834P	14215	15645	Actinobacillus pleuropneumoniae 780	JSVV01000027	+
S1.Apl8ORF1574P	1660932	1662401	Actinobacillus pleuropneumoniae serovar 8	LN908249	+
S1.AplAORF1530P	1701551	1702801	Actinobacillus pleuropneumoniae serovar 7 str. AP76	CP001091	+
S1.AplJORF1434P	1578057	1579469	Actinobacillus pleuropneumoniae serovar 3 str. JL03	CP000687	+
S1.AplS8ORFFP	29689	30939	Actinobacillus pleuropneumoniae S8	ALYN01000034	+
S1.AprF5ORF15710P	3254630	3255307	Acidihalobacter prosperus F5	CP017415	+
S1.AprV6ORF12985P	2800953	2801543	Acidihalobacter prosperus V6	CP017448	-
S1.Ari49626ORF858P	18	632	Atopobium rimae	ACFE01000006	+
S1.Asc43700ORF700P	147158	147985	Aeromonas schubertii	LPUO01000001	+
S1.Ase25460ORFCP	3045	3653	Alistipes senegalensis JC50	CAHI01000030	-
S1.AshWALORF16440P	1876599	1877813	Alistipes shahii WAL 8301	FP929032	-
S1.AshWALORF19050P	2175318	2175812	Alistipes shahii WAL 8301	FP929032	+
S1.AshWALORF24470P	2790611	2791672	Alistipes shahii WAL 8301	FP929032	+
S1.Asp04ORF10700P	2237366	2237827	Acinetobacter species TTH0-4	CP012608	+
S1.Asp2167ORFFP	2312	2923	Aeromonas species MDS8	AOTK01000086	+
S1.Asp53ORF759P	22370	23062	Alistipes species CAG:53	CBAY010000018	+
S1.Asp97CO5ORF3705P	51118	52260	Alcanivorax species 97CO-5	AZYR01000010	-
S1.AspCHKC3ORF1895P	5418	6113	Alistipes species CHKCI003	FCNT01000072	+
S1.AspCHKC3ORF860P	65483	66718	Alistipes species CHKCI003	FCNT01000027	-
S1.AspCIBORF4377P	4875078	4875506	Azoarcus species strain CIB	CP011072	+
S1.AspMGS1ORFGP	152139	153299	Akkermansia species UNK.MGS-1	LBCB01000008	+
S1.AspNA3ORF10550P	2274086	2274403	Acidovorax species NA3	CP021361	+
S1.AspNIH1ORF17530P	3575563	3575907	Aeromonas species ASNIH1	CP026228	-
S1.AspNIH3ORF21995P	4670801	4671463	Aeromonas species ASNIH3	CP026222	-
S1.AspNIH7ORF6920P	1494087	1494842	Aeromonas species ASNIH7	CP026226	+
S1.AspRW2A1ORF3830P	854768	855385	Alteromonas species RW2A1	CP018031	+
S1.AspT1ORFGP	1517064	1517543	Acidovorax species T1	CP021648	+
S1.AspY2ORF3765P	803964	804542	Acinetobacter species TGL-Y2	CP015110	+
S1.Ast1028ORFBP	43409	44632	Arcobacter species AF1028	JART01000008	-
S1.AtrBDGP1ORF18245P	9914	10651	Acetobacter tropicalis BDGP1	CP022700	-
S1.Aur10aORF190P	195204	196394	Aerococcus urinae ACS-120-V-Col10a	CP002512	+
S1.AveNIH1ORF20600P	4518361	4518966	Aeromonas veronii AVNIH1	CP014774	+
S1.AveNIH1ORF3790P	865745	866350	Aeromonas veronii AVNIH1	CP014774	+
S1.AveX11ORF6735P	1412761	1413492	Aeromonas veronii X11	CP024930	-
S1.AviLL1ORFAP	126812	128104	Aerococcus viridans LL1	AJTG01000031	+
S1.Bad22ORF659P	820188	820751	Bifidobacterium adolescentis 22L	CP007443	-
S1.Bad23ORF1117P	1283664	1284812	Bifidobacterium adolescentis BBMN23	CP010437	-
S1.Bam1895ORF19705P	2293	2688	Bacillus amyloliquefaciens B1895	JMEG01000062	-
S1.Baz2011ORF4868P	188	595	Bacillus azotoformans MEV2011	JJRY01000041	+
S1.Bba133ORF11595P	2614140	2614634	Bacteroidetes bacterium UKL13-3	CP012155	-
S1.BbeJBORF3156P	3364624	3365994	Bacillus beveridgei MLTeJB	CP012502	-
S1.Bbi29521ORF1355P	1606527	1606982	Bifidobacterium bifidum	AP012323	+
S1.Bbi3115ORF705P	508481	509659	Bifidobacterium bifidum TMC 3115	AP018132	-
S1.Bbi7004ORF108P	56043	56807	Bifidobacterium bifidum LMG 13195	AP018131	-
S1.BbiDII	1125721	1126878	Bifidobacterium bifidum	AKCA01000001	-
S1.Bbr01IIP	1682067	1682960	Bifidobacterium breve NRBB01	CP021384	-
S1.Bbr12LORF1345P	1607403	1608272	Bifidobacterium breve 12L	CP006711	-
S1.Bbr17ORF1492P	1718509	1719690	Bifidobacterium breve BB017W439A	CP021554	-
S1.Bbr20213ORF1458P	1682072	1682971	Bifidobacterium breve	AP012324	-
S1.Bbr215ORF1730P	1911835	1913079	Bifidobacterium breve BB215W447A	CP021558	-
S1.Bbr26ORF1523P	1742953	1744176	Bifidobacterium breve DRBB26	CP021390	-
S1.Bbr28I	1826127	1827284	Bifidobacterium breve DRBB28	CP021553	-
S1.Bbr2LORF381P	441489	442034	Bifidobacterium breve 2L	AWUG01000001	+
S1.Bbr30ORF1559P	1754262	1755161	Bifidobacterium breve DRBB30	CP023199	-
S1.Bbr4321ORF1561P	1754244	1755143	Bifidobacterium breve CNCM I-4321	CP021559	-
S1.Bbr51ORF183P	242211	242708	Bifidobacterium breve NRBB51	CP021392	-
S1.Bbr57I	1879761	1881023	Bifidobacterium breve NRBB57	CP021389	-
S1.Bbr6330ORFFP	118764	119192	Bifidobacterium breve DPC 6330	AFXX01000043	+
S1.Bbr82I	1722549	1723751	Bifidobacterium breve BB082W48	CP021555	-
S1.Bca12C61ORF316P	393700	395112	Bacteroides caccae CL03T12C61	AGXF01000001	+
S1.Bca12C61ORF3335P	80934	82217	Bacteroides caccae CL03T12C61	AGXF01000017	+
S1.Bca16992ORF630P	770136	771344	Bifidobacterium catenulatum	AP012325	+
S1.Bca43185ORF1995P	2270665	2271795	Bacteroides caccae ATCC 43185	CP022412	+
S1.Bca43185ORF2080P	467497	468582	Bacteroides caccae ATCC 43185	CP022412	-
S1.Bca43185ORF2463P	3722368	3723534	Bacteroides caccae ATCC 43185	CP022412	+
S1.Bca43195FORF11485P	2026316	2027467	Bacteroides caccae ATCC 43185	PUEQ01000003	-
S1.Bca43195FORF18200P	3828066	3829178	Bacteroides caccae ATCC 43185	PUEQ01000003	+
S1.Bca43195FORF1915P	482472	483638	Bacteroides caccae ATCC 43185	PUEQ01000002	-
S1.BcaI48ORF4285P	189593	190792	Bacteroides caecimuris I48	NHMU01000002	+
S1.Bce4120ORF4084P	2330	2890	Bacillus cereus B4120	LJKI01000060	+
S1.BceD122I	4971862	4972473	Bacillus cereus D12_2	CP016315	-
S1.BceVD200ORF791P	16236	16817	Bacillus cereus VD200	AHFM01000019	+
S1.BceWH2ORF1017P	1050394	1051332	Bacteroides cellulosilyticus WH2	CP012801	+
S1.BceWH2ORF4920P	6330148	6331221	Bacteroides cellulosilyticus WH2	CP012801	+
S1.BceWH2ORF592P	591384	592751	Bacteroides cellulosilyticus WH2	CP012801	+
S1.Bco36DORF278P	277705	278298	Bacillus coagulans 36D1	CP003056	+
S1.Bco4096ORF202P	822	1415	Bacillus coagulans B4096	LQYJ01000085	+
S1.Bco4102ORF596P	154180	155445	Bacillus sporothermodurans B4102	LQYN01000039	-
S1.BcoDORF4049P	18654	20060	Bacteroides coprocola DSM 17136	ABIY02000125	+
S1.BcoNL01ORFBP	37741	38973	Bacillus coagulans NL01	LBMQ01000006	+
S1.BcoNL01ORFCP	31078	32316	Bacillus coagulans NL01	LBMQ01000036	-
S1.Bcp4100ORF370P	97162	98439	Bacillus coagulans B4100	LQYH01000044	-
S1.Bdo12C01ORF1796P	5282969	5284381	Bacteroides dorei CL03T12C01	CP011531	+
S1.Bdo12C01ORF3417P	527985	528998	Bacteroides dorei CL03T12C01	CP011531	+
S1.Bdo12C06ORF2361P	11307	12554	Bacteroides cellulosilyticus CL02T12C19	AGXJ01000038	+
S1.Bdo12C06ORF5182P	1	689	Bacteroides cellulosilyticus CL02T12C19	AGXJ01000108	+
S1.Bdo17855ORF1474P	38096	39271	Bacteroides dorei DSM 17855	ABWZ01000029	+
S1.Bdo17855ORF639P	331034	332383	Bacteroides dorei DSM 17855	ABWZ01000013	+
S1.BdoB079ORF12520P	3145688	3146110	Bacteroides dorei isolate HS1_L_3_B_079	CP008741	+
S1.Bfa27ORFDP	96517	97119	Bacteroides faecis MAJ27	AGDG01000022	+
S1.Bfi10I	73805	75052	Bacteroides finegoldii CL09T03C10	AKBZ01000002	+
S1.Bfi17565ORF5015P	83863	84924	Bacteroides finegoldii	ABXI02000002	-
S1.Bfi8840ORF2335P	123866	125026	Bacteroides finegoldii 2789STDY5608840	CYZH01000011	+
S1.Bfl4941ORF20245P	3957636	3958046	Bacillus flexus KLBMP 4941	CP016790	-
S1.Bfr12C07ORF4136P	597919	598983	Bacteroides fragilis CL03T12C07	JH724184	+
S1.Bfr14ORF3855P	1005528	1007087	Bacteroides fragilis S14	CP012706	+
S1.Bfr638ORF1165P	1417636	1418835	Bacteroides fragilis 638R	FQ312004	+
S1.BfrBOB25ORF5030P	1310332	1310952	Bacteroides fragilis BOB25	CP011073	+
S1.BfrC08ORF1152P	1476091	1477233	Bacteroides fragilis CL03T00C08	JH724173	+
S1.BfrQ1F2ORF4845P	1127032	1128180	Bacteroides fragilis Q1F2	CP018937	+
S1.BglBGLYORF755P	790673	791242	Bacillus glycinifermentans BGLY	LT603683	+
S1.BglTH008ORF8505P	63090	64262	Bacillus species TH008	JZBT01000025	-
S1.Bho20aORF1760P	322611	323855	Bacillus horikoshii 20a	CP020880	-
S1.Bhu2003ORF1190P	1379754	1380938	Butyrivibrio hungatei MB2003	CP017831	+
S1.Bka15439ORF782P	931962	932465	Bifidobacterium kashiwanohense JCM 15439	AP012327	+
S1.BkaPV202ORF3675P	853226	854431	Bifidobacterium kashiwanohense PV20-2	CP007456	+
S1.Bli101AORFBP	3737	4975	Bacillus licheniformis 10-1-A	AJLV01000028	-
S1.BliB52ORF3790P	136554	137147	Bacillus licheniformis CG-B52	AVEZ01000003	+
S1.BliBORF2384P	4166788	4167951	Bacillus licheniformis	CP000002	-
S1.BliDII	4166640	4167803	Bacillus licheniformis DSM 13	AE017333	-
S1.BlmNCIP	1687258	1687803	Bifidobacterium longum subsp. longum NCIMB8809	CP011964	-
S1.Blo105ORF1442P	1652749	1654026	Bifidobacterium longum 105-A	AP014658	-
S1.Blo1206ORF1592P	1771773	1772018	Bifidobacterium longum subsp. longum AH1206	CP016019	-
S1.Blo1217ORF1481P	1755309	1756400	Bifidobacterium longum subsp. longum	AP010888	+
S1.Blo157ORF1526P	1781878	1783035	Bifidobacterium longum subsp. infantis 157F-NC	AP010890	-
S1.Blo16BORF1928P	598	1491	Bifidobacterium longum subsp. longum 1-6B	AJTF01000002	-
S1.Blo22BORF306P	47560	48747	Bifidobacterium longum subsp. longum 2-2B	AJTJ01000071	-
S1.Blo301ORF1509P	1795590	1796786	Bifidobacterium longum subsp. longum JDM301	CP002010	-
S1.Blo30698ORF1753P	2153905	2154600	Bifidobacterium longum subsp. longum CCUG30698	CP011965	+
S1.Blo35BORF325P	64121	64669	Bifidobacterium longum subsp. longum 35B	AJTI01000062	+
S1.Blo7210ORFBP	1324022	1325110	Bifidobacterium longum subsp. infantis CECT 7210	LN824140	-
S1.Blo91563ORF652P	540509	541159	Bifidobacterium longum subsp. longum KACC 91563	CP002794	+
S1.BloBG7ORF1562P	1824626	1825135	Bifidobacterium longum BG7	CP010453	+
S1.BloBXY01ORF7845P	1798369	1799565	Bifidobacterium longum BXY01	CP008885	-
S1.BloDORF1959AP	2334624	2335175	Bifidobacterium longum DJO10A	CP000605	-
S1.BloDORF1959BP	2331690	2332340	Bifidobacterium longum DJO10A	CP000605	+
S1.BloF8ORF1960P	217680	218219	Bifidobacterium longum subsp. longum F8	FP929034	+
S1.Bno12C05ORF4277P	1	690	Bacteroides nordii CL02T12C05	AGXS01000029	+
S1.Bno12C05ORF4347P	67852	69045	Bacteroides nordii CL02T12C05	AGXS01000029	+
S1.Bov8483FORF11440P	2631084	2632313	Bacteroides ovatus ATCC 8483F	PUEP01000005	+
S1.Bov8483FORF2465P	459695	460825	Bacteroides ovatus ATCC 8483F	PUEP01000005	+
S1.Bov8483ORF1529P	1834998	1836149	Bacteroides ovatus ATCC 8483	CP012938	-
S1.Bov8483ORF4735P	6135935	6137032	Bacteroides ovatus ATCC 8483	CP012938	+
S1.Bov975ORF2541P	3430380	3431501	Bacteroides ovatus V975	LT622246	+
S1.Bov975ORF4323P	5601608	5602783	Bacteroides ovatus V975	LT622246	-
S1.Bpr316ORF98P	91129	92295	Butyrivibrio proteoclasticus B316	CP001813	+
S1.Bps202ORFAP	2959633	2959938	Burkholderia species TSV202	CP009157	-
S1.Bps20438ORF690P	852765	853931	Bifidobacterium pseudocatenulatum DSM 20438 = JCM 1200 = LMG 10505	AP012330	+
S1.BpuB9ORF15350P	3012974	3014185	Bacillus pumilus SH-B9	CP011007	-
S1.BpuC4ORF12585P	2491613	2492866	Bacillus pumilus C4	CP011109	-
S1.Bpy6292ORF3747P	4683	5858	Bacteroides pyogenes	BAIQ01000067	+
S1.Bpy6294ORF3789P	3	488	Bacteroides pyogenes	BAIR01000065	+
S1.Bre1206ORF1405P	184593	186215	Brevibacillus reuszeri	LGIQ01000002	+
S1.BsaDD2ORF5016P	4811021	4811941	Blastococcus saxobsidens DD2	FO117623	-
S1.BsaMROC1ORF5610P	105116	105682	Bacillus safensis MROC1	LZRH01000010	+
S1.BsiJPN1ORF1178P	1261581	1262396	Brocadia sinica JPN1	BAFN01000001	+
S1.BsiP558ORF4156P	4184395	4185060	Bacillus simplex P558	CCXW01000001	-
S1.Bsp2156ORF1624P	100783	101934	Bacteroides species 2_1_56FAA	ACWI01000010	+
S1.Bsp3140ORF1663P	211	519	Bacteroides species 3_1_40A	ACRT01000043	-
S1.Bsp40ORFAP	908	1507	Brocadia species 40	MJUW01000001	-
S1.Bsp4347ORF704P	1235	1540	Bacteroides species 4_3_47FAA	ACDR02000089	+
S1.BspI48ORF4040P	1007278	1008453	Bacteroides species I48	CP015401	+
S1.BspMGS14ORFBP	178889	179515	Bacteroides species UNK.MGS-14	LBCF01000005	+
S1.BspMGS14ORFHP	1	537	Bacteroides species UNK.MGS-14	LBCF01000138	+
S1.Bst43183ORF224P	26817	28025	Bacteroides stercoris	ABFZ02000012	+
S1.Bsu17258ORF14005P	825172	825834	Brucella suis 2011017258	CP017013	+
S1.BsuCC16ORF609P	17578	18147	Bacillus subtilis B4071	JXHN01000064	+
S1.Bth4ORFFP	13982	15160	Burkholderia thailandensis Bt4	ABBH01000732	-
S1.Bth5482ORF14660P	1463878	1465008	Bacteroides thetaiotaomicron VPI-5482	PUEO01000014	+
S1.Bth5482ORF14760P	1486541	1487827	Bacteroides thetaiotaomicron VPI-5482	PUEO01000014	+
S1.Bth7330ORF3563P	4391004	4392185	Bacteroides thetaiotaomicron 7330	CP012937	+
S1.Bto268083ORFCP	33324	34394	Bacteroides timonensis AP1	CBVI010000024	+
S1.Bun8864ORF3591P	133465	134838	Bacteroides uniformis 2789STDY5608864	CYYO01000012	+
S1.Bva4144ORF605P	18305	18862	Bacillus vallismortis B4144_201601	LQYR01000022	+
S1.Bve1413ORF3003P	2825229	2825672	Bacillus velezensis SRCM101413	CP021890	-
S1.Bve1501ORF18960P	3789776	3790207	Bacillus velezensis TB1501	CP022531	-
S1.Bve72ORF2738P	2712119	2712988	Bacillus velezensis SRCM100072	CP021888	-
S1.Bvi18177ORF6885P	1655594	1656313	Barnesiella viscericola	CP007034	+
S1.BviSED5ORF19920P	8113	8913	Bacillus vietnamensis UCD-SED5	LIXZ01000025	-
S1.Bvu510ORF3995P	1	1279	Bacteroides vulgatus PC510	ADKO01000013	+
S1.Bvu8482ORF3687P	4550842	4551522	Bacteroides vulgatus	CP000139	+
S1.Bvu8492ORF13360P	5052	6182	Bacteroides vulgatus ATCC 8492	PUEN01000010	+
S1.Bvu8492ORF2385P	1415510	1416664	Bacteroides vulgatus ATCC 8492	PUEN01000007	+
S1.Bvu8492ORF5535P	841674	842804	Bacteroides vulgatus ATCC 8492	PUEN01000007	+
S1.BvumpkORF3684P	4299021	4300271	Bacteroides vulgatus mpk	CP013020	+
S1.Bxy12C04ORF584P	286578	287105	Bacteroides xylanisolvens CL03T12C04	AGXE01000004	+
S1.Bxy1bORF29550P	97174	97872	Bacteroides xylanisolvens SD CC 1b	CBXG010000034	-
S1.Bxy2aORF47470P	101990	102688	Bacteroides xylanisolvens SD CC 2a	CBXH010000051	-
S1.Cac10703ORF2330P	99760	100950	Clostridium acetireducens	LZFO01000002	+
S1.CbaCHKC6ORF2315P	20731	21270	Clostridiales bacterium CHKCI006	FCNA01000122	-
S1.CbaCRORF2434P	2673892	2674530	Comamonadaceae bacterium CR	CP004885	-
S1.CbaGD5ORFHP	2378	3670	Coriobacteriaceae bacterium GD5	CAPF01000074	+
S1.Cbo17ORF1997P	2177998	2179290	Clostridium botulinum B Eklund 17B(NRP)	FR745875	-
S1.Cbo19482ORF2148P	4671	5828	Chryseobacterium bovis DSM 19482	FTPU01000023	+
S1.Cbo19482ORF2562P	30755	31912	Chryseobacterium bovis DSM 19482	FTPU01000032	+
S1.Cbo19482ORF3342P	1	538	Chryseobacterium bovis DSM 19482	FTPU01000093	+
S1.Cbo613FORF220P	3938	4594	Clostridium bolteae ATCC BAA-613F	PUEM01000003	+
S1.Cbo613FORF7430P	1492626	1493918	Clostridium bolteae ATCC BAA-613F	PUEM01000006	-
S1.Cbo613ORF30005P	6453804	6455096	Clostridium bolteae ATCC BAA-613	CP022464	+
S1.Cbu635ORFFP	16396	16827	Clostridium butyricum INCQS635	JRMA01000169	+
S1.CbuD1ORF11985P	2636105	2636701	Clostridium butyricum JKY6D1	CP013352	-
S1.CbuL09ORF13065P	2885773	2886354	Clostridium butyricum KNU-L09	CP013252	-
S1.CbuTOAORF11515P	2558005	2558586	Clostridium butyricum TOA	CP014704	-
S1.Cca7120ORF1230P	285793	287352	Capnocytophaga canimorsus 7120	CP022382	+
S1.CcaCc12ORF230002P	3621	4196	Capnocytophaga canimorsus Cc12	CDOE01000016	+
S1.CcaCc12ORF2P	3621	4196	Capnocytophaga canimorsus Cc12	CDOE01000016	+
S1.CcaHT1ORFAP	3380	4141	Chryseobacterium camelliae Dolsongi-HT1	CP022986	-
S1.CcaHT1ORFBP	4361131	4361817	Chryseobacterium camelliae Dolsongi-HT1	CP022986	+
S1.CceORF2725P	68365	69531	Clostridium cellulolyticum	AAVC01000008	-
S1.Ccf10ORF14440P	1390391	1391071	Clostridium cf. saccharolyticum K10	FP929037	+
S1.Ccf10ORF32420P	3094415	3095692	Clostridium cf. saccharolyticum K10	FP929037	-
S1.Cch4335ORF18610P	2338240	2339586	Clostridium chauvoei JF4335	LT799839	-
S1.Cch7528I	283067	283513	Clostridium chauvoei DSM 7528	CP018624	+
S1.Cco45ORFFP	179461	180168	Campylobacter species CIT045	JFAP01000007	+
S1.Cco6447ORF7580P	205749	206105	Campylobacter coli BCW_6447	MJWL01000029	+
S1.Cco6448ORF8200P	205749	206105	Campylobacter coli BCW_6448	MJWM01000028	+
S1.Cco7432ORF330P	11823	12314	Campylobacter coli BCW_7432	MJZU01000005	-
S1.Cco7435ORF1500P	11209	11700	Campylobacter coli BCW_7435	MJZX01000012	-
S1.CcoC26ORF14325P	9326	10552	Chryseobacterium contaminans C-26	MAYF01000352	+
S1.Ccu92ORF2008P	1481568	1482878	Campylobacter curvus 525.92	CP000767	+
S1.Cdi2379ORF11465P	5130	5603	Corynebacterium diphtheriae 2379	MSIR01000026	+
S1.Cdi631ORF8225P	71638	72180	Corynebacterium diphtheriae bv. belfanti 631	LSVP01000004	-
S1.Cdi768ORF9105P	8362	8976	Corynebacterium diphtheriae 768a	MSIJ01000016	-
S1.Cdic25ORF4135P	42103	42495	Corynebacterium diphtheriae c25	NDHV01000008	-
S1.CdiLEM1ORFDP	881874	882773	Clostridioides difficile LEM1	CP019469	+
S1.Cdim74ORF5430P	21033	21677	Corynebacterium diphtheriae bv. mitis 74	LSVN01000054	+
S1.Cep9333ORF2584P	2903834	2904259	Crinalium epipsammum	CP003620	-
S1.Cfe21142ORF104050P	7567	8181	Cytophaga fermentans	BAMD01000079	+
S1.Cfe64221ORFCP	27489	28502	Campylobacter fetus subsp. venerealis 642-21	AJSG01000042	-
S1.CfeB6ORFBP	27490	28503	Campylobacter fetus subsp. venerealis B6	AJMC01000036	-
S1.CfeMMM01ORF5570P	9913	10758	Campylobacter fetus MMM01	JRKX01000045	-
S1.CfrCF04ORFCP	203158	204048	Citrobacter freundii CF04	BDFL01000051	-
S1.CfrNIH3III	2914251	2915486	Citrobacter freundii complex species CFNIH3	CP026235	-
S1.CgeBVORF1370P	376534	377031	Clostridiales genomosp. BVAB3 str. UPII9-5	CP001850	-
S1.CgeBVORF489P	1321697	1322887	Clostridiales genomosp. BVAB3 str. UPII9-5	CP001850	-
S1.CgiH1496ORF6185P	1332271	1332780	Capnocytophaga gingivalis H1496	CP022386	+
S1.Cha12947ORF2284P	2463877	2465097	Capnocytophaga haemolytica NCTC12947	LT906449	+
S1.Cha32990ORF9380P	2086389	2087003	Capnocytophaga haemolytica	CP014227	+
S1.Che51209ORF1776P	1706038	1706607	Campylobacter helveticus ATCC 51209	CP020478	+
S1.ChuAORF3354P	3830174	3831238	Cytophaga hutchinsonii	CP000383	+
S1.Cin337ORF5580P	1236186	1237274	Chryseobacterium indologenes FDAARGOS_337	CP022058	+
S1.CinI46ORF6495P	1257775	1258911	Clostridium innocuum I46	CP022722	-
S1.Cje11351ORF1677P	1604968	1605639	Campylobacter jejuni subsp. jejuni	LN831025	+
S1.Cje262ORF40P	6173	6844	Campylobacter jejuni subsp. jejuni FDAARGOS_262	CP022076	+
S1.Cje262ORF8975P	1718426	1718986	Campylobacter jejuni subsp. jejuni FDAARGOS_262	CP022076	-
S1.Cje3781ORF6310P	7058	7663	Campylobacter jejuni BCW_3781	MEIB01000048	+
S1.Cje3786ORF335P	62396	63058	Campylobacter jejuni BCW_3786	MJWP01000004	+
S1.Cje3799ORF8400P	214717	215073	Campylobacter jejuni BCW_3799	MJVO01000049	+
S1.Cje5523ORF8455P	4776	5132	Campylobacter jejuni subsp. jejuni C1-5523	JYDX01000061	+
S1.Cje6475ORF2775P	20073	20429	Campylobacter jejuni BCW_6475	MJYM01000042	+
S1.Cje6882ORF5075P	13367	13972	Campylobacter jejuni BCW_6882	MJYR01000041	+
S1.Cje6884ORF2830P	40970	41326	Campylobacter jejuni BCW_6884	MKEW01000035	+
S1.Cje6885ORF5705P	6799	7404	Campylobacter jejuni BCW_6885	MJYT01000032	+
S1.Cje6886ORF5375P	6799	7404	Campylobacter jejuni BCW_6886	MJYU01000060	+
S1.Cje6893ORF2520P	6951	7202	Campylobacter jejuni BCW_6893	MJYX01000023	-
S1.Cje6954ORF8735P	71382	71942	Campylobacter jejuni BCW_6954	MJZO01000071	-
S1.CjeBfORFGP	15031	15702	Campylobacter jejuni isolate 4	FCEZ01000086	+
S1.CkwR5ORF4860P	1086181	1087314	Chryseobacterium kwangjuense KJ1R5	LPUR01000001	+
S1.Cla11845IV	344171	344791	Campylobacter lari	CP007775	+
S1.Cla13004ORF315P	301119	301784	Campylobacter lanienae NCTC 13004	CP015578	+
S1.CleH6253ORF7835P	1723252	1724376	Capnocytophaga leadbetteri H6253	CP022384	+
S1.Cmi22607ORF1128P	12	1184	Christensenella minuta DSM 22607	LSZW01000053	-
S1.Cor28571ORF31910P	17159	18370	Clostridium oryzae DSM 28571	MZGV01000041	+
S1.CphBORF2550P	2720415	2721632	Chlorobium phaeobacteroides BS1	CP001101	-
S1.Cri83A45ORF6810P	1392598	1393152	Corynebacterium riegelii PUDD_83A45	CP012342	-
S1.Csa136ORF4370P	456951	458153	Clostridium saccharobutylicum BAS/B3/SW/136	CP016089	+
S1.Csa13864ORF4430P	456952	458154	Clostridium saccharobutylicum	CP006721	+
S1.Csa195ORF4370P	456951	458153	Clostridium saccharobutylicum NCP 195	CP016092	+
S1.Csa200ORF4310P	456340	457542	Clostridium saccharobutylicum NCP 200	CP016086	+
S1.Csc25775ORFKP	3590416	3590910	Clostridium scatologenes	CP009933	+
S1.Csh3277ORF934P	43773	44357	Campylobacter showae CSUNSWCD	AMZQ01000013	+
S1.Csp2007ORFEP	1568	2143	Cellvibrio species OA-2007	BBUL01000062	+
S1.Csp356ORF155P	121001	122260	Clostridium species ASF356	AQFQ01000003	+
S1.Csp4101ORF28630P	33196	33618	Calothrix species NIES-4101	AP018280	+
S1.Csp4317ORF2475P	54362	55024	Campylobacter species BCW_4317	MKAW01000009	+
S1.Csp4321ORF9390P	65226	65786	Campylobacter species BCW_4321	MJYA01000066	-
S1.Csp4321ORF9650P	119198	119554	Campylobacter species BCW_4321	MJYA01000066	+
S1.Csp4323ORF6135P	51055	51663	Campylobacter species BCW_4323	MJYC01000064	-
S1.Csp4326ORF5495P	51056	51664	Campylobacter species BCW_4326	MJYE01000056	-
S1.Csp502ORF4666P	18756	19862	Clostridium species ASF502	AQFU01000076	+
S1.Csp6303ORF1371P	1609505	1610074	Calothrix species	CP003610	-
S1.Csp6463ORF3020P	99830	100186	Campylobacter species BCW_6463	MJXL01000029	+
S1.Csp6871ORF310P	59908	60573	Campylobacter species BCW_6871	MJWQ01000005	+
S1.Csp6873ORF8030P	40600	40956	Campylobacter species BCW_6873	MJWS01000080	+
S1.Csp6874ORF7540P	40600	40956	Campylobacter species BCW_6874	MJWT01000084	+
S1.Csp6879ORF6330P	51625	52287	Campylobacter species BCW_6879	MJWY01000021	+
S1.CspCBo1ORF17270P	57934	59130	Chryseobacterium species CBo1	MAUH01000017	+
S1.CspGD3ORFEP	18237	19373	Collinsella species GD3	CAPI01000074	+
S1.CspH01ORF15600P	804142	804579	Chryseobacterium species Hurlbut01	LGIP01000023	+
S1.CspNS6ORF7175P	1460580	1461194	Confluentimicrobium species EMB200-NS6	CP010869	+
S1.CspOS43ORF5P	3408971	3409384	Capnocytophaga species ChDC OS43	CP022022	+
S1.CspP13ORF17885P	7213	8343	Chryseobacterium species P1-3	JPEQ01000013	+
S1.CspSO13ORF607P	8059	8592	Clostridium species C105KSO13	FBWL01000150	-
S1.CspT16EORF9245P	2037431	2038522	Chryseobacterium species T16E-39	CP022282	+
S1.Cta13490ORF1029P	1058370	1058966	Chryseobacterium taklimakanense NCTC13490	LT906465	-
S1.Cta1kORF14980P	61470	62057	Clostridium taeniosporum 1/k	CP017255	-
S1.Cta1kORF15000P	66965	67555	Clostridium taeniosporum 1/k	CP017255	-
S1.CteTK102ORF45P	9520	10152	Comamonas testosteroni TK102	CP006704	-
S1.CthOC1ORFRP	120244	120627	Chloracidobacterium thermophilum OC1	LMXM01000006	+
S1.Dde132ORFCP	2450504	2451721	Desulfovibrio desulfuricans ND132	CP003220	-
S1.Ddi21439ORF1454P	1475565	1476137	Desulfitobacterium dichloroeliminans LMG P-21439	CP003344	+
S1.Dgo194ORF10415P	19621	20274	Devosia geojensis BD-c194	JZEX01000106	-
S1.DhaDORF3954P	4191475	4192695	Desulfitobacterium hafniense DCB-2	CP001336	+
S1.Dma19375ORFJP	8716	9873	Dysgonomonas macrotermitis	BBXL01000028	+
S1.Dmc2ORF4960P	933213	933716	Dehalococcoides mccartyi KBTCE2	CP019865	+
S1.DmcCE3ORF4605P	876742	877245	Dehalococcoides mccartyi KBTCE3	CP019866	+
S1.DpiD1ORF2493P	2673384	2673851	Desulfovibrio piger isolate DESPIGER1	LT630450	+
S1.Dpn677ORF3805P	769548	770114	Dialister pneumosintes F0677	CP017037	-
S1.Dpn677ORF3970P	802458	803579	Dialister pneumosintes F0677	CP017037	-
S1.Dru2154ORF3582P	3627345	3627854	Desulfotomaculum ruminis	CP002780	+
S1.Dsp964ORF462P	481457	481768	Desulfuromonas species DDH964	CP015080	+
S1.DspNW56ORFFP	573827	574645	Deinococcus species NW-56	CP026516	-
S1.DspOc1ORF1772P	934453	935709	Desulfovibrio dechloracetivorans BerOc1	LKAQ01000004	-
S1.DspTolMORF10280P	7226	8488	Desulfosporosinus species Tol-M	JQID01000132	+
S1.DspTolSRORF16850P	3562	4365	Desulfobulbus species Tol-SR	JROS01000111	+
S1.DxiR13ORFHP	4799	5698	Deinococcus xibeiensis R13	AXLL01000081	+
S1.Ean198ORF7600P	1653870	1654442	Elizabethkingia anophelis FDAARGOS_198	CP023010	+
S1.EanF3543ORF455P	90399	91529	Elizabethkingia anophelis F3543	CP014340	+
S1.EanNUHP1ORF1615P	1698788	1699987	Elizabethkingia anophelis NUHP1	CP007547	+
S1.EbaCHKC4ORF1762P	25139	26731	Eubacteriaceae bacterium CHKCI004	FCNR01000042	+
S1.EbaI46ORF10775P	2236603	2237106	Erysipelotrichaceae bacterium I46	CP015404	+
S1.EbaMTC7ORF915P	198548	199546	Erysipelotrichaceae bacterium MTC7	LVZN01000001	+
S1.Eca49ORF5890P	102035	102643	Enterococcus canintestini 49	LHUG01000005	+
S1.EceCE1ORFGP	1758176	1758748	Enterococcus cecorum CE1	CP010059	+
S1.EceCE3ORFAP	1769303	1769935	Enterococcus cecorum CE3	CP010063	+
S1.EceCL1ORF3685P	91711	92223	Enterococcus cecorum CL-1	LDEA01000010	-
S1.EclC4ORFBP	58410	58904	Enterobacter cloacae WCHECl-C4	MTSO01000006	-
S1.Eco017ORF22035P	4087485	4088195	Escherichia coli 14EC017	CP024134	+
S1.Eco047ORF21740P	4034433	4035143	Escherichia coli 14EC047	CP024155	+
S1.Eco11229ORFHP	4202	4897	Escherichia coli 11229	BDLJ01000089	+
S1.Eco1317ORFAP	2840310	2840831	Escherichia coli N11-1317	MPGQ01000001	-
S1.Eco210AORFGP	82515	83681	Escherichia coli 2013-6-210A	NEKI01000011	+
S1.Eco4147ORF632P	51909	52910	Escherichia coli 4_1_47FAA	JH594554	+
S1.Eco4147ORF680P	109020	109685	Escherichia coli 4_1_47FAA	JH594554	-
S1.Eco50006ORF10365P	1810789	1811679	Escherichia coli 1409150006	MBNU01000003	+
S1.Eco70010ORF20795P	4265962	4266471	Escherichia coli 1408270010	MBNW01000001	-
S1.Eco90008ORF12935P	2406361	2406870	Escherichia coli 1512290008	MBNX01000003	-
S1.Eco90026ORF8370P	1724138	1724647	Escherichia coli 1512290026	MBNY01000001	-
S1.Ecoa5ORF12970P	5358	5525	Escherichia coli avian5	LBBE01000040	-
S1.EcoBL21DORF3681P	3853895	3854641	Escherichia coli BL21 (DOE)	CP001665	+
S1.EcoBL21TORF22050P	4455543	4456274	Escherichia coli BL21 (TaKaRa)	CP010816	-
S1.EcoBLORF3681P	4487832	4488578	Escherichia coli BL21(DE3)	CP001509	-
S1.EcoBLRORF4630P	4478236	4478967	Escherichia coli BLR(DE3)	CP020368	-
S1.EcoBU03ORF12975P	2542607	2542945	Escherichia coli FHI_NMBU_03	CP019455	-
S1.EcoC41ORF22240P	4484936	4485667	Escherichia coli C41(DE3)	CP010585	-
S1.EcoD181ORFHP	3517508	3518185	Escherichia coli O182:H21 D181	CP024252	-
S1.EcoM6ORF23400P	4723833	4724906	Escherichia coli M6	CP010186	-
S1.EcoNGF1ORF15560P	3233536	3234045	Escherichia coli NGF1	CP016007	-
S1.EcoS30ORF24845P	12724	13206	Escherichia coli S30	CP010234	+
S1.EenF3201ORF2905P	606387	607649	Elizabethkingia endophytica F3201	CP016374	+
S1.Efa16430ORFCP	8204	9406	Enterococcus faecalis isolate Ef_S1_01	FLUS01000059	+
S1.Efa16431ORF2449P	2481282	2482412	Enterococcus faecalis Symbioflor 1	HF558530	+
S1.Efa16434ORFBP	8100	9302	Enterococcus faecalis isolate Ef_S1_01	FLUT01000075	+
S1.Efa2128ORF9500P	67037	68203	Enterococcus faecalis ATCC BAA-2128	NAQY01000006	+
S1.Efa234ORF2390P	68638	69840	Enterococcus faecalis EnGen0234 UAA1180	AJAC01000021	+
S1.Efa5259ORF8365P	389483	390733	Enterococcus faecalis MB 5259	JMEC01000003	+
S1.Efa6E6ORF16810P	13984	14532	Enterococcus faecium 6E6	CP013996	+
S1.Efa714ORF10295P	35467	36669	Enterococcus faecalis CU0714	LXID01000037	+
S1.EfaAMB05ORF7995P	1608087	1609277	Enterococcus faecalis AMB05	CP015998	+
S1.EfaCBRD01ORF904P	33851	35116	Enterococcus faecalis CBRD01	AWYG01000008	+
S1.EfaCGEORF4670P	32009	33142	Enterococcus faecalis CG_E	MIQF01000030	+
S1.EfaCH188ORFGP	32883	34055	Enterococcus faecalis CH188	ACAV01000108	+
S1.EfaDGI	2422529	2423632	Enterococcus faecalis ARO1/DG	CP022488	-
S1.EfaKB1ORF13055P	1502165	1503331	Enterococcus faecalis KB1	CP022712	+
S1.EfaL12ORF11660P	2386911	2388014	Enterococcus faecalis L12	CP018102	+
S1.EfaL9ORF11790P	2390145	2391323	Enterococcus faecalis L9	CP018004	+
S1.EfaLD33ORF5155P	1054408	1054656	Enterococcus faecalis LD33	CP014949	-
S1.EfaLD33ORF7875P	1575818	1577068	Enterococcus faecalis LD33	CP014949	+
S1.EfaS12ORF11145P	5106	6302	Enterococcus faecalis S12	NBDR01000068	+
S1.EfaS12ORF11255P	67314	68453	Enterococcus faecalis 12	JTKT01000044	+
S1.EfaS13ORF15365P	45	656	Enterococcus faecalis S13	NBDS01000123	+
S1.EfaS19ORF3055P	1	634	Enterococcus faecalis 19	JTKW01000011	+
S1.EfaS1ORF9475P	35182	36252	Enterococcus faecalis 1	JTKS01000015	+
S1.EfaS32ORF3075P	105116	106249	Enterococcus faecalis 32	JTKX01000024	+
S1.Ege146ORF30P	4433522	1094	Elizabethkingia genomosp. 3 G0146	CP014337
S1.EhaEH1ORF1895P	2059228	2060328	Eubacterium hallii	LT907978	-
S1.EhaORF469P	510451	511032	Ethanoligenens harbinense YUAN-3	CP002400	-
S1.EleC592ORFCP	1038941	1039513	Eggerthella lenta C592	CP021140	+
S1.Eli8486CORF14865P	3180185	3181279	Eubacterium limosum ATCC 8486	CP019962	+
S1.Ema25476ORFCP	41205	42374	Enorma massiliensis strain phI	CAGZ01000031	+
S1.EmeEM1ORF2050P	456540	457706	Elizabethkingia meningoseptica EM1	MCJH01000002	+
S1.EmeEM3ORF2060P	456540	457706	Elizabethkingia meningoseptica EM3	MDTY01000003	+
S1.Emi33958ORF13320P	89	631	Elizabethkingia miricola	JRFN01000045	+
S1.Emi33958ORF18125P	10	648	Elizabethkingia miricola	JRFN01000070	+
S1.Emi700079ORF3005P	693455	694648	Eubacterium minutum ATCC 700079	CP016202	-
S1.Emi79826ORF19730P	4301524	4302741	Elizabethkingia miricola EM798-26	CP023746	+
S1.Emu2808ORF9595P	5930	6556	Enterococcus mundtii QAUEM2808	LSMC01000028	-
S1.Epy115ORF695P	147656	147985	Erwinia pyrifoliae EpK1/15	CP023567	+
S1.Era2200ORFAP	108454	109572	Enterococcus raffinosus cftri2200	ATKJ02000004	+
S1.EreAORF27160P	2818776	2819909	Eubacterium rectale A1-86	FP929042	+
S1.EreMORF17650P	1794719	1795915	Eubacterium rectale M104/1	FP929043	-
S1.EreMORF6880P	671729	672877	Eubacterium rectale M104/1	FP929043	-
S1.EreORF1400P	1282656	1283933	Eubacterium rectale ATCC 33656	CP001107	+
S1.EreORF2417P	2284712	2285806	Eubacterium rectale ATCC 33656	CP001107	-
S1.EreORF880P	784897	786135	Eubacterium rectale ATCC 33656	CP001107	+
S1.Ero26678ORF10160P	2209988	2211226	Enterococcus rotai LMG 26678	CP013655	+
S1.Esi703ORF10120P	1026796	1027935	Eubacterium siraeum 70/3	FP929044	+
S1.Esi703ORF1180P	114548	115693	Eubacterium siraeum 70/3	FP929044	-
S1.EsiVORF5100P	544332	545453	Eubacterium siraeum V10Sc8a	FP929059	-
S1.Esp3007ORFDP	1918349	1918918	Eubacterium sp. AB3007	JIAD01000001	-
S1.Esp3177ORFEP	3086551	3087696	Eubacterium species Marseille-P3177	LT635479	+
S1.Esp7LORF27600P	2737941	2739191	Enterococcus species 7L76	FP929058	+
S1.EspAB2ORF9670P	13639	14172	Exiguobacterium species AB2	JNAA01000033	+
S1.EspBSL9ORF218P	223122	224045	Ectothiorhodospira species BSL-9	CP011994	-
S1.EspG4071ORF19615P	130	705	Elizabethkingia genomosp. 2 G4071	LNOI01000003	+
S1.EspG4075ORF19460P	119	538	Elizabethkingia genomosp. 3 G4075	LNOJ01000016	+
S1.EspG4075ORF19530P	1	631	Elizabethkingia genomosp. 3 G4075	LNOJ01000020	+
S1.EspLV19ORF6505P	1399488	1400111	Erysipelothrix species LV19	CP013213	-
S1.EspPIfORF8655P	378022	379188	Enterococcus species RIT-PI-f	LHOX01000015	+
S1.Esu35585ORF6630P	1421870	1422382	Eubacterium sulci	CP012068	+
S1.Evi17526ORF4441P	5312817	5313734	Echinicola vietnamensis DSM 17526	CP003346	+
S1.Fag3901ORF25930P	3110282	3110938	Formosa agariphila KMM 3901	HG315671	-
S1.Fba500ORF1744P	618486	618968	Firmicutes bacterium ASF500	AYJP01000006	+
S1.Fba500ORF3417P	55150	55794	Firmicutes bacterium ASF500	AYJP01000026	+
S1.FbaA5CORFKP	51500	51871	Firmicutes bacterium HV4-6-A5C	FXVB02000017	+
S1.Fcf3523ORF722P	734733	735302	Francisella cf. novicida 3523	CP002558	+
S1.Fen1006ORF225P	42509	43078	Francisella endociliophora strain FSC1006	CP009574	+
S1.FhwF174ORF4360P	929427	930116	Fusobacterium hwasookii ChDC F174	CP013331	+
S1.FhwF174ORF6185P	1356296	1357450	Fusobacterium hwasookii ChDC F174	CP013331	+
S1.FhwF206ORF4480P	932563	933252	Fusobacterium hwasookii ChDC F206	CP013336	+
S1.FhwF206ORF6815P	1444333	1445484	Fusobacterium hwasookii ChDC F206	CP013336	+
S1.FhwF300ORF5900P	1149011	1149718	Fusobacterium hwasookii ChDC F300	CP013334	-
S1.FhwF300ORF8225P	1674792	1675298	Fusobacterium hwasookii ChDC F300	CP013334	-
S1.Fma29328ORF1377P	1517353	1518117	Finegoldia magna	AP008971	+
S1.Fnu10562ORF1581P	1603869	1605014	Fusobacterium nucleatum subspecies polymorphum	LN831027	-
S1.Fnu10562ORF2094P	2134456	2134992	Fusobacterium nucleatum subspecies polymorphum	LN831027	-
S1.Fnu1260ORF6300P	1270881	1272011	Fusobacterium nucleatum subsp. polymorphum KCOM 1260 (=ChDC F218)	CP021934	-
S1.Fnu1275ORF3885P	793077	794207	Fusobacterium nucleatum subsp. polymorphum KCOM 1275	CP022123	-
S1.Fnu1275ORF6365P	1344379	1344990	Fusobacterium nucleatum subsp. polymorphum KCOM 1275	CP022123	-
S1.Fnu1279ORF2470P	466134	467363	Fusobacterium nucleatum subsp. animalis KCOM 1279	CP012713	+
S1.Fnu128ORF1245P	260514	261545	Fusobacterium nucleatum ChDC F128	ALVD01000001	-
S1.Fnu128ORF9475P	36250	37443	Fusobacterium nucleatum ChDC F128	ALVD01000008	-
S1.Fnu1325ORF1250P	247050	248270	Fusobacterium nucleatum subsp. animalis KCOM 1325	CP012715	+
S1.Fnu306ORF2075P	440157	441296	Fusobacterium nucleatum subsp. polymorphum ChDC F306	CP013121	+
S1.Fnu332ORF1285P	270753	271289	Fusobacterium nucleatum subsp. animalis ChDC F332	CP022124	-
S1.Fnu332ORF9575P	1934442	1935569	Fusobacterium nucleatum subsp. animalis ChDC F332	CP022124	+
S1.FnuF145ORFAP	4155	4706	Fusobacterium nucleatum ChDC F145	ATKE01000007	-
S1.FnuF319ORF6890P	1429945	1430652	Fusobacterium nucleatum subsp. polymorphum ChDC F319	CP013328	-
S1.FnuF319ORF9015P	1914491	1915084	Fusobacterium nucleatum subsp. polymorphum ChDC F319	CP013328	-
S1.FnuF324ORFFP	13	1095	Fusobacterium nucleatum subsp. animalis ChDC F324	ATKD01000112	+
S1.FnuW1481ORFCP	6364	7479	Fusobacterium nucleatum W1481	AXUR01000015	-
S1.Fpe1261ORF505P	87399	88106	Fusobacterium periodonticum KCOM 1261	CP024699	-
S1.Fpe1282ORF3660P	738759	739931	Fusobacterium periodonticum KCOM 1282	CP024702	-
S1.Fpe1283ORF385P	74595	75653	Fusobacterium periodonticum KCOM 1283	CP024698	+
S1.Fpe2305ORF10480P	2111396	2112625	Fusobacterium periodonticum KCOM 2305	CP024703	+
S1.Fpe2305ORF140P	21949	22953	Fusobacterium periodonticum KCOM 2305	CP024703	-
S1.Fpe2555ORF1070P	200424	200957	Fusobacterium periodonticum KCOM 2555	CP024704	-
S1.Fpe2555ORF8600P	1724321	1725505	Fusobacterium periodonticum KCOM 2555	CP024704	+
S1.Fpe2653ORF9035P	1785959	1787194	Fusobacterium periodonticum KCOM 2653	CP024705	+
S1.Fph2794ORF762P	782884	783069	Francisella philomiragia GA01-2794	CP009440	+
S1.Fpr2165ORF13800P	2801891	2802421	Faecalibacterium prausnitzii A2165	CP022479	+
S1.Fpr2165ORF15120P	3095705	3096238	Faecalibacterium prausnitzii A2165	CP022479	-
S1.Fpr3ORF30950P	3128283	3128852	Faecalibacterium prausnitzii SL3/3	FP929046	-
S1.FprIndORF12805P	2678069	2679265	Faecalibacterium prausnitzii Indica	CP023819	+
S1.FprORF13100P	1291906	1293087	Faecalibacterium prausnitzii L2-6	FP929045	-
S1.Fps1411ORF13P	9782	10114	Flavobacterium psychrophilum SSADA-1411	BDSH01000051	-
S1.Fro17ORF19390P	1745738	1746823	Faecalibaculum rodentium Alo17	CP011391	-
S1.Fro17ORF19800P	1781046	1782152	Faecalibaculum rodentium Alo17	CP011391	-
S1.Fsp12ORFEP	67823	69088	Frankia species DC12	LANG01000005	-
S1.Fsp203ORF165P	42544	43680	Fusobacterium species oral taxon 203 W7671	CP016200	+
S1.Fsp67296ORF929P	950328	951569	Francisella species MA067296	CP016930	-
S1.Fsp8396ORF284P	42381	42884	Fusobacterium equinum CMW8396	LRPX01000008	+
S1.FspCN3ORF3793P	93953	95095	Frankia species CN3	AGJN01000024	+
S1.Ftu10ORF1335P	1266369	1266986	Francisella tularensis subsp. novicida PA10-7858	CP016635	-
S1.Ftu2015II	1432334	1433044	Francisella tularensis subsp. novicida TCH2015	CP021490	-
S1.Ftu6168ORF1835P	1881945	1883069	Francisella tularensis subsp. novicida F6168	CP009353	-
S1.Ftu97ORF725P	752697	753269	Francisella tularensis subsp. novicida AL97-2214	CP009653	+
S1.FtuJAPORF361P	340133	340534	Francisella tularensis subsp. holarctica JAP	JUJU01000001	+
S1.Gah234ORF1375P	1158755	1159342	Geoglobus ahangari 234	CP011267	-
S1.Gal1191ORF5890P	1340005	1340208	Gluconobacter albidus TMW2.1191	CP014689	-
S1.Gan12ORF12385P	1	559	Gallibacterium anatis 12656/12	AVOX01000082	+
S1.Gan12ORF2710P	65677	66288	Gallibacterium anatis 12656/12	AVOX01000008	+
S1.Geu18890ORFLP	15260	15871	Gluconacetobacter europaeus LMG 18890	CADP01000063	+
S1.Geu5P3ORFGP	3	245	Gluconacetobacter europaeus 5P3	CADS01000157	-
S1.Gfl2011ORF3104P	3434500	3435660	Gramella flava JLT2011	CP016359	+
S1.Gfr103465ORFDP	134568	135185	Gluconobacter frateurii NBRC 103465	BARL01000001	-
S1.GjaMV1ORF16665P	322756	323199	Gordonia jacobaea mv1	LDTZ01000019	-
S1.Gme92ORFA3P	4476	5501	Gut metagenome	PDYJ01000779	+
S1.Gme92ORFB3P	1462	2265	Gut metagenome	PDYJ01000795	+
S1.Gme92ORFC3P	5166	6587	Gut metagenome	PDYJ01002322	+
S1.Gme92ORFF4P	113572	113805	Gut metagenome	PDYJ01001538	-
S1.Gme92ORFI3P	5270	6076	Gut metagenome	PDYJ01000941	+
S1.Gme92ORFI5P	513874	515484	Gut metagenome	PDYJ01002305	+
S1.Gme92ORFJ3P	5	286	Gut metagenome	PDYJ01000961	+
S1.Gme92ORFK4P	3364	3717	Gut metagenome	PDYJ01001660	+
S1.Gme92ORFO3P	2902	4080	Gut metagenome	PDYJ01001160	+
S1.Gme92ORFR3P	620242	621546	Gut metagenome	PDYJ01001529	+
S1.Gme92ORFS3P	590052	591173	Gut metagenome	PDYJ01001529	+
S1.Gme92ORFY2P	129499	130629	Gut metagenome	PDYJ01000771	+
S1.GpaORF31110P	3135678	3136085	Gordonibacter pamelaeae 7-10-1-b	FP929047	+
S1.GpaORF35010P	3542328	3542561	Gordonibacter pamelaeae 7-10-1-b	FP929047	+
S1.Gsp3708ORF1312P	1482308	1483222	Geminocystis species NIES-3708	AP014815	-
S1.GspZGt1ORFAP	98900	99445	Geobacillus species ZGt-1	LDPD01000006	+
S1.GstA1ORF10670P	10316	10903	Geobacillus stearothermophilus A1	LDNS01000112	+
S1.GstP3ORF12845P	10304	10891	Geobacillus stearothermophilus P3	LDNT01000153	+
S1.Gva37ORF3240P	714213	715316	Gardnerella vaginalis GV37	CP019058	+
S1.Gva7719ORF950P	28105	29199	Gardnerella vaginalis JCP7719	ATJO01000068	+
S1.Gva8017AORF279P	16966	17529	Gardnerella vaginalis JCP8017A	ATJN01000012	+
S1.Gva8017BORF891P	1131	1691	Gardnerella vaginalis JCP8017B	ATJM01000041	+
S1.Hac2129ORFXP	963290	963559	Helicobacter acinonychis	LT900055	+
S1.HalAW7ORFAP	130594	131181	Halotalea alkalilenta	JHYY01000004	-
S1.HfeORF15930P	1559056	1559799	Helicobacter felis	FQ670179	-
S1.Hgu7ORFLP	252515	252739	Human gut metagenome	PDYI01000001	+
S1.Hgu7ORFRP	39543	39980	Human gut metagenome	PDYI01000337	+
S1.HhiYS1ORFBP	1787855	1788955	Helicobacter himalayensis YS1	CP014991	-
S1.Hin359ORF9160P	125608	126099	Haemophilus influenzae Hi359	JXLZ01000030	+
S1.HmaFF7TORFCP	118492	119160	Haemophilus species FF7	CCFL01000024	+
S1.HmoORF3075P	3025755	3026372	Heliobacterium modesticaldum Ice1	CP000930	-
S1.HmuST1ORF3025P	648724	649338	Helicobacter muridarum ST1	JRPD01000001	-
S1.Hpa120103ORFFP	749759	750310	Haemophilus parasuis CL120103	CP020085	-
S1.Hpa12939ORF656P	134912	135640	Haemophilus parasuis 12939	APBW01000030	+
S1.Hpa1401ORF6765P	1440178	1440729	Haemophilus parasuis SC1401	CP015099	-
S1.Hpa15995ORF1730P	14015	14515	Haemophilus parasuis 84-15995	APBX01000055	-
S1.Hpa906ORF4500P	822718	823539	Haemophilus parasuis ZJ0906	CP005384	+
S1.HpaD74ORF753P	406062	406751	Haemophilus parasuis D74	APBZ01000016	+
S1.HpaMNHORF509P	48599	49279	Haemophilus parasuis MN-H	APBV01000032	+
S1.HpaNagORF1802P	57362	57862	Haemophilus parasuis Nagasaki	APBT01000051	-
S1.HpaNagORF693P	29643	30311	Haemophilus parasuis Nagasaki	APBT01000020	+
S1.HpaSH03ORF4015P	729633	730037	Haemophilus parasuis SH03	CP009158	+
S1.HpaSH03ORF9215P	1796540	1796875	Haemophilus parasuis SH03	CP009158	+
S1.HpaSHORF1713P	1690643	1691293	Haemophilus parasuis SH0165	CP001321	-
S1.HpaST41ORF5205P	3202	3810	Haemophilus parasuis ST4-1	JJNQ01000068	-
S1.HpaST41ORF7300P	4677	5330	Haemophilus parasuis ST4-1	JJNQ01000121	-
S1.HpaSW140ORF1427P	125798	126346	Haemophilus parasuis SW140	APCB01000075	-
S1.Hpy1198ORF1010P	17477	18667	Helicobacter pylori 1152/04	JSUZ01000009	-
S1.Hpy12AORF1554P	1584895	1585329	Helicobacter pylori BM012A	CP006888	-
S1.Hpy13ORF7805P	1529360	1529872	Helicobacter pylori BM013B	CP007606	-
S1.Hpy17ORF674P	736298	736888	Helicobacter pylori F17	AP017330	-
S1.Hpy17ORF736P	790942	791955	Helicobacter pylori F17	AP017330	-
S1.Hpy1846ORF2625P	23130	23786	Helicobacter pylori 1846/05	JSXV01000015	+
S1.Hpy207ORF4455P	40600	41763	Helicobacter pylori 207/99	JSXU01000031	+
S1.Hpy21ORF408P	438690	439213	Helicobacter pylori F21	AP017336	+
S1.Hpy21ORF469P	493113	493636	Helicobacter pylori F21	AP017336	+
S1.Hpy238ORF3970P	830014	830652	Helicobacter pylori Hp238	CP010013	-
S1.Hpy29ORF7730P	1585139	1585582	Helicobacter pylori 29CaP	CP012907	-
S1.Hpy38ORF663P	675706	676776	Helicobacter pylori F38	AP017341	-
S1.Hpy38ORF724P	729351	729872	Helicobacter pylori F38	AP017341	-
S1.Hpy49ORFAP	1539517	1539627	Helicobacter pylori Santal49	CP002983	-
S1.Hpy5009ORF5465P	45477	45998	Helicobacter pylori PZ5009-3A2	MSYO01000016	+
S1.Hpy5033ORF3550P	20222	20704	Helicobacter pylori PZ5033_3A2	MTWN01000006	-
S1.Hpy55ORF909P	913343	913981	Helicobacter pylori F55	AP017345	-
S1.Hpy70ORF527P	530664	530960	Helicobacter pylori F70	AP017349	+
S1.Hpy72ORF1442P	1506380	1506709	Helicobacter pylori F72	AP017350	-
S1.Hpy78ORF1507P	1566414	1566956	Helicobacter pylori F78	AP017352	-
S1.Hpy90ORF1463P	1512436	1513476	Helicobacter pylori F90	AP017354	-
S1.HpyDU15ORF2215P	441262	441579	Helicobacter pylori DU15	CP011483	+
S1.HpyF18ORF875P	890495	891031	Helicobacter pylori F18	AP017331	-
S1.HpyF20JORF679P	742235	742858	Helicobacter pylori F20	AP017333	-
S1.HpyF20JORF741P	798584	799186	Helicobacter pylori F20	AP017333	-
S1.HpyF210ORF535P	550374	551516	Helicobacter pylori F210	AP017334	+
S1.HpyF210ORF597P	607040	608164	Helicobacter pylori F210	AP017334	+
S1.HpyF75ORF585P	584353	584811	Helicobacter pylori F75	AP017351	+
S1.HpyMKF8ORF594P	588098	588570	Helicobacter pylori MKF8	AP017358	+
S1.HpyMKM1ORF1339P	1386194	1386619	Helicobacter pylori MKM1	AP017359	-
S1.HpyMKM1ORF792P	813910	814530	Helicobacter pylori MKM1	AP017359	-
S1.HpyMKM5ORF529P	540041	540564	Helicobacter pylori MKM5	AP017360	+
S1.HpyMKM5ORF590P	595129	596336	Helicobacter pylori MKM5	AP017360	+
S1.HpyMKM6ORF1372P	1428277	1429161	Helicobacter pylori MKM6	AP017362	-
S1.HpyMKM6ORF789P	816235	817047	Helicobacter pylori MKM6	AP017362	-
S1.HpyMKM6ORF849P	870723	871535	Helicobacter pylori MKM6	AP017362	-
S1.HpyML2ORFDP	1425522	1425968	Helicobacter pylori ML2	AP014711	+
S1.HpyML3ORFGP	1497278	1497985	Helicobacter pylori ML3	AP014712	+
S1.HpyP79ORF2794P	2001	2291	Helicobacter pylori P79	AIHW01000192	+
S1.Hso129ORF554P	589932	590333	Haemophilus somnus 129PT	CP000436	+
S1.Hso63250ORF4965P	1065064	1065633	Histophilus somni USDA-ARS-USMARC-63250	CP018802	-
S1.Hso63255ORF4040P	805228	805734	Histophilus somni USDA-ARS-USMARC-63255	CP018803	+
S1.Hso63255ORF5390P	1133594	1134163	Histophilus somni USDA-ARS-USMARC-63255	CP018803	-
S1.Hso63368ORF4040P	806177	806683	Histophilus somni USDA-ARS-USMARC-63368	CP018804	+
S1.Hso63368ORF5390P	1134550	1135119	Histophilus somni USDA-ARS-USMARC-63368	CP018804	-
S1.Hso63369ORF4045P	805890	806396	Histophilus somni USDA-ARS-USMARC-63369	CP018805	+
S1.Hso63369ORF5395P	1134263	1134832	Histophilus somni USDA-ARS-USMARC-63369	CP018805	-
S1.Hso63370ORF4035P	805391	805897	Histophilus somni USDA-ARS-USMARC-63370	CP018806	+
S1.Hso63370ORF5385P	1133764	1134333	Histophilus somni USDA-ARS-USMARC-63370	CP018806	-
S1.Hso63374ORF5980P	1373284	1373862	Histophilus somni USDA-ARS-USMARC-63374	CP018808	+
S1.Hsp1423ORFEP	83909	84541	Herbaspirillum species RV1423	CBXX010000020	-
S1.Hsp25BORF2300P	518632	518925	Hymenobacter species DG25B	CP010054	-
S1.Hsp5293ORF6110P	10863	11636	Helicobacter species MIT 05-5293	JROZ01000012	+
S1.Hsp5569ORF1720P	327051	327593	Helicobacter species MIT 11-5569	JRPB01000001	-
S1.Hsp5569ORF3775P	718437	719864	Helicobacter species MIT 11-5569	JRPB01000001	+
S1.Htr114ORF590P	150087	150905	Helicobacter trogontum	JRPL01000001	+
S1.HwaC23ORF2621P	1629823	1631187	Haloquadratum walsbyi C23	FR746099	-
S1.HwaC23ORF5066P	67814	69088	Haloquadratum walsbyi C23	FR746100	+
S1.Hwi430ORFBP	63328	63948	Helicobacter winghamensis ATCC BAA-430	ACDO01000004	-
S1.IceTR32ORF3395P	715740	716321	Immundisolibacter cernigliae TR3.2	CP014671	+
S1.Jsp2502ORF2240P	459093	460178	Jeotgalibaca species PTS2502	CP019433	+
S1.Kge799ORF21815P	4352041	4352928	Kluyvera georgiana YDC799	CP022114	+
S1.Kpn439ORF27335P	86017	87138	Klebsiella pneumoniae FDAARGOS_439	CP023916	+
S1.KpnCR14ORF29210P	6680	7699	Klebsiella pneumoniae CR14	CP015395	+
S1.Kra44963ORF7694P	1194810	1196111	Ktedonobacter racemifer	ADVG01000002	-
S1.KspG5ORF2580P	560758	561282	Klebsiella species G5	CP012871	-
S1.Lac13120ORF810P	821509	822699	Lactobacillus acetotolerans	AP014808	+
S1.Lac1533ORF214P	232539	233105	Lactobacillus acidipiscis ACA-DC 1533	LT630287	+
S1.Lac1533ORF926P	1030182	1031471	Lactobacillus acidipiscis ACA-DC 1533	LT630287	+
S1.Lam1118ORF7135P	1395863	1396975	Lactobacillus amylovorus GRL1118	CP002609	-
S1.Lam20531ORF105P	2141879	2142985	Lactobacillus amylovorus DSM 20531	CP017706	+
S1.LamGRLORF5415P	1075266	1076474	Lactobacillus amylovorus GRL 1112	CP002338	+
S1.LamGRLORF8135P	1538340	1539425	Lactobacillus amylovorus GRL 1112	CP002338	-
S1.LapRsy01ORF615P	636711	637127	Lactococcus species Rs-Y01	BEDT01000001	-
S1.LasJXGCORF5480P	1204222	1204689	Liberibacter asiaticus JXGC	CP019958	-
S1.Lba1988ORF12905P	3881	4459	Lactobacillus backii TMW 1.1988	CP014632	+
S1.Lba1989ORF12525P	8977	9564	Lactobacillus backii TMW 1.1989	CP014875	+
S1.Lba1989ORF9550P	2106393	2107124	Lactobacillus backii TMW 1.1989	CP014873	+
S1.Lba1991ORF11595P	264	890	Lactobacillus backii TMW 1.1991	CP014882	-
S1.Lba2002ORF7455P	1649307	1650323	Lactobacillus backii TMW 1.2002	CP014899	+
S1.Lba2031ORFAP	40261	41478	Lachnospiraceae bacterium AC2031	JIAB01000001	+
S1.Lbo4EORF1393P	1567111	1567614	Leptospira borgpetersenii 4E	CP015814	+
S1.Lbo4EORF1572P	1568711	1569214	Leptospira borgpetersenii 4E	CP015814	+
S1.Lbo56604ORF1717P	1567111	1567614	Leptospira borgpetersenii serovar Ballum 56604	CP012029	+
S1.LboF1182ORFAP	65062	66216	Lysinibacillus boronitolerans F1182	AJXM01000039	-
S1.Lbr464ORF1255P	31584	32252	Lactobacillus brevis BSO 464	CP005985	-
S1.Lca334ORF2094P	2078193	2079341	Lactobacillus casei	CP000423	+
S1.Lca919ORF2272P	2230162	2231382	Lactobacillus casei LOCK919	CP005486	+
S1.LcaBDORF2255P	2206665	2207960	Lactobacillus casei BD-II	CP002618	+
S1.LcaBLORF22740P	2215730	2216302	Lactobacillus casei BL	FM177140	+
S1.LcaHDS01ORFCP	2199874	2200242	Lactobacillus casei HDS-01	CP026097	+
S1.LcaLC2WORFAP	2175248	2177074	Lactobacillus casei LC2W	CP002616	+
S1.LcaN87ORF6615P	171963	173168	Lactobacillus casei N87	LCUN01000011	+
S1.LcaW56ORFAP	2212389	2212961	Lactobacillus casei W56	HE970764	+
S1.LcaZ11ORF9740P	17367	18527	Lactobacillus casei Z11	MPOP01000040	+
S1.Lco141951ORF27570P	3284933	3285238	Lyngbya confervoides BDU141951	JTHE01000274	+
S1.Lco14202ORF9P	16928	18205	Lactobacillus composti	BAMK01000001	+
S1.LcrC25ORF11475P	543	1154	Lactobacillus crispatus C25	MCJG01000042	+
S1.LcrORF1106P	1107689	1108405	Lactobacillus crispatus ST1	FN692037	+
S1.Lcu52ORF6195P	1218896	1220086	Lactobacillus curvatus WiKim52	CP016602	+
S1.Lcu705ORF320P	21272	22429	Lactobacillus curvatus CRL 705	AGBU01000004	+
S1.LcyORFAP	14288	14911	Lactobacillus acidipiscis KCTC 13900	BACS01000072	+
S1.Lde15610ORF135P	18719	19897	Lactobacillus delbrueckii subsp. indicus JCM 15610	CP018612	+
S1.Lde15610ORF6245P	1182037	1183194	Lactobacillus delbrueckii subsp. indicus JCM 15610	CP018614	+
S1.Lde20074ORF3175P	617797	618330	Lactobacillus delbrueckii subsp. delbrueckii DSM 20074 = JCM 1012	CP018615	+
S1.Lde20080ORF4610P	892892	894139	Lactobacillus delbrueckii subsp. bulgaricus DSM 20080	CP019120	+
S1.Lde2038ORF1048P	1079742	1080395	Lactobacillus delbrueckii subsp. bulgaricus 2038	CP000156	+
S1.Lde3035ORF3115P	631521	632099	Lactobacillus delbrueckii subsp. lactis	CP018156	+
S1.Lde4408I	2009421	2010626	Lactobacillus delbrueckii subsp. delbrueckii TUA4408L	CP021136	+
S1.Lde581ORF1597P	2976	3509	Lactobacillus delbrueckii subsp. lactis CRL581	ATBQ01000169	+
S1.Lde82ORFAP	5107	6270	Lactobacillus delbrueckii subsp. lactis NCC82	AJ938156	+
S1.Lde871ORF440P	15731	16165	Lactobacillus delbrueckii subsp. bulgaricus CRL871	JXRV01000004	+
S1.Lde871ORF6405P	46449	47090	Lactobacillus delbrueckii subsp. bulgaricus CRL871	JXRV01000059	+
S1.Lde87ORF1069P	1049091	1049738	Lactobacillus delbrueckii subsp. bulgaricus	LT899687	+
S1.Lde87ORF898P	892319	893503	Lactobacillus delbrueckii subsp. bulgaricus	LT899687	+
S1.Lde88ORFAP	6397	7602	Lactobacillus delbrueckii subsp. lactis NCC88	AJ938155	+
S1.LdeBORF1052P	910144	911379	Lactobacillus delbrueckii subsp. bulgaricus	CR954253	+
S1.LdeCFL1ORF1203P	633	1673	Lactobacillus delbrueckii subsp. bulgaricus CFL1	CZPS01000008	+
S1.LdeCFL1ORF304P	13966	14643	Lactobacillus delbrueckii subsp. bulgaricus CFL1	CZPS01000002	+
S1.LdeF01ORF1020P	908223	909455	Lactobacillus delbrueckii subs. bulgaricus MN-BM-F01	CP013610	+
S1.LdeND04ORF1688P	1758694	1759215	Lactobacillus delbrueckii subsp. bulgaricus ND04	CP016393	+
S1.LdeND04ORF71P	69249	70295	Lactobacillus delbrueckii subsp. bulgaricus ND04	CP016393	+
S1.LdeNDORF970P	1006396	1007568	Lactobacillus delbrueckii subsp. bulgaricus ND02	CP002341	+
S1.Leq162ORFAP	2	637	Lactobacillus equicursoris CIP 110162	CAMA01000044	+
S1.Lfa111452ORF1219P	45601	46689	Lactobacillus farciminis	BCLJ01000010	+
S1.Lfa3681ORF9495P	1944601	1945791	Lactobacillus farciminis	CP017702	+
S1.Lfa3699ORF1090P	215435	216094	Lactobacillus farciminis CNCM-I-3699-S	CP011952	+
S1.Lfa3699RORF1090P	215509	216168	Lactobacillus farciminis CNCM-I-3699-R	CP012177	+
S1.Lfe8312ORFCP	1764949	1765359	Lactobacillus fermentum FTDC 8312	CP021104	+
S1.Lga130918ORF4235P	856758	857963	Lactobacillus gasseri 130918	CP006809	+
S1.Lga14869ORF83P	82324	82875	Lactobacillus gasseri DSM 14869	CP006803	+
S1.Lga2016ORF6540P	212104	213294	Lactobacillus gasseri 2016	AUUE01000001	+
S1.Lga4M13ORF8850P	1789548	1790171	Lactobacillus gasseri 4M13	CP021427	+
S1.Lga7772DORF1049P	1462	2568	Lactobacillus gasseri PSS7772D	LRQD01000032	+
S1.LgaA1ORFCP	5889	7070	Lactococcus garvieae A1	NBBK01000003	-
S1.LgaAL5ORF6045P	642874	643350	Lactobacillus gasseri AL5	MUJA01000002	-
S1.LgaAL5ORF8010P	1025666	1026739	Lactobacillus gasseri AL5	MUJA01000002	-
S1.LgaK7ORF6265P	637270	638403	Lactobacillus gasseri K7	ASRG02000002	+
S1.Lgi2485ORFAP	1	690	Lactobacillus gigeriorum CRBIP 24.85	CAKC01000042	+
S1.Lgi3041ORF1555P	272556	273716	Lactobacillus ginsenosidimutans EMML 3141	CP012034	+
S1.LgoKZ01ORFAP	57844	58434	Lactobacillus gorillae KZ01	BCAH01000018	+
S1.Lhe28069ORF10610P	2375382	2376584	Lactobacillus heilongjiangensis	CP012559	+
S1.Lhe76ORF2080P	420407	420826	Lactobacillus helveticus D76	CP016827	+
S1.Lhe8105ORF3945P	743925	744632	Lactobacillus helveticus FAM8105	CP015496	+
S1.LheD75ORF5280P	1042812	1043990	Lactobacillus helveticus D75	CP020029	+
S1.LheDORF1154P	1137745	1138815	Lactobacillus helveticus DPC 4571	CP000517	+
S1.LheMB21ORF5825P	1107570	1108355	Lactobacillus helveticus MB2-1	CP011386	+
S1.Lho179TORF3480P	109977	111059	Lactobacillus hominis CRBIP 24.179	CAKE01000001	+
S1.LhoC260ORF101020P	114861	115463	Lactobacillus hokkaidonensis LOOC260	AP014680	+
S1.LinCORF522P	547236	548429	Listeria innocua Clip 11262	AL592022	+
S1.LinFBORF17500P	22454	23083	Leptospira interrogans serovar Pomona AKRFB	LUHH01000015	-
S1.Liv30151ORF2295P	472755	473978	Listeria ivanovii subsp. londoniensis WSLC 30151	CP009576	+
S1.Lje1153ORF1515P	371064	372230	Lactobacillus jensenii 1153	ABWG02000001	+
S1.Lje2693ORF399P	21626	22180	Lactobacillus jensenii 269-3	ACOY01000003	+
S1.Lje2937ORF4455P	13320	13859	Lactobacillus jensenii TL2937	MDTN01000040	+
S1.Lje2937ORF4855P	326	1444	Lactobacillus jensenii TL2937	MDTN01000064	+
S1.Lje360ORF5115P	1032784	1033950	Lactobacillus jensenii SNUV360	CP018809	+
S1.Lje702ORF6060P	10901	11206	Lactobacillus jensenii MD IIE-70(2)	AVCU01000059	+
S1.Ljopf01ORF757P	1159271	1160494	Lactobacillus johnsonii pf01	CP024781	-
S1.LkeZW3ORF6P	650655	650969	Lactobacillus kefiranofaciens ZW3	CP002764	+
S1.Lla1AA59ORF11260P	1124	1699	Lactococcus lactis subsp. lactis 1AA59	AZQT01000074	-
S1.Lla3758ORF2P	1922	2641	Lactococcus lactis subsp. cremoris DPC3758	JQ821355	+
S1.Lla40ORF5530P	1108300	1108875	Leuconostoc lactis WiKim40	CP016598	+
S1.Lla594ORF2P	1174	1797	Lactococcus lactis IL594	HM197723	+
S1.LlaA12ORF1262P	1237261	1238448	Lactococcus lactis subsp. lactis A12	LT599049	+
S1.LlaIO1ORF1141P	1224994	1225971	Lactococcus lactis IO-1	AP012281	+
S1.LlaJM1ORF165P	167116	167667	Lactococcus lactis subsp. cremoris JM1	CP016746	+
S1.LlaJM2ORF107P	97502	98686	Lactococcus lactis subsp. cremoris JM2	CP016745	+
S1.LlaJM2ORF1249P	1243813	1244640	Lactococcus lactis subsp. cremoris JM2	CP015900	-
S1.LlaJM4ORF1151P	1143256	1143642	Lactococcus lactis subsp. cremoris JM4	CP015909	+
S1.LlaK337ORF1733P	68	703	Lactococcus lactis subsp. lactis K337	LKLF01000032	+
S1.LlaUC08ORF1138P	1194892	1195983	Lactococcus lactis subsp. lactis UC08	CP015903	+
S1.LlaUC11ORF1137P	1194915	1196006	Lactococcus lactis subsp. lactis UC11	CP015904	+
S1.Lme1506ORF6960P	1406066	1407211	Leuconostoc mesenteroides DRC1506	CP014611	+
S1.Lme151ORF1783P	1799598	1800671	Leuconostoc mesenteroides LK-151	AP017936	+
S1.Lme20241II	1463961	1465187	Leuconostoc mesenteroides subsp. suionicum DSM 20241	CP015247	-
S1.Lme211ORF7030P	1437488	1438690	Leuconostoc mesenteroides subsp. mesenteroides DRC0211	CP013016	+
S1.Lme33ORF8425P	1668166	1669311	Leuconostoc mesenteroides WiKim33	CP021491	+
S1.LmeJ18ORF10250P	1413868	1414488	Leuconostoc mesenteroides subsp. mesenteroides J18	CP003101	+
S1.LmeJ18ORF6800P	484740	485390	Leuconostoc mesenteroides subsp. mesenteroides J18	CP003101	-
S1.LmeLT38ORF1690P	1710020	1711147	Leuconostoc mesenteroides subsp. suionicum LT-38	AP017935	+
S1.LmeMGORF1303P	1366217	1367380	Leuconostoc mesenteroides KFRI-MG	CP000574	+
S1.LmeP45ORF6955P	1270695	1271786	Leuconostoc mesenteroides P45	JRGZ01000002	+
S1.Lmo004ORFBP	53191	54396	Listeria monocytogenes MQ150004	MVET01000005	+
S1.Lmo007ORF326P	345647	346138	Listeria monocytogenes VIMHA007	CP018149	+
S1.Lmo0145ORF2725P	555855	557060	Listeria monocytogenes 10-092876-0145 LM9	CP019622	+
S1.Lmo0291ORFDP	551153	552346	Listeria monocytogenes serotype 1/2a 98-0291	CP008771	+
S1.Lmo0478ORF550P	555700	556893	Listeria monocytogenes serotype 1/2a 88-0478	CP006862	+
S1.Lmo0815ORF550P	555679	556872	Listeria monocytogenes serotype 1/2a 10-0815	CP006860	+
S1.Lmo10068ORF2915P	587931	589151	Listeria monocytogenes CFSAN010068	CP014250	+
S1.Lmo1016ORF2750P	559803	561023	Listeria monocytogenes 10-092876-1016 LM11	CP019624	+
S1.Lmo1046ORF550P	555701	556894	Listeria monocytogenes serotype 1/2a 10-1046	CP007017	+
S1.Lmo1047ORF550P	555701	556894	Listeria monocytogenes serotype 1/2a 10-1047	CP006861	+
S1.Lmo1059ORFAP	552167	553360	Listeria monocytogenes serotype 3a 88-1059	CP008770	+
S1.Lmo11238ORF2745P	564266	565453	Listeria monocytogenes FDA00011238	CP023050	+
S1.Lmo1280ORF552P	551063	551662	Listeria monocytogenes serotype 1/2a 01-1280	CP006940	+
S1.Lmo1321ORF550P	555701	556918	Listeria monocytogenes serotype 1/2a 10-1321	CP007018	+
S1.Lmo1468ORF556P	553409	554569	Listeria monocytogenes serotype 1/2a 01-1468	CP007527	+
S1.Lmo1546ORF10195P	2040431	2041648	Listeria monocytogenes Lm N1546	CP013724	+
S1.Lmo15ORF2740P	555699	556916	Listeria monocytogenes IZSAM_Lm_15_17439_A144	CP013919	+
S1.Lmo1823ORF1570P	45484	46701	Listeria monocytogenes Lm_1823	AZIU01000014	+
S1.Lmo2035ORF550P	555700	556893	Listeria monocytogenes serotype 1/2a 98-2035	CP007020	+
S1.Lmo2088ORF12645P	2445041	2446234	Listeria monocytogenes HPB2088	CP019164	+
S1.Lmo2306ORF3240P	676574	677794	Listeria monocytogenes N2306	CP011004	+
S1.Lmo23459I	564263	565468	Listeria monocytogenes CFSAN023459	CP014252	+
S1.Lmo2357ORF13975P	1	1168	Listeria monocytogenes BCW_2357	MJSN01000022	+
S1.Lmo29793ORF45P	11928	12167	Listeria monocytogenes CFSAN029793	CP016213	+
S1.Lmo30ORFBP	51572	52777	Listeria monocytogenes MQ140030	MVEM01000004	+
S1.Lmo31ORF15100P	2950179	2951348	Listeria monocytogenes J2-031	CP006593	+
S1.Lmo33ORFBP	53191	54396	Listeria monocytogenes MQ130033	MVEF01000007	+
S1.Lmo42079ORF12640P	2446394	2447563	Listeria monocytogenes CFSAN042079	CP019170	+
S1.Lmo4254ORFAP	552215	552838	Listeria monocytogenes serotype 1/2a 11-4254	CP008769	+
S1.Lmo479ORF529P	531659	532852	Listeria monocytogenes R479a	HG813247	+
S1.Lmo5024ORF550P	555701	556918	Listeria monocytogenes serotype 1/2a 10-5024	CP008837	+
S1.Lmo5252ORF555P	553508	554107	Listeria monocytogenes serotype 1/2a 01-5252	CP007538	+
S1.Lmo5415ORF945P	182241	183410	Listeria monocytogenes HPB5415	JOKV01000010	+
S1.Lmo5457ORF550P	555700	556893	Listeria monocytogenes serotype 1/2a 04-5457	CP007008	+
S1.Lmo5473ORFAP	553287	554504	Listeria monocytogenes serotype 1/2a 03-5473	CP008773	+
S1.Lmo5622ORF12865P	2479714	2480883	Listeria monocytogenes HPB5622	CP019167	+
S1.Lmo5861ORF560P	557263	558507	Listeria monocytogenes	LT985475	+
S1.Lmo5993ORF550P	555700	556893	Listeria monocytogenes serotype 1/2a 02-5993	CP007007	+
S1.Lmo6056ORF550P	555679	556896	Listeria monocytogenes serotype 1/2a 08-6056	CP007009	+
S1.Lmo60ORF7765P	1511346	1512539	Listeria monocytogenes Lm60	CP009258	+
S1.Lmo6370ORF550P	555700	556917	Listeria monocytogenes serotype 1/2a 99-6370	CP007021	+
S1.Lmo64ORF5260P	1060772	1061959	Listeria monocytogenes J2-064	CP006592	+
S1.Lmo6569ORF550P	555679	556896	Listeria monocytogenes serotype 1/2a 08-6569	CP006858	+
S1.Lmo6771ORFAP	553487	554110	Listeria monocytogenes serotype 1/2a 01-6771	CP008703	+
S1.Lmo6871ORFAP	551276	552493	Listeria monocytogenes serotype 1/2a 99-6871	CP008772	+
S1.Lmo6905ORF2740P	564261	565481	Listeria monocytogenes FDA00006905	CP023052	+
S1.Lmo6907I	564244	565446	Listeria monocytogenes FDA00006907	CP022020	+
S1.Lmo6997ORF550P	555679	556896	Listeria monocytogenes serotype 1/2a 08-6997	CP006859	+
S1.Lmo731ORF2845P	557336	558529	Listeria monocytogenes 10-092876-0731 LM5	CP019618	+
S1.Lmo7362ORFAP	551251	551874	Listeria monocytogenes serotype 1/2a 08-7362	CP008765	+
S1.Lmo7363ORFAP	551161	551784	Listeria monocytogenes serotype 1/2a 08-7363	CP008766	+
S1.Lmo7364ORFAP	553554	554177	Listeria monocytogenes serotype 1/2a 08-7364	CP008767	+
S1.Lmo7374ORF550P	555700	556893	Listeria monocytogenes serotype 1/2a 08-7374	CP007010	+
S1.Lmo7669ORF550P	555700	556893	Listeria monocytogenes serotype 1/2a 08-7669	CP007011	+
S1.Lmo8100I	564208	565413	Listeria monocytogenes CFSAN008100	CP011398	+
S1.Lmo810ORF527P	554230	555417	Listeria monocytogenes serotype 1/2b 10-0810	CP007168	+
S1.Lmo811ORF534P	554230	555450	Listeria monocytogenes serotype 1/2b 10-0811	CP007169	+
S1.Lmo814ORF550P	555679	556872	Listeria monocytogenes serotype 1/2a 10-0814	CP008836	+
S1.Lmo819ORFAP	553153	553776	Listeria monocytogenes serotype 1/2a 10-0819	CP008768	+
S1.Lmo85578ORF545P	555679	556896	Listeria monocytogenes 08-5578	CP001602	+
S1.Lmo85923ORF544P	555700	556917	Listeria monocytogenes 08-5923	CP001604	+
S1.Lmo913ORF6380P	2446398	2447567	Listeria monocytogenes HPB913	CP018685	+
S1.Lmo933ORF508P	525367	526584	Listeria monocytogenes serotype 1/2a 10-0933	CP007199	+
S1.Lmo934ORF509P	525367	526584	Listeria monocytogenes serotype 1/2a 10-0934	CP007200	+
S1.Lmo93ORF550P	555700	556917	Listeria monocytogenes serotype 1/2a 95-0093	CP007019	+
S1.LmoL312ORF526P	557108	558328	Listeria monocytogenes L312	FR733642	+
S1.LmoLS644ORF14570P	1	564	Listeria monocytogenes serotype 4bV LS644	AVQO01000025	+
S1.LmoLS645ORF10545P	58264	59505	Listeria monocytogenes serotype 4bV LS645	AVQP01000002	+
S1.LmoNG1ORFAP	192840	194027	Listeria monocytogenes	FWPO01000001	+
S1.LmoNG2ORFCP	48676	49863	Listeria monocytogenes	FWPR01000013	+
S1.LmoORF544P	557244	558488	Listeria monocytogenes	FM242711	+
S1.LmoSHL10ORF15514P	1	530	Listeria monocytogenes SHL010	APIJ01000031	+
S1.Lmu6426ORFDP	2573	3637	Lactobacillus mucosae DPC 6426	JSWI01000026	+
S1.LmuLM1ORF16140P	773088	774251	Lactobacillus mucosae LM1	CP011013	+
S1.LmuLM1ORF20110P	7605	8636	Lactobacillus mucosae LM1	AHIT01000053	+
S1.Lpa1501ORF9755P	2043906	2045081	Lactobacillus paracasei TK1501	CP017716	+
S1.Lpa18149ORF8550P	1721027	1722241	Lactobacillus paracasei FAM18149	CP017261	+
S1.Lpa181ORF8035P	782	1990	Lactobacillus paracasei DmW_181	NDXH01000023	+
S1.Lpa194ORFDP	9679	10845	Lactobacillus paracasei RI-194	MKFZ01000022	+
S1.Lpa195ORFDP	18348	19658	Lactobacillus paracasei RI-195	MKGA01000047	+
S1.Lpa1981ORF1388P	5036	5956	Lactobacillus paracasei NRIC 1981	BAYO01000247	+
S1.Lpa2071ORF2089P	32841	33995	Lactobacillus paracasei DPC2071	NCSN01000027	+
S1.Lpa210ORFBP	30492	31139	Lactobacillus paracasei RI-210	MKFY01000039	+
S1.Lpa2476ORF1280P	71617	72285	Lactobacillus pasteurii CRBIP 24.76	CAKD01000010	+
S1.Lpa8700ORF2016P	2085449	2086675	Lactobacillus paracasei subsp. paracasei 8700:2	CP002391	+
S1.LpaHD17ORFCP	2200180	2201283	Lactobacillus paracasei HD1.7	CP025582	+
S1.LpaL9ORF2187P	2196418	2197563	Lactobacillus paracasei L9	CP012148	+
S1.LpBLS41ORFAP	2814246	2815403	Lactobacillus plantarum BLS41	CP018209	+
S1.Lpi47ORF877P	912943	914157	Lactococcus piscium MKFS47	LN774769	+
S1.Lpl012ORFCP	72344	72853	Lactobacillus plantarum RI-012	MJHD01000010	-
S1.Lpl125ORF3810P	830075	831304	Lactobacillus plantarum TMW 1.25	CP017354	+
S1.Lpl1277ORF3810P	830077	831306	Lactobacillus plantarum TMW 1.277	CP017363	+
S1.Lpl146ORFAP	145863	147020	Lactobacillus plantarum RI-146	MKDU01000012	+
S1.Lpl165ORFCP	37940	38449	Lactobacillus plantarum RI-165	MJHI01000046	-
S1.Lpl16ORF759P	823123	824220	Lactobacillus plantarum 16	CP006033	+
S1.Lpl177ORF12180P	17130	17747	Lactobacillus plantarum SNU.Lp177	LGIM01000085	-
S1.Lpl189ORFCP	63175	64407	Lactobacillus plantarum RI-189	MJHJ01000032	+
S1.Lpl190ORFBP	40208	40717	Lactobacillus plantarum RI-190	MJHK01000021	-
S1.Lpl2058ORF295P	66099	67241	Lactobacillus plantarum ZS2058	CP012343	+
S1.Lpl206ORF8195P	1690552	1691109	Lactobacillus plantarum LZ206	CP015966	+
S1.Lpl208ORFBP	38230	38739	Lactobacillus plantarum RI-208	MKFX01000041	-
S1.Lpl21ORF3895P	867895	869124	Lactobacillus plantarum B21	CP010528	+
S1.Lpl227ORF8005P	1631588	1632226	Lactobacillus plantarum LZ227	CP015857	-
S1.Lpl2766ORF3495P	23193	23711	Lactobacillus plantarum TL2766	LZXZ01000020	-
S1.Lpl3037ORF7850P	37957	38472	Lactobacillus plantarum UCMA 3037	APHP01000038	-
S1.Lpl35BORF2315P	109469	109855	Lactobacillus plantarum SF2A35B	LMVD01000083	-
S1.Lpl391ORF11370P	2283879	2285069	Lactobacillus plantarum KLDS1.0391	CP019348	+
S1.Lpl410ORF8275P	1718679	1719242	Lactobacillus plantarum C410L1	CP017954	-
S1.Lpl434ORF2272P	2389378	2389836	Lactobacillus plantarum subsp. plantarum	CP021528	-
S1.Lpl507ORFEP	79089	80291	Lactobacillus plantarum RI-507	MKEB01000006	+
S1.Lpl513ORFAP	145949	146554	Lactobacillus plantarum RI-513	MKEG01000022	-
S1.Lpl514ORFAP	60	569	Lactobacillus plantarum RI-514	MKEH01000018	+
S1.Lpl515ORFBP	30239	31381	Lactobacillus plantarum RI-515	MKGF01000061	+
S1.Lpl520ORF5880P	1226576	1226830	Lactobacillus plantarum PC520	CP023772	+
S1.Lpl557ORF1435P	298753	299943	Lactobacillus plantarum subsp. plantarum CGMCC 1.557	LIGM01000002	+
S1.Lpl557ORF14800P	3150292	3151482	Lactobacillus plantarum subsp. plantarum CGMCC 1.557	CP016270	+
S1.Lpl78ORF1183P	1139698	1140279	Lactobacillus plantarum LY-78	CP015308	-
S1.Lpl88ORFAP	19886	21082	Lactobacillus plantarum IPLA88	ASJE01000003	+
S1.Lpl8ORF12400P	2619784	2620329	Lactobacillus plantarum HFC8	CP012650	+
S1.Lpl95ORF12185P	2573691	2574254	Lactobacillus plantarum ZJ95	CP012122	-
S1.LplBR5ORF1116P	37940	38434	Lactobacillus plantarum FBR5	LQHC01000023	-
S1.LplE2C2ORF14395P	47282	47881	Lactobacillus plantarum E2C2	LSST01000110	-
S1.LplE2C5ORF13135P	304661	305260	Lactobacillus plantarum E2C5	LTCD01000044	-
S1.LplFBR4ORF445P	38815	40011	Lactobacillus plantarum FBR4	LQHB01000006	+
S1.LplH2ORF4040P	865163	866320	Lactobacillus plantarum CAUH2	CP015126	+
S1.LplK259ORFBP	578319	579476	Lactobacillus plantarum K259	CP025590	+
S1.LplLP2ORFAP	826043	826297	Lactobacillus plantarum LP2	CP020816	+
S1.LplLP3I	834860	836017	Lactobacillus plantarum LP3	CP017066	+
S1.LplP01ORFAP	248851	249552	Lactobacillus plantarum FMNP01	JPSU01000012	-
S1.LplP8ORF734P	775556	776746	Lactobacillus plantarum subsp. plantarum P-8	CP005942	+
S1.LplSTORF13P	825847	826101	Lactobacillus plantarum subsp. plantarum ST-III	CP002222	+
S1.Lpn130ORF1741P	198491	198970	Legionella pneumophila 130b	FR687201	-
S1.LpnL10ORF1920P	217126	218268	Legionella pneumophila L10-023	CP011105	-
S1.LpnPonORF950P	223802	225037	Legionella pneumophila Pontiac	CP016029	-
S1.LpnST42ORF10P	4744	5976	Legionella pneumophila ST42	LT632617	-
S1.LpnST42ORF49P	40225	41457	Legionella pneumophila ST42	LT632617	-
S1.LpnST62ORF192P	216932	218146	Legionella pneumophila ST62	LT632614	-
S1.Lpo301ORFCP	4398	5639	Lactobacillus pobuzihii E100301	APCP01000086	+
S1.Lps3652ORFBP	9570	10571	Leuconostoc pseudomesenteroides KCTC 3652	AEOQ01000988	+
S1.Lra68ORF95P	14595	15902	Lactococcus raffinolactis WiKim0068	CP023392	+
S1.Lre1098ORF1315P	160699	161286	Lactobacillus reuteri CRL 1098	LYWI01000042	+
S1.Lre121ORF3400P	148130	148633	Lactobacillus reuteri 121	MKQH01000013	-
S1.Lre2112ORF20510P	501360	502517	Lactobacillus reuteri SD2112	CP002844	-
S1.Lre5007ORF1103P	1120344	1120850	Lactobacillus reuteri I5007	CP006011	+
S1.Lre8605ORF10510P	5439	6626	Lactobacillus reuteri CECT8605	MWVS01000124	+
S1.LreF275ORF1347P	1528304	1529422	Lactobacillus reuteri F275	AP007281	-
S1.LreF275ORF816P	930322	930909	Lactobacillus reuteri F275	AP007281	+
S1.LreFORF1436P	1488888	1490006	Lactobacillus reuteri DSM 20016	CP000705	-
S1.LreFORF869P	920963	921550	Lactobacillus reuteri DSM 20016	CP000705	+
S1.LreI49ORF8065P	1659159	1659542	Lactobacillus reuteri I49	CP015408	+
S1.LreIRTORF1422P	1483237	1484280	Lactobacillus reuteri IRT	CP011024	-
S1.LreIRTORF883P	930897	931484	Lactobacillus reuteri IRT	CP011024	+
S1.LreR003ORF1265P	261678	262439	Lactobacillus reuteri ZLR003	CP014786	+
S1.LreTD1ORF4700P	995978	997129	Lactobacillus reuteri TD1	CP006603	+
S1.Lrh101060ORFCP	2138321	2139496	Lactobacillus rhamnosus SCT-10-10-60	CP019305	+
S1.Lrh11443ORFCP	2138328	2139503	Lactobacillus rhamnosus ATCC 11443	CP022109	+
S1.Lrh1505ORFBP	41151	42329	Lactobacillus rhamnosus CRL1505	ATBI01000010	+
S1.Lrh2166ORF11635P	100205	101407	Lactobacillus rhamnosus 2166	AVFG02000080	+
S1.Lrh290ORF8670P	1865945	1867126	Lactobacillus rhamnosus ASCC 290	CP014645	+
S1.Lrh3698ORF235P	51936	53114	Lactobacillus rhamnosus CNCM-I-3698	LAZE01000001	+
S1.Lrh8530ORF2096P	2044811	2045971	Lactobacillus rhamnosus ATCC 8530	CP003094	+
S1.Lrh908ORF2157P	2138889	2140049	Lactobacillus rhamnosus LOCK908	CP005485	+
S1.LrhCASLORFCP	2480	3655	Lactobacillus rhamnosus CASL	AFYD01000259	+
S1.LrhL31ORFAP	28018	29214	Lactobacillus rhamnosus L31	AYTQ01000035	+
S1.LrhPenORF5125P	1023989	1025203	Lactobacillus rhamnosus Pen	CP020464	+
S1.Lro15814ORFAP	23805	25025	Lactobacillus rossiae	AKZK01000019	+
S1.Lro220ORF16360P	20717	21106	Limnothrix rosea IAM M-220	MRBY01000059	-
S1.Lro951ORF27365P	9994	10761	Limnoraphis robusta CS-951	LATL02000345	-
S1.Lru211ORF446P	314595	315740	Lactobacillus ruminis SPM0211	AFOJ01000002	+
S1.Lsa006ORF4400P	895887	896588	Lactobacillus salivarius ZLS006	CP020858	+
S1.Lsa006ORF9830P	85612	86682	Lactobacillus salivarius ZLS006	CP020859	-
S1.Lsa1046ORF171P	187199	188380	Lactobacillus salivarius JCM1046	CP007646	+
S1.Lsa1046ORF939P	943152	944150	Lactobacillus salivarius JCM1046	CP007646	+
S1.Lsa12574ORF7685P	1499012	1500061	Lactobacillus salivarius BCRC 12574	CP024063	+
S1.Lsa12574ORF7720P	1502655	1502966	Lactobacillus salivarius BCRC 12574	CP024063	-
S1.Lsa12574ORF7730P	827	2029	Lactobacillus salivarius BCRC 12574	CP024064	+
S1.Lsa14759ORF9325P	180009	180680	Lactobacillus salivarius BCRC 14759	CP024068	+
S1.Lsa19ORF1386P	1310209	1310676	Lactobacillus sakei isolate MFPB19	LT960784	+
S1.Lsa23174ORF1715P	331667	332188	Lactobacillus salivarius CICC 23174	CP017107	+
S1.Lsa30AORF4484P	90854	91408	Lactobacillus saerimneri 30a	ANAG01000013	+
S1.Lsa30AORF4499P	94524	95708	Lactobacillus saerimneri 30a	ANAG01000013	-
S1.Lsa410ORFDP	1974	2660	Lactobacillus sakei RI-410	MKDI01000069	+
S1.Lsa51ORF1108P	114528	115133	Lactobacillus salivarius SMXD51	AICL01000003	+
S1.Lsa51ORF5828P	47416	48048	Lactobacillus salivarius SMXD51	AICL01000004	+
S1.Lsa65ORF10435P	957	2081	Lactobacillus sakei Probio65	CP020808	+
S1.Lsa840ORF1791P	38270	39355	Lactobacillus salivarius NIAS840	AFMN01000003	-
S1.LsaCORF761P	942534	943661	Lactobacillus salivarius CECT 5713	CP002034	+
S1.Lsacp400ORF21471P	3	659	Lactobacillus salivarius cp400	CBVR010000071	+
S1.LsaGJ24ORF1047P	32307	33458	Lactobacillus salivarius GJ-24	AFOI01000004	+
S1.LsaGJ24ORF105P	126678	127196	Lactobacillus salivarius GJ-24	AFOI01000001	+
S1.LsaGJ24ORF1681P	42636	43259	Lactobacillus salivarius GJ-24	AFOI01000009	+
S1.LsaL28ORF10145P	223	1032	Lactobacillus salivarius L28	NDYW01000039	+
S1.LsaL28ORF2505P	83322	84533	Lactobacillus salivarius L28	NDYW01000003	+
S1.LsaLPM01ORFAP	14486	15661	Lactobacillus salivarius LPM01	LT604074	+
S1.LsapRV500ORFAP	4039	4494	Lactobacillus sakei	AF438419	+
S1.LsaRenORF1788P	88697	89761	Lactobacillus salivarius Ren	CP011404	-
S1.LsaRenORF869P	902772	903389	Lactobacillus salivarius Ren	CP011403	+
S1.Lsp360ORF1919P	1367	2128	Lactobacillus species ASF360	AQFR01000219	+
S1.Lsp847ORF9110P	1936765	1937973	Leptotrichia species oral taxon 847 F0260	CP014231	+
S1.LspC216ORF10575P	4671	5822	Leptospira santarosai C216	LSSR01000088	-
S1.LspC2ORF140P	26284	26625	Leuconostoc species C2	CP002898	+
S1.LspCF1ORF2645P	496390	497088	Leptospirillum species Group II CF-1	CP012147	+
S1.LspO77ORF2329P	2608466	2608996	Leptolyngbya species O-77	AP017367	+
S1.LsuCGDORF5220P	87409	87969	Lactobacillus sunkii CG_D	MIQE01000006	+
S1.Lwe11857ORF512P	514507	515715	Listeria welshimeri NCTC11857	LT906444	+
S1.LweSORF478P	514825	516033	Listeria welshimeri serovar 6b str. SLCC5334	AM263198	+
S1.Lzy3411ORF2132P	2291365	2292024	Lactobacillus zymae ACA-DC 3411	LT854705	-
S1.Mae44ORF3634P	71303	71683	Microcystis aeruginosa NIES-44	BBPA01000049	-
S1.Mag5632ORF6350P	719709	721235	Mycoplasma agalactiae strain 5632	FP671138	+
S1.Mal898ORF1840P	1885914	1886672	Marinovum algicola DG 898	CP010855	+
S1.Mar145ORF62P	54472	54984	Mycoplasma arginini HAZ145_1	AP014657	-
S1.Mar145ORF74P	67929	69338	Mycoplasma arginini HAZ145_1	AP014657	+
S1.Mar4ORF1514P	1582380	1583693	Methanogenic archaeon mixed culture ISO4-G1	CP013703	+
S1.Mar50ORF973P	1901753	1903102	Methanocella arvoryzae MRE50	AM114193	+
S1.MarANOR1ORFBP	307530	308192	Methanobrevibacter arboriphilus ANOR1	CBVX010000004	-
S1.MauBONORF2546P	2677523	2678170	Mahella australiensis 50-1 BON	CP002360	-
S1.Mav2285ORF23490P	4965748	4966179	Mycobacterium avium 2285 (S)	CP009482	+
S1.Mav2285ORF23555P	4950490	4950921	Mycobacterium avium 2285 (R)	CP009493	+
S1.Mav44271ORF23275P	5002810	5003241	Mycobacterium avium subsp. avium DJO-44271	CP009614	+
S1.Mbo08MORF1245P	291280	291831	Mycoplasma bovis 08M	CP019639	+
S1.Mbo1412ORF1037P	916101	916673	Mycoplasma bovirhinis HAZ141_2	AP018135	-
S1.Mbo1412ORF203P	194443	195039	Mycoplasma bovirhinis HAZ141_2	AP018135	+
S1.Mbo1412ORF383P	381729	382097	Mycoplasma bovirhinis HAZ141_2	AP018135	-
S1.Mbo1412ORF572P	537517	538098	Mycoplasma bovirhinis HAZ141_2	AP018135	-
S1.Mbo165ORF1005P	221153	221716	Mycoplasma bovoculi M165/69	CP007154	-
S1.Mbo2012ORF1190P	283378	283911	Mycoplasma bovis NM 2012	CP011348	+
S1.Mbo4278ORF218P	267470	268018	Mycoplasma bovis isolate JF4278	LT578453	+
S1.Mbo4278ORF645P	753550	755151	Mycoplasma bovis isolate JF4278	LT578453	+
S1.Mbo45ORF237P	275592	276749	Mycoplasma bovis PG45 clone MU clone A2	CP002188	+
S1.Mbo45ORF618P	708689	710206	Mycoplasma bovis PG45 clone MU clone A2	CP002188	+
S1.Mbo57922ORF6910P	1490340	1490678	Moraxella bovoculi 57922	CP011380	+
S1.Mbo58086ORF6600P	1448830	1449387	Moraxella bovoculi 58086	CP011381	+
S1.Mbo596ORF265P	173468	174052	Mycoplasma bovigenitalium HAZ596	AP017902	+
S1.Mbo70ORF1155P	270914	271465	Mycoplasma bovis CQ-W70	CP005933	+
S1.Mbo70ORF3060P	720357	720857	Mycoplasma bovis CQ-W70	CP005933	+
S1.Mbo801ORF244P	281308	281859	Mycoplasma bovis HB0801	CP002058	+
S1.Mbo801ORF652P	755865	756365	Mycoplasma bovis HB0801	CP002058	+
S1.MboGS01ORF1285P	297284	297907	Mycoplasma bovirhinis GS01	CP024049	-
S1.MboGS01ORF1830P	422760	423185	Mycoplasma bovirhinis GS01	CP024049	-
S1.MboGS01ORF625P	153547	154080	Mycoplasma bovirhinis GS01	CP024049	-
S1.MboH1ORF228P	270916	271467	Mycoplasma bovis Hubei-1	CP002513	+
S1.MboJF4428ORF40P	48869	49420	Mycoplasma bovis	LT578418	+
S1.MboN1ORF1225P	291375	292571	Mycoplasma bovis Ningxia-1	CP023663	+
S1.MboN1ORF3390P	802893	803393	Mycoplasma bovis Ningxia-1	CP023663	+
S1.MboP115ORF209P	281219	281770	Mycoplasma bovis HB0801-P115	CP007589	+
S1.MboP115ORF577P	755760	756260	Mycoplasma bovis HB0801-P115	CP007589	+
S1.MboP150ORF210P	281207	281758	Mycoplasma bovis HB0801-P150	CP007590	+
S1.MboP150ORF579P	755744	756244	Mycoplasma bovis HB0801-P150	CP007590	+
S1.MboP180ORF209P	281204	281755	Mycoplasma bovis HB0801-P180	CP007591	+
S1.MboP180ORF576P	755709	756209	Mycoplasma bovis HB0801-P180	CP007591	+
S1.Mca1601ORFAP	68582	69703	Mycoplasma capricolum subsp. capripneumoniae M1601	AENG01000001	+
S1.Mca24ORF1P	214	648	Mycoplasma capricolum subsp. capricolum 14DL0024	LBMF01000002	+
S1.Mca25240ORF1547P	1653709	1654860	Moraxella catarrhalis 25240	CP008804	-
S1.Mca309FORF245P	68612	69733	Mycoplasma capricolum subsp. capripneumoniae zly1309F	CP019061	+
S1.Mca360ORF9P	692120	30	Mycoplasma canadense HAZ360_1	AP014631
S1.Mca819ORF21210P	1928221	1929315	Macrococcus caseolyticus IMD0819	CP021058	+
S1.Mca819ORF21790P	1978831	1979979	Macrococcus caseolyticus IMD0819	CP021058	+
S1.Mca9231ORF53P	68582	69703	Mycoplasma capricolum subsp. capripneumoniae 9231-Abomsa	LM995445	+
S1.McaF38ORF64P	73790	74278	Mycoplasma capricolum subsp. capripneumoniae F38	LN515398	-
S1.McaLVORF600P	150591	151838	Mycoplasma canis LV	CP011368	+
S1.McaPG14ORF2391P	252467	253036	Mycoplasma canis PG 14	AJFQ01000005	-
S1.McaPG14ORF585P	146678	147211	Mycoplasma canis PG 14	CP014281	+
S1.McaRH4ORF408P	33372	34487	Moraxella catarrhalis RH4	AMSO01000004	+
S1.McaST6ORF815P	168114	169364	Mycoplasma californicum ST-6	CP007521	+
S1.McaTexORFKP	8463	8651	Methylococcus capsulatus Texas	AMCE01000096	+
S1.McaUFG4ORFAP	252535	252933	Mycoplasma canis UFG4	AJFU01000005	-
S1.McoHRCORF4100P	449349	449840	Mycoplasma conjunctivae	FM864216	+
S1.Mcu11139ORF16070P	3741	4982	Methanobrevibacter cuticularis	LWMW01000124	-
S1.McyORF647P	722829	724076	Mycoplasma cynos C142	HF559394	+
S1.Mdi27140ORF3015P	803238	803819	Mycoplasma dispar	CP007229	-
S1.Mdi27140ORF685P	182562	183626	Mycoplasma dispar	CP007229	+
S1.MdiGS01ORF2785P	770018	771238	Mycoplasma dispar GS01	CP024161	-
S1.Mfe18ORF488P	543840	545129	Mycoplasma fermentans PG18	AP009608	+
S1.Mfe18ORF720P	812962	813639	Mycoplasma fermentans PG18	AP009608	+
S1.Mfe64ORF1024P	1066535	1067653	Mycoplasma fermentans M64	CP002458	+
S1.Mfe64ORF570P	620751	621785	Mycoplasma fermentans M64	CP002458	+
S1.MfeJERORF4610P	541874	543052	Mycoplasma fermentans JER	CP001995	-
S1.MfeJERORF8340P	925104	925607	Mycoplasma fermentans JER	CP001995	+
S1.MfiC10ORFFP	387516	387881	Methylosarcina fibrata AML-C10	ARCU01000003	-
S1.Mfl27399ORF3195P	732214	732777	Mycoplasma flocculare Ms42	CP007585	+
S1.Mfo14469ORF9855P	4492	5571	Marvinbryantia formatexigens DSM 14469	ACCL02000043	+
S1.MfoBRM9ORF281P	300698	301102	Methanobacterium formicicum BRM9	CP006933	+
S1.MfoMb9ORF2111P	2129713	2130987	Methanobacterium formicicum isolate Mb9	LN734822	+
S1.MgaS6ORF3810P	914372	914986	Mycoplasma gallisepticum S6	CP006916	+
S1.MgrAORF537P	940775	941392	Mycoplasma gallisepticum str. R(high)	CP001872	+
S1.Mha10517ORF3935P	109869	110603	Mannheimia haemolytica MH10517	JPIZ01000007	+
S1.Mha183ORF21510P	2070186	2071541	Mannheimia haemolytica USDA-ARS-USMARC-183	CP004752	-
S1.Mha183V	412274	413794	Mannheimia haemolytica USDA-ARS-USMARC-183	CP004752	-
S1.Mha184II	545484	546851	Mannheimia haemolytica USDA-ARS-USMARC-184	CP006957	+
S1.Mha184V	379007	380494	Mannheimia haemolytica USDA-ARS-USMARC-184	CP006957	+
S1.Mha185VI	340977	342464	Mannheimia haemolytica USDA-ARS-USMARC-185	CP004753	-
S1.Mha186III	2161957	2163312	Mannheimia haemolytica 186	CP023047	-
S1.Mha186IV	408360	409847	Mannheimia haemolytica 186	CP023047	-
S1.Mha187ORF10830P	2092689	2094044	Mannheimia haemolytica 187	CP023046	-
S1.Mha187V	346387	347874	Mannheimia haemolytica 187	CP023046	-
S1.Mha191IV	411563	413050	Mannheimia haemolytica 191	CP023044	-
S1.Mha193III	2096704	2098059	Mannheimia haemolytica 193	CP023043	-
S1.Mha193IV	343065	344585	Mannheimia haemolytica 193	CP023043	-
S1.Mha1ORF7100P	525492	526082	Mycoplasma haemofelis str. Langford 1	FR773153	+
S1.Mha1ORF7190P	535027	535488	Mycoplasma haemofelis str. Langford 1	FR773153	+
S1.Mha2286ORF12115P	2304018	2305505	Mannheimia haemolytica USMARC_2286	CP006619	+
S1.Mha42548ORF1690P	152437	153957	Mannheimia haemolytica M42548	CP005383	+
S1.Mha807AORF10585P	2084383	2085117	Mannheimia haemolytica 89010807N lktA-	CP011099	-
S1.Mha807AORF2130P	410285	411586	Mannheimia haemolytica 89010807N lktA-	CP011099	+
S1.Mha807III	412481	413815	Mannheimia haemolytica 89010807N	CP011098	-
S1.Mha807IV	2085131	2086486	Mannheimia haemolytica 89010807N	CP011098	-
S1.MhaA2BORF1097P	74	448	Mannheimia haemolytica serotype A2 BOVINE	ACZY01000036	+
S1.MhaA2BORF37P	35922	36485	Mannheimia haemolytica serotype A2 BOVINE	ACZY01000003	+
S1.MhaA2ORF1648P	144	479	Mannheimia haemolytica serotype A2 OVINE	ACZX01000077	+
S1.MhaA2ORF747P	35949	36623	Mannheimia haemolytica serotype A2 OVINE	ACZX01000032	+
S1.MhaBHORF2625P	110764	112065	Mannheimia haemolytica 16041065 BH	MLYL01000007	+
S1.MhaBHORF6975P	115812	117179	Mannheimia haemolytica 16041065 BH	MLYL01000039	-
S1.MhaD153ORF5970P	1161768	1163102	Mannheimia haemolytica D153	CP005972	+
S1.MhaD171ORF5475P	1152409	1153896	Mannheimia haemolytica D171	CP006573	+
S1.MhaD174ORF6205P	1195975	1197495	Mannheimia haemolytica D174	CP006574	+
S1.MhaD193ORF6135P	24989	26323	Mannheimia haemolytica D193	ATSY01000048	+
S1.MhaD38ORF2060P	330	1064	Mannheimia haemolytica D38	AUNL01000034	-
S1.MhaD38ORF965P	14957	16477	Mannheimia haemolytica D38	AUNL01000012	+
S1.MhaGHORF4030P	110894	112195	Mannheimia haemolytica 16041065 GH	MLYM01000022	+
S1.MhaGHORF8210P	144614	145981	Mannheimia haemolytica 16041065 GH	MLYM01000045	+
S1.MhaH23ORF10300P	115180	115914	Mannheimia haemolytica serotype 6 H23	AOGP01000065	-
S1.MhaH23ORF152P	1	624	Mannheimia haemolytica serotype 6 H23	AOGP01000018	+
S1.MhaIllORF2720P	432939	433520	Mycoplasma haemocanis Illinois	CP003199	+
S1.MhaIllORF2775P	438241	438843	Mycoplasma haemocanis Illinois	CP003199	+
S1.MhaO2ORF784P	549193	549783	Mycoplasma haemofelis Ohio2	CP002808	+
S1.MhaO2ORF793P	558520	559110	Mycoplasma haemofelis Ohio2	CP002808	+
S1.MhaP01ORF1625P	225523	225957	Mycoplasma haemobos INIFAP01	LWUJ01000010	+
S1.MhaP01ORF1685P	236906	237379	Mycoplasma haemobos INIFAP01	LWUJ01000010	+
S1.MhaP01ORF1775P	252224	252805	Mycoplasma haemobos INIFAP01	LWUJ01000010	-
S1.MhaP01ORF3140P	243604	244746	Mycoplasma haemobos INIFAP01	LWUJ01000011	+
S1.MhaP01ORF4640P	9	782	Mycoplasma haemobos INIFAP01	LWUJ01000013	+
S1.MhaP01ORF5270P	1	669	Mycoplasma haemobos INIFAP01	LWUJ01000015	-
S1.MhaP01ORF5675P	1	552	Mycoplasma haemobos INIFAP01	LWUJ01000002	-
S1.MhaP01ORF5780P	918	2018	Mycoplasma haemobos INIFAP01	LWUJ01000006	+
S1.MhaPORFGP	2674	4008	Mannheimia haemolytica PHL213	NZ_AASA01000094	+
S1.MhiM3ORF1767P	1794922	1796121	Mucinivorans hirudinis	HG934468	+
S1.Mho2539ORF3125P	729502	731394	Mycoplasma hominis isolate 2539	CP026341	+
S1.Mho27545ORF1910P	414440	415663	Mycoplasma hominis ATCC 27545 LBD-4	CP009652	-
S1.MhoAF1ORFAP	646451	647185	Mycoplasma hominis AF1	CP009677	+
S1.MhoHB1ORF962P	1126351	1127496	Methanosarcina horonobensis HB-1	CP009516	-
S1.MhoPG21ORF3240P	384271	385485	Mycoplasma hominis	FP236530	-
S1.MhoPG21ORF5210P	648481	649662	Mycoplasma hominis	FP236530	+
S1.MhoSORF2965P	675307	676533	Mycoplasma hominis Sprott	CP011538	+
S1.Mhy76ORF225P	265212	266237	Mycoplasma hyorhinis SK76	CP003914	+
S1.MhyIPVORF877P	262510	262965	Mycoplasma hyorhinis MDBK-IPV	CP016817	+
S1.MhyM60ORF1375P	356572	357132	Mycoplasma hyosynoviae M60	CP008748	+
S1.MhyNPL4ORF645P	24211	25314	Mycoplasma hyosynoviae NPL4	JFKI01000004	+
S1.Mka1468ORF23115P	41195	42178	Mycobacterium kansasii 1010001468	LWCI01000109	-
S1.Mka662ORF21685P	4738035	4738538	Mycobacterium kansasii 662	CP009481	+
S1.Mka824ORF21805P	4757964	4758467	Mycobacterium kansasii 824	CP009483	+
S1.Mle1491ORF5635P	5981918	5982562	Mycobacterium lentiflavum CSUR P1491	CTEE01000001	+
S1.Mle45370ORF13685P	105054	105719	Methylomonas lenta R-45370	LUUI01000127	-
S1.Mli2279ORF2537P	2663296	2663847	Methanoplanus limicola	CM001436	+
S1.Mma16ORF1113P	1343486	1343764	Methanosarcina mazei C16	CP009514	-
S1.Mma225ORF3865P	880338	881441	Moraxella macacae 0408225	ANIN01000001	+
S1.MmaSarORF1544P	1925402	1925713	Methanosarcina mazei SarPi	CP009511	+
S1.Mme68BORF1125P	371717	372343	Mycoplasma meleagridis B2096 8B	CP011021	+
S1.Mme68BORF835P	292708	294561	Mycoplasma meleagridis B2096 8B	CP011021	+
S1.MmeIPTORF2550P	314	1039	Mycoplasma meleagridis MM26B8_IPT	LVWO01000022	+
S1.MmeIPTORF3380P	247	621	Mycoplasma meleagridis MM26B8_IPT	LVWO01000025	+
S1.MmeIPTORF440P	39915	40541	Mycoplasma meleagridis MM26B8_IPT	LVWO01000015	-
S1.Mmi2070ORFPP	24388	24768	Methylovulum miyakonense HT12	AQZU01000009	+
S1.Mmo8066ORF3371P	9974	11098	Morganella morganii 8066	LAGC01000016	+
S1.MobUC1ORF7925P	43054	43437	Mycobacterium obuense UC1	LAUZ02000020	-
S1.Mod103059ORF3601P	44	1249	Myroides odoratimimus CIP 103059	AGZJ01000093	+
S1.Mod2801ORF3515P	3962160	3963350	Myroides odoratus	CM001437	+
S1.Mod63039ORF10715P	2357364	2358083	Myroides odoratimimus PR63039	CP013690	+
S1.Mor7256ORF9560P	89473	90060	Methanobrevibacter oralis	LWMU01000059	-
S1.MorJMR01ORFKP	27562	28482	Methanobrevibacter oralis JMR01	CBWS010000031	+
S1.MosNP7ORF200P	50572	51279	Moraxella osloensis NP7	CP024443	-
S1.MovMORF2800P	452051	453007	Mycoplasma ovis Michigan	CP006935	+
S1.MpaIndORF665P	107075	108241	Mycoplasma parvum Indiana	CP006771	+
S1.Mpn1006ORF1610P	345621	346184	Mycoplasma pneumoniae 1006	CP017337	+
S1.Mpn1042ORFAP	3	503	Mycoplasma pneumoniae strain Mp1042	HQ698815	+
S1.Mpn1116ORFAP	2	502	Mycoplasma pneumoniae strain Mp1116	HQ698823	+
S1.Mpn1134ORF1605P	345541	346068	Mycoplasma pneumoniae 1134	CP017338	+
S1.Mpn1139ORF1610P	345454	345993	Mycoplasma pneumoniae M1139	CP010547	+
S1.Mpn1286ORFAP	2	502	Mycoplasma pneumoniae strain Mp1286	HQ698831	+
S1.Mpn1397ORFAP	3	503	Mycoplasma pneumoniae strain Mp1397	HQ698639	+
S1.Mpn1428ORF1630P	347250	347825	Mycoplasma pneumoniae strain PI1428	CP010538	+
S1.Mpn1428ORFAP	2	502	Mycoplasma pneumoniae strain PI1428	HQ698751	+
S1.Mpn1801ORF1600P	345565	346152	Mycoplasma pneumoniae 1801	CP017341	+
S1.Mpn19294ORF3095P	659819	660346	Mycoplasma pneumoniae 19294	CP010539	+
S1.Mpn19294ORF3125P	666877	667440	Mycoplasma pneumoniae 19294	CP010539	+
S1.Mpn2009ORF1595P	345573	346172	Mycoplasma pneumoniae FH 2009	CP017327	+
S1.Mpn2018ORFAP	3	503	Mycoplasma pneumoniae strain Mp2018	HQ698663	+
S1.Mpn2157ORFAP	88	501	Mycoplasma pneumoniae strain Mp2157	HQ698671	+
S1.Mpn2592ORF1585P	345609	346184	Mycoplasma pneumoniae M2592	CP010549	+
S1.Mpn29ORFBP	841833	842324	Mycoplasma pneumoniae M29	CP008895	+
S1.Mpn29ORFCP	189197	189523	Mycoplasma pneumoniae M29	CP008895	+
S1.Mpn355ORF1555P	332061	332600	Mycoplasma pneumoniae S355	CP013829	+
S1.Mpn355ORF1865P	394430	394891	Mycoplasma pneumoniae S355	CP013829	+
S1.Mpn355ORFAP	394430	394891	Mycoplasma pneumoniae S355	CP013829	+
S1.Mpn402ORF2890P	345477	346040	Mycoplasma pneumoniae KCH-402	AP017318	+
S1.Mpn405ORF2890P	345509	346108	Mycoplasma pneumoniae KCH-405	AP017319	+
S1.Mpn4817ORFAP	2	502	Mycoplasma pneumoniae strain Mp4817	HQ698687	+
S1.Mpn51494ORF1625P	347240	347767	Mycoplasma pneumoniae 51494	CP010541	+
S1.Mpn5191ORFAP	3	503	Mycoplasma pneumoniae strain 5191	HQ698703	+
S1.Mpn5192ORFAP	1	504	Mycoplasma pneumoniae strain 5192	HQ698711	+
S1.Mpn519ORF1610P	345671	346234	Mycoplasma pneumoniae 519	CP017339	+
S1.Mpn5245ORFAP	1	504	Mycoplasma pneumoniae strain 5245	HQ698735	+
S1.Mpn54089ORF1625P	347335	347898	Mycoplasma pneumoniae 54089	CP010542	+
S1.Mpn54524ORF1625P	347321	347908	Mycoplasma pneumoniae 54524	CP010543	+
S1.Mpn549ORF1600P	347299	347850	Mycoplasma pneumoniae 549	CP017330	+
S1.Mpn685ORF1600P	347101	347640	Mycoplasma pneumoniae 685	CP017328	+
S1.Mpn85084ORF1625P	347184	347735	Mycoplasma pneumoniae 85084	CP010544	+
S1.Mpn85138ORF1630P	347148	347711	Mycoplasma pneumoniae 85138	CP010545	+
S1.MpnCO103ORF1590P	345511	346050	Mycoplasma pneumoniae CO103	CP017335	+
S1.MpnCO3ORF1600P	345677	346252	Mycoplasma pneumoniae CO3	CP017342	+
S1.MpnE16ORF1630P	347273	347836	Mycoplasma pneumoniae E16	CP017332	+
S1.MpnE57ORF1600P	345555	346106	Mycoplasma pneumoniae E57	CP017329	+
S1.MpnFHDORF1605P	345563	346102	Mycoplasma pneumoniae FH	CP010546	+
S1.MpnFHFORF1640P	347271	347822	Mycoplasma pneumoniae FH-tet-R	CP020690	+
S1.MpnFL1ORF1600P	340216	340752	Mycoplasma pneumoniae FL1	CP017333	+
S1.MpnFL1ORF1630P	347333	347968	Mycoplasma pneumoniae FL1	CP017333	+
S1.MpnFL8ORF1635P	347325	347864	Mycoplasma pneumoniae FL8	CP017331	+
S1.MpnGA3ORF1605P	345613	346164	Mycoplasma pneumoniae GA3	CP017336	+
S1.MpnK27ORF1610P	345459	346022	Mycoplasma pneumoniae K27	CP017334	+
S1.MpnK27ORF3510P	738813	739475	Mycoplasma pneumoniae K27	CP017334	-
S1.MpnM129ORF1595P	340209	341678	Mycoplasma pneumoniae M129 2002	CP017343	+
S1.MpnM129ORFAP	3	389	Mycoplasma pneumoniae strain M129	HQ698775	+
S1.MpnMAC11ORF1605P	345541	346092	Mycoplasma pneumoniae MAC	CP010550	+
S1.MpnMp22ORFAP	2	502	Mycoplasma pneumoniae strain Mp22	HQ698799	+
S1.MpnMp5ORFAP	2	502	Mycoplasma pneumoniae strain Mp5	HQ698791	+
S1.MpnMp72ORFAP	2	502	Mycoplasma pneumoniae strain Mp72	HQ698807	+
S1.MpnPO1ORF1595P	345537	346124	Mycoplasma pneumoniae PO1	CP010551	+
S1.MpnRI3ORF1600P	345721	346272	Mycoplasma pneumoniae RI3	CP017340	+
S1.MpnS12ORF1635P	347270	347821	Mycoplasma pneumoniae S12-tet-R	CP020712	+
S1.MpnS34ORF1615P	340218	340703	Mycoplasma pneumoniae S34-tet-R	CP020710	+
S1.MpnS34ORF1640P	347273	347824	Mycoplasma pneumoniae S34-tet-R	CP020710	+
S1.MpnS4ORF1640P	347273	347824	Mycoplasma pneumoniae S4-tet-R	CP020711	+
S1.MpnS55ORF1640P	346934	347485	Mycoplasma pneumoniae S55-tet-R	CP020692	+
S1.MpnS63ORF1640P	347275	347826	Mycoplasma pneumoniae S63-tet-R	CP020689	+
S1.MpnS68ORF1950P	409611	410348	Mycoplasma pneumoniae S68-tet-R	CP020691	+
S1.MpnS91ORF1640P	347269	347820	Mycoplasma pneumoniae S91-tet-R	CP020693	+
S1.Mpu696ORF7515P	1584713	1585438	Mogibacterium pumilum ATCC 700696	CP016199	+
S1.MpuCORF810P	87468	88547	Mycoplasma pulmonis UAB CTIP	AL445566	+
S1.MpuKS1ORF523P	576404	576913	Mycoplasma putrefaciens KS1	CP003021	+
S1.Msa17ORFA2P	2157807	2158589	Mixed sample	PDZQ01000198	+
S1.Msa17ORFB2P	945566	946861	Mixed sample	PDZQ01000267	+
S1.Msa17ORFF1P	120002	121087	Mixed sample	PDZQ01000133	-
S1.Msa17ORFG2P	557591	558271	Mixed sample	PDZQ01000265	+
S1.Msa17ORFH2P	2732413	2733756	Mixed sample	PDZQ01000198	+
S1.Msa17ORFJ1P	697278	698507	Mixed sample	PDZQ01000132	+
S1.Msa17ORFS1P	39351	40643	Mixed sample	PDZQ01000216	+
S1.Msa17ORFW1P	478260	479594	Mixed sample	PDZQ01000268	+
S1.Msa17ORFWP	1476542	1477645	Mixed sample	PDZQ01000001	-
S1.Msa17ORFY1P	922912	924042	Mixed sample	PDZQ01000267	+
S1.Msi350ORF2208P	2772883	2773086	Methanosarcina siciliae HI350	CP009507	+
S1.MsmKB11ORF2645P	507188	507967	Methanobrevibacter smithii KB11	CP017803	-
S1.Msp175ORF4851P	17871	18923	Methylocaldum species 175	FXAM01000006	+
S1.Msp1R26ORF2405P	26086	26529	Methanomethylophilus species 1R26	LOPS01000042	+
S1.Msp4ORF520P	622951	623499	Methanobrevibacter species AbM4	CP004050	+
S1.Msp596ORF3003P	3656889	3657167	Methanosarcina species WWM596	CP009503	-
S1.Msp95ORFAP	52288	52788	Methylocaldum species SAD2	MUGL01000032	-
S1.MspC06ORF21075P	39	491	Marinobacter species EhC06	LXYO01000026	-
S1.MspCP1ORF6100P	1279309	1280058	Marinobacter species CP1	CP011929	-
S1.MspDH1ORF18475P	4148428	4148895	Methylomonas species DH-1	CP014360	+
S1.MspDH1ORF9000P	1969431	1969853	Methylomonas species DH-1	CP014360	+
S1.MspJH1ORFEP	9812	10360	Methanobrevibacter species JH1	BAGX02000034	+
S1.MspM1ORF4910P	508210	508842	Mycoplasma species VCU_M1	CP007711	+
S1.MspN04ORF17895P	39	491	Marinobacter species EhN04	LXYN01000011	-
S1.MspWH1ORF2092P	2563665	2564114	Methanosarcina species WH1	CP009504	+
S1.MspZB35ORF175P	45658	46809	Myroides species ZB35	CP017769	+
S1.MstDORF479P	564356	565573	Methanosphaera stadtmanae	CP000102	+
S1.Msu3806ORF2280P	174641	175114	Mycoplasma suis	FQ790233	+
S1.Msu3806ORF7530P	643006	643626	Mycoplasma suis	FQ790233	+
S1.MsuILORF799P	657432	658187	Mycoplasma suis str. Illinois	CP002525	+
S1.MsuILORFFP	657597	658187	Mycoplasma suis str. Illinois	ADWK01000001	+
S1.MsuILORFGP	670105	670641	Mycoplasma suis str. Illinois	ADWK01000001	+
S1.Msy25204ORF3755P	828028	828981	Mycoplasma synoviae ATCC 25204 WVU1853	CP011096	-
S1.MsyYJSORF1325P	303737	304945	Mesoplasma syrphidae YJS	CP025257	-
S1.Mta857ORF3150P	359786	360865	Mesoplasma tabanidae BARC 857	CP024969	-
S1.MtrOB3bORF7115P	1492900	1493211	Methylosinus trichosporium OB3b	CP023737	-
S1.Mtu327ORFAP	3061983	3062141	Mycobacterium tuberculosis RGTB327	CP003233	-
S1.Mtu37004ORF2960P	3067285	3067443	Mycobacterium tuberculosis 37004	CP010338	-
S1.Mtu5DSORF12365P	2453662	2453938	Mycobacterium tuberculosis 0A005DS	CP008983	-
S1.MtuZ006ORF2021P	13205	13363	Mycobacterium tuberculosis GuangZ0019	ANFI01000045	-
S1.Mva1296ORF10560P	1113453	1114589	Mannheimia varigena USDA-ARS-USMARC-1296	CP006943	-
S1.Ngo13798ORF542P	537379	537828	Neisseria gonorrhoeae NCTC13798	LT906440	+
S1.Ngo204ORF8620P	1472883	1473437	Neisseria gonorrhoeae FDAARGOS_204	CP020415	-
S1.Ngo207ORF10535P	1791361	1791915	Neisseria gonorrhoeae FDAARGOS_207	CP020419	-
S1.Ngo3502ORF1744P	1719979	1720170	Neisseria gonorrhoeae 35/02	CP012028	+
S1.Ngo640ORF5765P	979562	980116	Neisseria gonorrhoeae RIVM0640	CP019467	-
S1.Ngo8806ORF499P	469403	469594	Neisseria gonorrhoeae A8806p	LT592153	+
S1.NgoAV	399256	399882	Neisseria gonorrhoeae FA 1090	AE004969	+
S1.NgoF89ORF539P	514789	515238	Neisseria gonorrhoeae F89	LT592161	+
S1.NgoFA19ORF148P	140321	140944	Neisseria gonorrhoeae FA19	CP012026	+
S1.NgoH041ORF500P	469555	469746	Neisseria gonorrhoeae H041	LT592155	+
S1.NgoJH2ORFRP	148662	149264	Neisseria gonorrhoeae NGSJH2	NAGI01000030	+
S1.NgoJH4ORFGP	25661	26263	Neisseria gonorrhoeae NGSJH4	NAGJ01000031	-
S1.NgoJH5ORFRP	24507	25136	Neisseria gonorrhoeae NGSJH5	NAGK01000086	-
S1.NgoWFORF430P	400000	400602	Neisseria gonorrhoeae WHO F	LT591897	+
S1.NgoWKORF497P	469369	469560	Neisseria gonorrhoeae WHO K	LT591908	+
S1.NgoWLORF428P	400084	400521	Neisseria gonorrhoeae WHO L	LT591901	+
S1.NgoWOORF429P	402282	402884	Neisseria gonorrhoeae WHO O	LT592146	+
S1.NgoWPORF494P	472349	472540	Neisseria gonorrhoeae WHO P	LT592157	+
S1.NgoWSORF498P	469784	470410	Neisseria gonorrhoeae WHO S	LT592163	+
S1.NmaSCMORF606P	540147	541508	Nitrosopumilus maritimus SCM1	CP000866	-
S1.Nme10444ORF1351P	1404147	1404515	Neisseria meningitidis DE10444	CP012392	-
S1.Nme209ORF3100P	527450	528100	Neisseria meningitidis FDAARGOS_209	CP020420	-
S1.Nme210ORF8165P	1437305	1437910	Neisseria meningitidis FDAARGOS_210	CP020421	-
S1.Nme214ORF9125P	1577957	1578199	Neisseria meningitidis FDAARGOS_214	CP020401	+
S1.Nme331401ORF1390P	255256	255852	Neisseria meningitidis 331401	CP012694	+
S1.Nme8669ORF850P	867058	867558	Neisseria meningitidis DE8669	CP012391	+
S1.NniY88ORF2306P	77155	77922	Novosphingobium nitrogenifigens DSM 19370	AEWJ01000024	-
S1.Nse100970ORF2680P	525131	526375	Nonlabens sediminis NBRC 100970	CP019342	-
S1.Nsi260ORF7835P	1559398	1559985	Neisseria sicca FDAARGOS_260	CP020452	+
S1.Nsi260ORFAP	1888071	1888760	Neisseria sicca FDAARGOS_260	CP020452	-
S1.Nsp3355ORF2730P	2928136	2928864	Nonlabens species Hel1_33_55	LT627735	-
S1.Nsp83E34ORF3680P	4673	6073	Neisseria species 83E34	LGYH01000003	+
S1.NspAD6ORF5015P	2794	3693	Nitrincola species A-D6	JRLB01000099	-
S1.Nul19294ORF2298P	123289	123513	Nonlabens sediminis	BBML01000001	-
S1.Nul19296ORF54P	48593	48814	Nonlabens ulvanivorans	BBLG01000001	-
S1.Nul19297ORF207P	126115	126705	Nonlabens ulvanivorans	BBNT01000007	-
S1.Nul19297ORF3177P	18872	19324	Nonlabens ulvanivorans	BBNT01000002	-
S1.Nul19298ORF2153P	322138	322671	Nonlabens ulvanivorans	BBMK01000002	+
S1.NurNm10ORF6830P	1490598	1491530	Nitrosomonas ureae Nm10	CP013341	+
S1.NurNm15ORF2051P	2140752	2142083	Nitrosomonas ureae Nm15	LT907782	+
S1.OcyMTP1ORFAP	1280680	1281510	Oscillatoriales cyanobacterium MTP1	LNAA01000001	-
S1.Osp1127ORF10850P	2415101	2415748	Olleya species Bg11-27	CP025117	+
S1.OspGH1ORFBP	89069	90337	Oscillibacter species GH1	BAGW01000016	-
S1.OspMGS12ORFAP	103282	104052	Odoribacter species UNK.MGS-12	LBCD01000002	-
S1.OulORF1673P	1910148	1911584	Olsenella uli	CP002106	+
S1.Pac2230ORF12850P	2871402	2872457	Propionibacterium acidipropionici CGMCC 1.2230	CP013126	+
S1.Pac3246ORF12420P	2668739	2669125	Pelobacter acetylenicus	CP015455	-
S1.Pac3247ORF3790P	789004	789588	Pelobacter acetylenicus	CP015518	-
S1.Pac4875ORF17420P	1836308	1836502	Propionibacterium acidipropionici	CP003493	-
S1.PacBCC1IP	1531811	1532395	Pediococcus acidilactici BCC1	CP018763	+
S1.PacMAORF773P	13035	14216	Pediococcus acidilactici MA18/5M	AGKB01000004	+
S1.Pae031ORFDP	1993984	1994682	Pseudomonas aeruginosa BTP031	LFMO01000007	+
S1.Pae033ORFHP	35846	36442	Pseudomonas aeruginosa BTP033	LFMQ01000022	-
S1.Pae10015ORF1685P	24818	25690	Pseudomonas aeruginosa AU10015	LRYF01000016	+
S1.Pae1088ORF6215P	6712617	6713213	Pseudomonas aeruginosa PA1088	CP015001	-
S1.Pae13880ORFDP	34829	35497	Pseudomonas aeruginosa AZPAE13880	JTZC01000037	+
S1.Pae14689ORFDP	21095	22303	Pseudomonas aeruginosa AZPAE14689	JTXP01000119	-
S1.Pae14690ORFHP	27819	28595	Pseudomonas aeruginosa AZPAE14690	JTXO01000020	-
S1.Pae14694ORFJP	43531	44199	Pseudomonas aeruginosa AZPAE14694	JTXK01000066	+
S1.Pae14719ORFCP	27623	28219	Pseudomonas aeruginosa AZPAE14719	JTWN01000051	-
S1.Pae14720ORFEP	49351	50040	Pseudomonas aeruginosa AZPAE14720	JTWM01000055	+
S1.Pae14721ORFBP	27623	28219	Pseudomonas aeruginosa AZPAE14721	JTWL01000017	-
S1.Pae14723ORFBP	49375	49929	Pseudomonas aeruginosa AZPAE14723	JTWJ01000018	+
S1.Pae14726ORFBP	23774	24982	Pseudomonas aeruginosa AZPAE14726	JTWG01000040	-
S1.Pae14887ORFCP	27623	28219	Pseudomonas aeruginosa AZPAE14887	JTTB01000020	-
S1.Pae14902ORFCP	22618	23826	Pseudomonas aeruginosa AZPAE14902	JTSN01000029	-
S1.Pae14912ORFIP	27724	28320	Pseudomonas aeruginosa AZPAE14912	JTSD01000041	-
S1.Pae14949ORFCP	43552	44220	Pseudomonas aeruginosa AZPAE14949	JTQS01000033	+
S1.Pae14968ORFCP	52705	53358	Pseudomonas aeruginosa AZPAE14968	JTQA01000023	+
S1.Pae15431ORF1255P	51945	52478	Pseudomonas aeruginosa AU15431	LRYV01000009	+
S1.Pae22031ORF3920P	794596	795432	Pseudomonas aeruginosa F22031	CP007399	-
S1.Pae235ORFAP	242658	243326	Pseudomonas aeruginosa PA_ST235	JNHD01000005	+
S1.Pae39016ORF23P	275873	276706	Pseudomonas aeruginosa 39016	CM001020	-
S1.Pae7032ORF1260P	52134	52667	Pseudomonas aeruginosa AU7032	LRYU01000008	+
S1.PaeBL08ORF282P	318433	319638	Pseudomonas aeruginosa BL08	AXPS01000001	-
S1.PaeM28A1ORF26910P	5767747	5768459	Pseudomonas aeruginosa M28A1	CP015649	+
S1.PaeWS394ORF289P	8951	10156	Pseudomonas aeruginosa WS394	CBYA010000021	-
S1.PapC119ORF2136P	118479	119303	Photobacterium aphoticum	BBMN01000003	+
S1.Pba22567ORF3270P	353794	354393	Peptostreptococcaceae bacterium CCRI-22567	MBEW01000008	+
S1.Pba22567ORF4885P	119296	120600	Peptostreptococcaceae bacterium CCRI-22567	MBEW01000015	+
S1.Pba22567ORF785P	155919	156449	Peptostreptococcaceae bacterium CCRI-22567	MBEW01000001	-
S1.PbaAS15ORF1807P	954	1655	Peptostreptococcaceae bacterium AS15	ALJM01000048	+
S1.PbaD1ORF1120P	1437670	1438359	Phycisphaerae bacterium SM-Chi-D1	CP019646	-
S1.Pbe24997I	2850296	2851036	Paenibacillus beijingensis	CP011058	+
S1.PbeHORF5832P	1119888	1121087	Parvularcula bermudensis HTCC2503	CP002156	-
S1.Pbi7880ORF1681P	5058	5801	Prevotella bivia GED7880	LTAG01000101	-
S1.Pca2762ORF8685P	720269	721393	Porphyromonas canoris COT-108 OH2762	JQZV01000013	+
S1.Pco7716ORF270P	6550	8310	Prevotella corporis MJR7716	LRQG01000013	+
S1.Pcr1447ORF2690P	96360	97616	Porphyromonas crevioricanis COT-253 OH1447	JQJC01000009	+
S1.Pda11617ORF1465P	1584716	1585276	Pasteurella dagmatis NCTC11617	LT906448	-
S1.Pda1536ORF1406P	1543439	1544092	Pediococcus damnosus TMW 2.1536	CP012294	+
S1.PdaP85ORF8660P	21001	21396	Photobacterium damselae GCSL-P85	LZFH01000045	+
S1.PdePDENORFEP	279193	279861	Pseudomonas denitrificans 518_PDEN	JVDY01000106	+
S1.Pdi12C09ORF261P	292949	293368	Parabacteroides distasonis CL03T12C09	AGZM01000001	-
S1.Pdi12C09ORF2714P	171191	171937	Parabacteroides distasonis CL03T12C09	AGZM01000014	+
S1.Pfr119ORF280P	20268	20885	Propionibacterium freudenreichii CIRM-BIA 119	CCYS01000043	-
S1.Pfr129ORFAP	1530	2042	Propionibacterium freudenreichii subsp. freudenreichii ITG P20	CCBE010000094	+
S1.Pfr134ORF8885P	42871	43188	Propionibacterium freudenreichii CIRM-BIA 134	CCYY01000025	-
S1.Pfr456ORF3555P	15060	15713	Propionibacterium freudenreichii CIRM-BIA 456	CDAG01000011	+
S1.Pfr516ORF9435P	27128	27754	Propionibacterium freudenreichii CIRM-BIA 516	CDAB01000032	-
S1.PfrJS14III	2304475	2305194	Propionibacterium freudenreichii JS14	LT593929	+
S1.PfrJS17aORF2251P	2528628	2529005	Propionibacterium freudenreichii JS17a (LT618789)	LT618790	+
S1.PfrJS17ORF2252P	2530075	2530452	Propionibacterium freudenreichii JS17	LT618789	+
S1.PfrJS18I	2404337	2405008	Propionibacterium freudenreichii JS18	LT576034	+
S1.PfrJS23ORF2177P	2452538	2453152	Propionibacterium freudenreichii JS23	LT618793	+
S1.PfrKNU15ORF26505P	5747730	5748341	Pseudomonas frederiksbergensis KNU-15	CP023466	+
S1.PfrP18ORF4455P	8928	9503	Propionibacterium freudenreichii ITG P18	CCYU01000057	+
S1.PfrP1ORF11000P	23744	24367	Propionibacterium freudenreichii ITG P1	CCYV01000096	-
S1.PfrUF1ORF10885P	2453055	2453603	Propionibacterium freudenreichii P.UF1	CP018002	+
S1.Pgi128ORF10550P	1175468	1176610	Porphyromonas gingivalis A7A1-28	CP013131	-
S1.Pgi2796ORF7220P	1608601	1609719	Porphyromonas gingivalis KCOM 2796	CP024597	+
S1.Pgi2796ORF925P	203136	203855	Porphyromonas gingivalis KCOM 2796	CP024597	-
S1.Pgi2798ORF7705P	1705116	1706495	Porphyromonas gingivalis KCOM 2798	CP024598	+
S1.Pgi2799ORF2270P	485474	486190	Porphyromonas gingivalis KCOM 2799	CP024601	+
S1.Pgi3ORF3751P	4064537	4065433	Polymorphum gilvum SL003B-26A1	CP002568	-
S1.Pgi4504ORF10165P	1	1124	Porphyromonas gingivalis MP4-504	LOEL01000068	+
S1.Pgi60ORF1963P	2035156	2036586	Porphyromonas gingivalis TDC60	AP012203	+
S1.Pgi7436ORF13870P	1563883	1564602	Porphyromonas gingivalis A7436	CP011995	-
S1.PgiAJW4ORF10090P	1152487	1153356	Porphyromonas gingivalis AJW4	CP011996	+
S1.PgiSJD2ORF8560P	6190	7428	Porphyromonas gingivalis SJD2	ASYL01000102	+
S1.PgiTDC60ORF1963P	634753	636183	Porphyromonas gingivalis TDC 60	CP025931	+
S1.Pgu2857ORF8370P	15248	16666	Porphyromonas gulae COT-052 OH2857	JRFD01000039	+
S1.Phi27832ORF13905P	3178155	3178913	Prosthecomicrobium hirschii 16	LJYW01000001	-
S1.Pho1027ORF17885P	308426	308665	Prochlorothrix hollandica PCC 9006 = CALU 1027	AJTX02000007	-
S1.Pin14ORF171P	218456	219670	Prevotella intermedia OMA14	AP014598	+
S1.Pin14ORF445P	468251	469000	Prevotella intermedia OMA14	AP014597	+
S1.Pin172ORF2481P	566747	567526	Prevotella intermedia 17-2	AP014926	+
S1.Pin1741ORF12020P	497407	498507	Prevotella intermedia KCOM 1741	CP024733	+
S1.Pin17ORF406P	421349	421888	Prevotella intermedia 17	CP003502	+
S1.Pin1933ORF6715P	1525192	1526595	Prevotella intermedia KCOM 1933	CP024729	+
S1.Pin1944ORF3230P	686445	687929	Prevotella intermedia KCOM 1944	CP024734	+
S1.Pin2836ORF11600P	2650348	2651490	Prevotella intermedia KCOM 2836	CP024697	+
S1.Pin2837ORF2930P	628661	629299	Prevotella intermedia KCOM 2837	CP024723	+
S1.Pin2837ORF3885P	833135	833677	Prevotella intermedia KCOM 2837	CP024723	-
S1.Pjo12C29ORF545P	14	1030	Parabacteroides johnsonii CL02T12C29	AGZP01000009	+
S1.Pla13537ORF8745P	1699251	1699661	Paenibacillus larvae subsp. pulvifaciens ATCC 13537	CP019794	-
S1.PlaCCM38ORF7315P	1376394	1376927	Paenibacillus larvae subsp. pulvifaciens CCM 38	CP020327	-
S1.PlaE3ORF4074P	3802652	3803185	Paenibacillus larvae subsp. larvae Eric_III	CP019655	-
S1.PlaEORF3817P	3582127	3582660	Paenibacillus larvae subsp. larvae Eric_IV	CP019659	-
S1.Pma19339ORFBP	42049	42825	Prevotella maculosa DSM 19339 = JCM 15638	BAJZ01000025	+
S1.Pme12C32ORF2709P	98393	99592	Parabacteroides merdae CL03T12C32	AGZQ01000014	-
S1.Pme12C32ORF4131P	1	567	Parabacteroides merdae CL03T12C32	AGZQ01000036	+
S1.Pme306ORF5935P	1463623	1464186	Prevotella melaninogenica FDAARGOS_306	CP022040	-
S1.Pme306ORF8750P	409447	410670	Prevotella melaninogenica FDAARGOS_306	CP022041	+
S1.PmeOORF7324P	1247405	1248628	Prevotella melaninogenica	CP002123	+
S1.Pmi1535ORF6930P	1474020	1474580	Parvimonas micra KCOM 1535	CP009761	-
S1.PmoBS011ORF9225P	1934955	1935584	Pseudomonas mosselii BS011	CP023299	+
S1.Pna29427ORFBP	145380	146396	Propionibacterium namnetense NTS 31307302	LWHO01000003	+
S1.Pob25489ORFCP	62829	63431	Peptostreptococcaceae bacterium ph1	CAHB01000007	-
S1.PorH72ORF8660P	136692	137594	Pseudomonas oryzihabitans H72	LWCR01000067	+
S1.Pph9175ORF14175P	230276	230827	Pannonibacter phragmitetus CGMCC9175	LGSQ01000008	-
S1.Pph9175ORF19465P	83938	84528	Pannonibacter phragmitetus CGMCC9175	LGSQ01000014	+
S1.Pph9175ORF24505P	8418	9023	Pannonibacter phragmitetus CGMCC9175	LGSQ01000029	+
S1.Ppo25ORF9190P	24490	25113	Paenibacillus polymyxa CCI-25	LTYJ01000029	-
S1.Ppr5001ORF3231P	3332286	3333305	Pseudodesulfovibrio profundus 500-1	LT907975	-
S1.Ppr5001ORF614P	622127	622978	Pseudodesulfovibrio profundus 500-1	LT907975	+
S1.Pru6842ORF9060P	2054275	2054766	Pseudoalteromonas rubra SCSIO 6842	CP013611	+
S1.Psa15972ORF2487P	2482806	2483813	Piscirickettsia salmonis A1-15972	CP012413	-
S1.Psa21567AORF3450P	682183	683187	Piscirickettsia salmonis PM21567A	CP013762	-
S1.Psa23019ORF7715P	1540674	1541270	Piscirickettsia salmonis PM23019A	CP013768	-
S1.Psa37984ORF7630P	1537769	1538365	Piscirickettsia salmonis PM37984A	CP013773	-
S1.Psa51819AORF7045P	1386871	1387692	Piscirickettsia salmonis PM51819A	CP013778	-
S1.Psa6492AORF2845P	551660	552664	Piscirickettsia salmonis AY6492A	CP013757	-
S1.PsaKCT1ORFFP	45661	47037	Pseudaminobacter salicylatoxidans KCT001	CAIU01000023	-
S1.PsaLF89ORF2160P	2495	3085	Piscirickettsia salmonis LF-89	ASSK02000124	+
S1.Psp1349ORF9010P	124892	125980	Porphyromonas species COT-108 OH1349	JRAH01000034	+
S1.Psp17CORF17105P	14382	15080	Pseudomonas species 1-7	JPRQ01000028	+
S1.Psp3121ORFMP	2337444	2338145	Polaromonas sp. EUR3 1.2.1	JIBH01000001	-
S1.Psp3588ORF3065P	275041	275667	Porphyromonas species COT-290 OH3588	JRFC01000014	+
S1.Psp4590ORF5095P	7824	8441	Porphyromonadaceae bacterium COT-184 OH4590	JRAN01000034	+
S1.PspCT06ORF15450P	3508374	3509528	Parabacteroides species CT06	CP022754	+
S1.PspDMB5ORF8025P	20671	21291	Paenibacillus species DMB5	LRAC01000160	+
S1.PspH2ORF24800P	15671	17467	Pseudomonas species H2	JRPO01000072	-
S1.PspJC140ORFAP	4237	4908	Peptoniphilus species JC140	CAEL01000012	-
S1.PspNIH2ORF1500P	317829	318713	Pantoea species PSNIH2	CP009866	-
S1.PspRG53ORF1310P	1438659	1439927	Pseudanabaena species ABRG5-3	AP017560	+
S1.PspS1E40ORF30990P	161905	162717	Pseudomonas species S1E40	MAUE01000048	-
S1.PspS1G1ORFEP	57734	58606	Pseudomonas species PE-S1G-1	NGUS01000048	-
S1.PspV48ORF25000P	238146	238793	Pedobacter species V48	AWRU01000013	-
S1.Pst14472ORF7940P	1674079	1674426	Paenibacillus stellifer	CP009286	+
S1.Pst18900ORF11822P	128110	129204	Psychrobacter species	BAWG01000006	+
S1.Pst18902ORF2672P	60736	61380	Psychrobacter species	BAWI01000016	+
S1.Pst19aORF2095P	3798	4964	Peptostreptococcaceae bacterium ACC19a	AFZE01000024	+
S1.Pst33672ORF670P	734184	735458	Providencia stuartii	CP008920	-
S1.Pst55ORF16935P	207349	208422	Pseudomonas stutzeri KMS 55	MUEH01000008	+
S1.PstCM2ORF1416P	22315	23445	Peptostreptococcaceae bacterium CM2	AFZF02000004	+
S1.PstLH42ORF1370P	7228	7539	Pseudomonas stutzeri LH-42	NCKS02000010	-
S1.PstTS44ORF14955P	11474	11950	Pseudomonas stutzeri TS44	AJXE01000037	-
S1.PteHmORF4320P	115256	116551	Photorhabdus temperata Hm	MBJU01000003	+
S1.PteSED8ORF6490P	537033	537905	Pseudoalteromonas tetraodonis UCD-SED8	LITK01000002	+
S1.Pti22865ORFAP	114105	114686	Prevotella timonensis	CBQQ010000007	-
S1.PtoBORF216P	233565	234890	Psychroflexus torquis	CP003879	-
S1.Rae11412ORF1692P	1580103	1580693	Rothia aeria	AP017895	-
S1.Ral2013ORFEP	3514092	3515165	Ruminococcus albus AD2013	JAGS01000001	+
S1.Ral2013ORFFP	3500782	3501324	Ruminococcus albus AD2013	JAGS01000001	+
S1.Ral7ORF3907P	244556	246052	Ruminococcus albus 7	CP002405	+
S1.Ran24876ORF15390P	3172465	3172698	Rhodoferax antarcticus DSM 24876	CP019240	-
S1.RanHXbORF216P	206357	207310	Riemerella anatipestifer HXb2	CP011859	-
S1.RbaC02ORF11415P	33940	34782	Rhodobacteraceae bacterium EhC02	LXYH01000008	-
S1.RbaG7ORF5950P	1181503	1182678	Rhodobacteraceae bacterium G7	CP021114	+
S1.RbaNRL2II	667200	667826	Rhizobiales bacterium NRL2	CP016093	+
S1.RflFORFJP	32901	34049	Ruminococcus flavefaciens FD-1	ACOK01000083	+
S1.RflFORFXP	75316	76536	Ruminococcus flavefaciens FD-1	ACOK01000119	+
S1.Rho183ORF10860P	2344802	2345476	Roseburia hominis A2-183	CP003040	+
S1.Rin6ORF29490P	2965067	2966311	Roseburia intestinalis XB6B4	FP929050	-
S1.Rmi15922ORFAP	894647	895114	Rikenella microfusus DSM 15922	ATXW01000003	+
S1.RobA2ORF29030P	2942243	2943307	Ruminococcus obeum A2-162	FP929054	-
S1.Rpe698ORFCP	33942	34556	Robinsoniella peoriensis isolate 6600698	FMJR01000139	-
S1.Rsl19594ORF3501P	4078709	4079368	Runella slithyformis DSM 19594	CP002859	+
S1.RsoCMR15ORF10022P	24516	25568	Ralstonia solanacearum CMR15	FP885895	-
S1.Rsp17631ORF645P	130212	130778	Rhodanobacter spathiphylli B39	AJXT01000003	-
S1.Rsp7ORFAP	400954	402120	Ruminococcus sp. HUN007	JOOA01000001	-
S1.Rsp7ORFCP	58857	59426	Ruminococcus sp. HUN007	JOOA01000001	-
S1.Rsp80ORF1526P	1700653	1701408	Ruminococcus species 80/3	HF545616	+
S1.Rsp80ORF350P	379750	380271	Ruminococcus species 80/3	HF545616	+
S1.RspA76ORFGP	1015736	1016359	Ruminococcus sp. NK3A76	JMMA01000002	+
S1.RspMGS15ORFDP	714188	715369	Roseburia species UNK.MGS-15	LBCG01000002	+
S1.RspMGS30ORFKP	4127	4858	Ruminococcus species UNK.MGS-30	LBCK01000010	-
S1.RspP328ORFBP	78455	79048	Ruminococcus species Marseille-P328	FLKC01000019	+
S1.Rth16684ORF2501P	149335	150585	Rubellimicrobium thermophilum	AOLV01000028	-
S1.RtoL2ORF30870P	3185850	3186974	Ruminococcus torques L2-14	FP929055	+
S1.Sac11291ORF333P	319138	320346	Streptococcus acidominimus NCTC11291	LT906454	+
S1.Sag14747ORF4155P	386	871	Streptococcus agalactiae LMG 14747	ANQC01000059	-
S1.Sag3ORF1383P	195792	196871	Streptococcus agalactiae FSL S3-026	AEXT01000002	+
S1.Sag572IIP	240902	242434	Streptococcus agalactiae NGBS572	CP007632	+
S1.SagSA111ORF272P	250855	252006	Streptococcus agalactiae	LT545678	+
S1.SaiMSP4ORFCP	39060	40253	Salinibacillus aidingensis MSP4	APIS01000039	-
S1.San238ORF1130P	1155322	1155723	Streptococcus anginosus C238	CP003861	+
S1.San25959ORFBP	41034	41786	Senegalemassilia anaerobia strain JC110	CAEM01000030	+
S1.San4206ORF1113P	1185793	1186896	Streptococcus anginosus J4206	CP012719	-
S1.San624ORF1212P	1181098	1181532	Streptococcus anginosus subsp. whileyi MAS624	AP013072	+
S1.SanSA1ORF4175P	840676	841254	Streptococcus anginosus SA1	CP007573	+
S1.Sau0051ORF52P	1895301	1895837	Staphylococcus aureus USA400-0051	CP019574	-
S1.Sau110ORFDP	3	689	Staphylococcus aureus 110	JZIP01000012	+
S1.Sau110ORFEP	3	392	Staphylococcus aureus 110	JZIP01000016	+
S1.Sau2001ORFDP	49990	50610	Staphylococcus aureus Sa12-001	MAQG01000015	-
S1.Sau2001ORFEP	62	466	Staphylococcus aureus Sa12-001	MAQG01000022	+
S1.Sau228AORF2013260P	1836334	1836645	Staphylococcus aureus subsp. aureus ST228	HE579059	-
S1.Sau228BORFCP	1836319	1836630	Staphylococcus aureus subsp. aureus ST228 isolate 10497	HE579061	-
S1.Sau228CORFCP	1836633	1836944	Staphylococcus aureus subsp. aureus ST228 isolate 15532	HE579063	-
S1.Sau228DORFCP	1836266	1836577	Staphylococcus aureus subsp. aureus ST228 isolate 16035	HE579065	-
S1.Sau228EORFCP	1836275	1836586	Staphylococcus aureus subsp. aureus ST228 isolate 16125	HE579067	-
S1.Sau228FORFCP	1836316	1836627	Staphylococcus aureus subsp. aureus ST228 isolate 18341	HE579069	-
S1.Sau228GORFCP	1836083	1836394	Staphylococcus aureus subsp. aureus ST228 isolate 18412	HE579071	-
S1.Sau228HORFCP	1836138	1836449	Staphylococcus aureus subsp. aureus ST228 isolate 18583	HE579073	-
S1.Sau270ORF6110P	15097	15651	Staphylococcus aureus MUM270	AZSF01000049	+
S1.Sau4004ORFBP	871	1638	Staphylococcus aureus Sa14-004	MAQR01000121	-
S1.Sau4004ORFEP	62	763	Staphylococcus aureus Sa14-004	MAQR01000157	+
S1.Sau4899ORF1711P	1866553	1867386	Staphylococcus aureus JH4899	AP014921	-
S1.Sau75ORFEP	9838	10593	Staphylococcus aureus 75	JZIO01000022	-
S1.SauC18ORF2180P	38822	39583	Staphylococcus aureus C18	MSFF01000004	+
S1.SauE11ORFCP	455229	455939	Staphylococcus aureus ILRI Eymole1/1	LN626917	+
S1.SauNZAK3ORFCP	1894643	1895338	Staphylococcus aureus NZAK3	LT009690	-
S1.SauS54F9ORF12175P	49982	50584	Staphylococcus aureus S54F9	LIPH01000028	-
S1.ScaCR01ORF50012P	691438	691896	Staphylococcus capitis CR01	LN866849	+
S1.ScaCR02ORF1390002P	4010	4537	Staphylococcus capitis CR02	CZWI01000045	+
S1.ScaCR03ORFBP	930854	931483	Staphylococcus capitis CR03	CTEB01000001	-
S1.ScaCR04ORF190043P	52923	53381	Staphylococcus capitis CR04	CTEM01000011	+
S1.ScaCR05ORF20006P	1524	2153	Staphylococcus capitis CR05	CTEO01000012	-
S1.ScaCR07ORF140043P	52901	53359	Staphylococcus capitis CR07	CZWH01000006	+
S1.ScaCR09ORF10398P	401396	402025	Staphylococcus capitis CR09	CTEL01000001	-
S1.ScaH36ORF6915P	498964	499467	Staphylococcus capitis H36	LWCQ01000012	-
S1.Sce1572ORF49355P	13858332	13859093	Sorangium cellulosum So0157-2	CP003969	+
S1.Sco201401ORF12930P	20599	21465	Staphylococcus condimenti StO 2014-01	CP018777	+
S1.Sco201401ORF8600P	1831937	1832299	Staphylococcus condimenti StO 2014-01	CP018776	-
S1.ScoDS2I	968633	969298	Staphylococcus cohnii SNUDS-2	CP019597	-
S1.Sdy10956ORFCP	4191688	4192050	Shigella dysenteriae CFSAN010956	CP026827	-
S1.Sdy1250ORF1920P	1842833	1843915	Streptococcus dysgalactiae subsp. equisimilis SK1250	AFUL01000001	-
S1.Sdy5354ORF6700P	36534	37085	Streptococcus dysgalactiae subsp. equisimilis UT-5354	LAKU01000015	-
S1.Sen1087ORF23165P	4593378	4593863	Salmonella enterica subsp. enterica serovar Djakarta S-1087	CP019409	-
S1.Sen112ORF5275P	1124763	1125092	Salmonella enterica subsp. enterica serovar Newport 0112-791	CP012597	+
S1.Sen11997I	3990571	3991077	Salmonella enterica subsp. enterica serovar Chester ATCC 11997	CP019178	+
S1.Sen191ORFAP	199009	199614	Salmonella enterica subsp. enterica serovar Kentucky CDC 191	ACBF01000003	-
S1.Sen5604ORF13655P	2581299	2581637	Salmonella enterica subsp. enterica serovar India SA20085604	CP022015	+
S1.Seq39506ORF2096P	2037980	2038585	Streptococcus equi subsp. equi ATCC 39506	CP021972	-
S1.Sga16831ORF5615P	1169381	1170631	Streptococcus gallolyticus subsp. gallolyticus DSM 16831	CP018822	+
S1.SgaS1ORF3825P	755328	755912	Streptococcus gallolyticus ICDDRB-NRC-S1	CP013688	+
S1.SgaS1ORF4805P	952616	953113	Streptococcus gallolyticus ICDDRB-NRC-S1	CP013688	+
S1.SglW25ORF1600P	314406	315179	Sporosarcina globispora	LGUF01000007	-
S1.ShaB36ORF13020P	2566935	2568080	Salinicoccus halodurans H3B36	CP011366	+
S1.She22551ORF4310P	478719	479777	Spiroplasma helicoides TABS-2	CP017015	-
S1.Sin12537ORF365P	476264	477451	Scardovia inopinata	AP012334	+
S1.Sin1620ORF7170P	730069	730617	Streptococcus intermedius TYG1620	AP014880	+
S1.Sin196ORF687P	687393	687983	Streptococcus intermedius B196	CP003857	+
S1.Sin270ORF1184P	1236649	1237290	Streptococcus intermedius C270	CP003858	-
S1.SinCASDORFAP	2	697	Sporolactobacillus inulinus CASD	AFVQ01000068	+
S1.Sjo781ORF4280P	28164	28355	Synergistes jonesii 78-1	JMKI01000031	+
S1.Sjo781ORF6425P	125963	127252	Synergistes jonesii 78-1	JMKI01000036	+
S1.Sma198ORF1208P	1172908	1174083	Streptococcus macedonicus ACA-DC 198	HE613569	-
S1.Sma198ORF994P	979421	980005	Streptococcus macedonicus ACA-DC 198	HE613569	+
S1.Sma2637ORF9765P	2767	3054	Serratia marcescens ML2637	NDXU01000033	+
S1.Sma33MOORF6150P	65065	66291	Streptococcus macedonicus 33MO	JNCV01000030	-
S1.Sma679ORF2229P	1567	2109	Streptococcus macedonicus 679	FLZS01000003	+
S1.Sma679ORF961P	855162	856364	Streptococcus macedonicus 679	FLZS01000002	+
S1.SmaB3R3ORF2370P	68826	69404	Serratia marcescens B3R3	CP013046	+
S1.SmaMCBORF14490P	117877	118455	Serratia marcescens MCB	JPQY01000022	+
S1.SmeB554ORF16155P	3243599	3243877	Sinorhizobium meliloti CCMM B554 (FSM-MA)	CP019584	-
S1.Smi1350ORF315P	54234	55784	Streptococcus mitis KCOM 1350	CP012646	+
S1.Smi61ORF7905P	1673950	1674507	Streptococcus mitis SVGS_061	CP014326	-
S1.SmiOT25ORF982P	732184	733320	Streptococcus mitis OT25	JYGP01000002	-
S1.SmuNG8ORF2050P	428771	429877	Streptococcus mutans NG8	CP013237	+
S1.Sol3089ORFAP	473848	474969	Streptococcus oligofermentans AS 1.3089	CP004409	+
S1.Sor351ORF498P	533412	533969	Streptococcus oralis S.MIT/ORALIS-351	CP019562	+
S1.Sor5ORF883P	858113	858655	Streptococcus oralis Uo5	FR720602	+
S1.Sor89aORFEP	329786	330916	Streptococcus oralis 89a	LKPC01000007	-
S1.Spa417ORF5095P	337076	337714	Streptococcus parauberis SP-llh	MLCP01000002	+
S1.Spn001ORF1107P	1123879	1124475	Streptococcus pneumoniae MDRSPN001	AP018391	-
S1.Spn001ORF437P	436815	437987	Streptococcus pneumoniae MDRSPN001	AP018391	+
S1.Spn105ORF5535P	1	556	Streptococcus pneumoniae CU_SPNE1_05	LCSI01000026	+
S1.Spn105ORF9165P	38087	38629	Streptococcus pneumoniae CU_SPNE1_05	LCSI01000054	+
S1.Spn1064ORFDP	2	571	Streptococcus pneumoniae BR1064	AFBZ01000176	+
S1.Spn110ORF1420P	1455177	1455770	Streptococcus pneumoniae NT_110_58	CP007593	-
S1.Spn110ORFAP	1455177	1455665	Streptococcus pneumoniae NT_110_58	CP007593	-
S1.Spn1157ORF23060P	2206109	2206831	Streptococcus pneumoniae KK1157	AP018044	+
S1.Spn1157ORF360P	19735	19902	Streptococcus pneumoniae KK1157	AP018044	+
S1.Spn1157ORF4020P	369580	370497	Streptococcus pneumoniae KK1157	AP018044	+
S1.Spn11780ORF11610P	2	565	Streptococcus pneumoniae CCUG 11780	LQQH01000060	+
S1.Spn11780ORF9075P	26567	26968	Streptococcus pneumoniae CCUG 11780	LQQH01000017	+
S1.Spn11AORF1945P	354431	354973	Streptococcus pneumoniae 11A	CP018838	+
S1.Spn11AORF70P	11235	12272	Streptococcus pneumoniae 11A	CP018838	+
S1.Spn122ORF514P	474399	474632	Streptococcus pneumoniae D122	CP016632	+
S1.Spn122ORF872P	821454	821996	Streptococcus pneumoniae D122	CP016632	+
S1.Spn1350ORF10905P	1	571	Streptococcus pneumoniae CCUG 1350	LQQG01000039	+
S1.Spn1350ORF1960P	19162	19800	Streptococcus pneumoniae CCUG 1350	LQQG01000056	-
S1.Spn141ORF4710P	470191	471465	Streptococcus pneumoniae OXC141	FQ312027	+
S1.Spn141ORF7940P	804626	805027	Streptococcus pneumoniae OXC141	FQ312027	+
S1.Spn19AORF10475P	47701	49251	Streptococcus pneumoniae MTY1662SN214	LKAA01000008	+
S1.Spn19AORF9815P	6920	7516	Streptococcus pneumoniae MTY1662SN214	LKAA01000009	-
S1.Spn19FJRORF11345P	2115760	2116881	Streptococcus pneumoniae 19F J. Rosch	CP025076	+
S1.Spn19FJRORF35P	4116	5180	Streptococcus pneumoniae 19F J. Rosch	CP025076	+
S1.Spn19FJRORF9580P	1774865	1776145	Streptococcus pneumoniae 19F J. Rosch	CP025076	+
S1.Spn19FORF462P	452623	453921	Streptococcus pneumoniae 19F	CP001015	+
S1.Spn200ORF913P	872112	872654	Streptococcus pneumoniae AP200	CP002121	+
S1.Spn219ORF535P	489247	489792	Streptococcus pneumoniae D219	CP016227	+
S1.Spn219ORF889P	824510	825019	Streptococcus pneumoniae D219	CP016227	+
S1.Spn224896ORF1030P	35594	36874	Streptococcus pneumoniae 224896	LRTZ01000111	+
S1.Spn224896ORF2670P	41022	42143	Streptococcus pneumoniae 224896	LRTZ01000172	+
S1.Spn225994ORF1030P	35594	36874	Streptococcus pneumoniae 225994	LRSN01000111	+
S1.Spn225994ORF2665P	41022	42143	Streptococcus pneumoniae 225994	LRSN01000172	+
S1.Spn23FORF4620P	445191	446471	Streptococcus pneumoniae 23F	FM211187	+
S1.Spn26ORF2440P	469882	470685	Streptococcus pneumoniae A026	CP006844	+
S1.Spn26ORF6195P	1207614	1208210	Streptococcus pneumoniae A026	CP006844	-
S1.Spn3206ORF4345P	13154	13735	Streptococcus pneumoniae CU_SPNE32_06	LCSJ01000033	-
S1.Spn3206ORF4540P	12	557	Streptococcus pneumoniae CU_SPNE32_06	LCSJ01000035	+
S1.Spn32672ORFCP	1640561	1641967	Streptococcus pneumoniae SPN032672	FQ312039	+
S1.Spn33038ORFDP	1642750	1644156	Streptococcus pneumoniae SPN033038	FQ312042	+
S1.Spn335ORF2410P	445155	446471	Streptococcus pneumoniae 335	CP026670	+
S1.Spn335ORF4185P	789852	790394	Streptococcus pneumoniae 335	CP026670	+
S1.Spn33774ORF10600P	2	568	Streptococcus pneumoniae CCUG 33774	LQQJ01000051	+
S1.Spn33774ORF155P	29064	29606	Streptococcus pneumoniae CCUG 33774	LQQJ01000001	+
S1.Spn34156ORF15280P	1576236	1577516	Streptococcus pneumoniae SPN034156	FQ312045	+
S1.Spn34156ORF18420P	1908799	1909200	Streptococcus pneumoniae SPN034156	FQ312045	+
S1.Spn34183ORF4740P	469765	471174	Streptococcus pneumoniae SPN034183	FQ312043	+
S1.Spn34183ORFAP	469765	471174	Streptococcus pneumoniae SPN034183	FQ312043	+
S1.Spn34183ORFBP	804725	805126	Streptococcus pneumoniae SPN034183	FQ312043	+
S1.Spn34183ORFEP	469765	471174	Streptococcus pneumoniae SPN034183	FQ312043	+
S1.Spn35180ORF10880P	3	566	Streptococcus pneumoniae CCUG 35180	LQQK01000075	+
S1.Spn35272ORF11075P	2	568	Streptococcus pneumoniae CCUG 35272	LQQI01000054	+
S1.Spn373ORF542P	485829	487109	Streptococcus pneumoniae gamPNI0373	CP001845	+
S1.Spn381ORF170P	12820	13188	Streptococcus pneumoniae KK0381	AP018043	+
S1.Spn381ORF22270P	2098071	2098292	Streptococcus pneumoniae KK0381	AP018043	+
S1.Spn381ORF3440P	345675	346076	Streptococcus pneumoniae KK0381	AP018043	+
S1.Spn49ORF581P	525638	526918	Streptococcus pneumoniae SP49	CP018136	+
S1.Spn49ORF886P	825493	826086	Streptococcus pneumoniae SP49	CP018136	+
S1.Spn556III	1291498	1292619	Streptococcus pneumoniae ST556	CP003357	-
S1.Spn6012ORFFP	17769	19211	Streptococcus pneumoniae ND6012	AFCA01000243	+
S1.Spn61II	472709	474274	Streptococcus pneumoniae SP61	CP018137	-
S1.Spn64II	1213430	1214551	Streptococcus pneumoniae SP64	CP018138	-
S1.Spn64ORF487P	471676	472956	Streptococcus pneumoniae SP64	CP018138	+
S1.Spn670ORF1435P	1344814	1345452	Streptococcus pneumoniae 670-6B	CP002176	-
S1.Spn670ORF583P	538206	539180	Streptococcus pneumoniae 670-6B	CP002176	+
S1.Spn6CORFEP	3781	4377	Streptococcus pneumoniae 07AR0125	AFBY01000121	-
S1.Spn6CORFLP	3	596	Streptococcus pneumoniae 07AR0125	AFBY01000264	+
S1.Spn70585ORF924P	849548	850669	Streptococcus pneumoniae 70585	CP000918	+
S1.Spn7206ORF10875P	1	571	Streptococcus pneumoniae CCUG 7206	LWCD01000125	+
S1.Spn7465ORF10P	7588	8868	Streptococcus pneumoniae NCTC7465	LN831051	+
S1.Spn7465ORF2174P	2103360	2103767	Streptococcus pneumoniae NCTC7465	LN831051	+
S1.Spn8114ORFAP	2	592	Streptococcus pneumoniae PT8114	AFCB01000016	+
S1.Spn8114ORFGP	1605	2351	Streptococcus pneumoniae PT8114	AFCB01000158	+
S1.Spn8431ORF10804P	734819	736099	Streptococcus pneumoniae TCH8431/19A	CP001993	+
S1.Spn981ORF25110P	469759	471039	Streptococcus pneumoniae KK0981	AP017971	+
S1.Spn981ORF28580P	808998	809915	Streptococcus pneumoniae KK0981	AP017971	+
S1.Spn994038ORF4620P	459473	460753	Streptococcus pneumoniae SPN994038	FQ312041	+
S1.Spn994038ORFBP	794245	794646	Streptococcus pneumoniae SPN994038	FQ312041	+
S1.Spn994039ORF4630P	459344	460753	Streptococcus pneumoniae SPN994039	FQ312044	+
S1.Spn994039ORFAP	458465	459874	Streptococcus pneumoniae SPN994039	FQ312044	+
S1.Spn994039ORFBP	794245	794646	Streptococcus pneumoniae SPN994039	FQ312044	+
S1.SpnASVLORF8645P	1	568	Streptococcus pneumoniae ASVL_JC_0001	JJMK01000040	+
S1.SpnCGORF484P	478210	479502	Streptococcus pneumoniae CGSP14	CP001033	+
S1.SpnCGORF835P	821759	822301	Streptococcus pneumoniae CGSP14	CP001033	+
S1.SpnD141ORF513P	470179	470472	Streptococcus pneumoniae D141	CP016633	+
S1.SpnD141ORF875P	815094	815636	Streptococcus pneumoniae D141	CP016633	+
S1.SpnD39ORF454P	458168	459448	Streptococcus pneumoniae D39	CP000410	+
S1.SpnH19ORF992P	914421	915338	Streptococcus pneumoniae Hungary19A-6	CP000936	+
S1.SpnHu15ORF574P	541732	542188	Streptococcus pneumoniae Hu15	CP020551	+
S1.SpnHu15ORF933P	880489	881514	Streptococcus pneumoniae Hu15	CP020551	+
S1.SpnHu17ORF932P	862087	863112	Streptococcus pneumoniae Hu17	CP020549	+
S1.SpnINVORF4500P	452444	453727	Streptococcus pneumoniae INV200	FQ312029	+
S1.SpnINVORF7850P	797192	798313	Streptococcus pneumoniae INV200	FQ312029	+
S1.SpnJJAORF826P	792770	793786	Streptococcus pneumoniae JJA	CP000919	+
S1.SpnMNZ11bORF10416P	1	604	Streptococcus pneumoniae MNZ11b	ASJW01000051	+
S1.SpnMNZ37ORF10173P	91	597	Streptococcus pneumoniae MNZ37	ASJP01000066	+
S1.SpnMNZ85ORF11011P	1	842	Streptococcus pneumoniae MNZ85	ASJF01000083	+
S1.SpnMNZ85ORFAP	30	677	Streptococcus pneumoniae MNZ85	ASJF01000002	-
S1.SpnN214ORF5945P	33872	34477	Streptococcus pneumoniae MTY32702340SN814	LSSU01000214	+
S1.SpnN214ORF9740P	25575	26117	Streptococcus pneumoniae MTY32702340SN814	LSSU01000113	+
S1.SpnORF509AP	2156530	2158080	Streptococcus pneumoniae TIGR4	AKBW01000001	+
S1.SpnORF509P	486054	487334	Streptococcus pneumoniae TIGR4	AE005672	+
S1.SpnORF886P	836581	837702	Streptococcus pneumoniae TIGR4	AE005672	+
S1.SpnPORF531P	478547	479827	Streptococcus pneumoniae P1031	CP000920	+
S1.SpnPORF893P	816095	817216	Streptococcus pneumoniae P1031	CP000920	+
S1.SpnRIII	453335	454903	Streptococcus pneumoniae R6	AE007317	-
S1.SpnSV35ORF976P	340428	340970	Streptococcus pneumoniae SV35	ADNN01000007	+
S1.SpnSV36ORF65P	504	1049	Streptococcus pneumoniae SV36	ADNO01000004	-
S1.SpnSV36ORF693P	220189	220731	Streptococcus pneumoniae SV36	ADNO01000007	+
S1.SpnSWU02ORFBP	1641530	1641739	Streptococcus pneumoniae SWU02	CP018347	-
S1.SpnSWU02ORFDP	902193	903620	Streptococcus pneumoniae SWU02	CP018347	+
S1.SpnTORF544P	509567	510847	Streptococcus pneumoniae Taiwan19F-14	CP000921	+
S1.SpnWCH16ORFAP	1811	2932	Streptococcus pneumoniae WCH16	KM030255	+
S1.SpnWCH43ORFAP	2079	3200	Streptococcus pneumoniae WCH43	KM030256	+
S1.Spy901ORF7905P	1535418	1535714	Streptococcus pyogenes STAB901	CP007024	+
S1.Sru6421ORF20030P	2064837	2065445	Selenomonas ruminantium subsp. lactilytica TAM6421	AP012292	-
S1.Ssa1057ORF852P	90591	91649	Streptococcus sanguinis SK1057	AFBA01000006	+
S1.Ssa1058ORF786P	207849	209027	Streptococcus sanguinis SK1058	AFBF01000008	+
S1.Ssa1059ORF211P	111553	112737	Streptococcus sanguinis SK1059	AFFM01000003	+
S1.Ssa1343ORF4200P	473504	474679	Spiroplasma sabaudiense Ar-1343	CP006934	-
S1.Ssa160ORF2040P	309672	310844	Streptococcus sanguinis SK160	AEXZ01000011	-
S1.Ssa330ORF244P	231095	232312	Streptococcus sanguinis SK330	AFBD01000001	+
S1.Ssa340ORF787P	203035	204219	Streptococcus sanguinis SK340	AFQB01000004	+
S1.Ssa405ORF213P	210017	210589	Streptococcus sanguinis SK405	AEWZ01000001	+
S1.Ssa678ORF1668P	418619	419782	Streptococcus sanguinis SK678	AEXA01000006	-
S1.SsaKB005ORF2091P	78218	79444	Streptococcus salivarius KB005	JYOX01000021	+
S1.SscSp3ORF390010P	6549	7133	Syntrophaceticus schinkii Sp3	CDRZ01000235	+
S1.SscSp3ORF430019P	14003	14497	Syntrophaceticus schinkii Sp3	CDRZ01000240	-
S1.SscSp3ORF520015P	15951	16319	Syntrophaceticus schinkii Sp3	CDRZ01000250	+
S1.Ssp126ORF2285P	550551	551243	Selenomonas species oral taxon 126 W7667	CP016201	+
S1.Ssp162ORF4070P	848664	849782	Streptococcus species VT 162	CP007628	+
S1.Ssp28760ORF3465P	706776	707507	Shigella species PAMC 28760	CP014768	-
S1.Ssp3757ORF44980P	4975152	4975673	Stanieria species NIES-3757	AP017375	+
S1.Ssp7502ORF3616P	30718	31530	Synechococcus species	CP003595	+
S1.SspADCORF14520P	17948	18592	Smithella species SCADC	JQDQ01000200	+
S1.SspC1ORF5240P	1072375	1073034	Sphingobium species C1	CP022745	-
S1.SspFS14ORF4910P	1070125	1070730	Serratia species FS14	CP005927	+
S1.SspHTS25ORFCP	391843	393168	Streptococcus species HTS25	CP022680	+
S1.SspHTS9ORFCP	1081025	1081513	Streptococcus species HTS9	CP014835	+
S1.SspIB282ORF12840P	6425	7108	Salinivibrio species IB282	MUET01000074	+
S1.SspKRORF2405P	73461	74375	Streptococcus species KR	NGVM01000004	+
S1.SspSCADCORF13835P	1	471	Sulfurospirillum species SCADC	JQGK01000035	+
S1.SspYD25ORF21200P	4533184	4533762	Serratia species YD25	CP016948	+
S1.Ssu002ORF9125P	1799568	1800038	Streptococcus suis NSUI002	CP011419	-
S1.Ssu05ORF1452P	1389412	1390740	Streptococcus suis 05ZYH33	CP000407	+
S1.Ssu102ORF6725P	1361790	1363118	Streptococcus suis LSM102	CP016175	+
S1.Ssu102ORF8295P	1658821	1659348	Streptococcus suis LSM102	CP016175	-
S1.Ssu12ORF1340P	1364974	1366317	Streptococcus suis SS12	CP002640	+
S1.Ssu1606ORF9175P	52524	54092	Streptococcus suis ISU1606	LDOM01000038	+
S1.Ssu2414ORF9700P	6003	6605	Streptococcus suis ISU2414	LDOG01000076	+
S1.Ssu2514ORF7120P	645	1247	Streptococcus suis ISU2514	LDOH01000058	+
S1.Ssu2614ORF10795P	130	954	Streptococcus suis ISU2614	LDOI01000117	+
S1.Ssu2614ORF5P	1	231	Streptococcus suis ISU2614	LDOI01000001	-
S1.Ssu2660ORF325P	35970	36521	Streptococcus suis ISU2660	LDON01000002	-
S1.Ssu2660ORF915P	1	498	Streptococcus suis ISU2660	LDON01000005	-
S1.Ssu2714ORF3210P	52367	53935	Streptococcus suis ISU2714	LDOJ01000016	+
S1.Ssu2714ORF5P	1	445	Streptococcus suis ISU2714	LDOJ01000001	-
S1.Ssu2812ORF3205P	615856	617103	Streptococcus suis ISU2812	CP017092	+
S1.Ssu2912ORF11595P	1	758	Streptococcus suis ISU2912	LDOL01000102	+
S1.Ssu2912ORF8540P	9269	10450	Streptococcus suis ISU2912	LDOL01000067	+
S1.Ssu322ORFGP	1430804	1432132	Streptococcus suis CS100322	CP024050	+
S1.Ssu51ORF8015P	1617224	1617694	Streptococcus suis YB51	CP006645	-
S1.Ssu565ORF7340P	1481264	1481707	Streptococcus suis strain GZ0565	CP017142	+
S1.Ssu5719ORF6900P	1388104	1389432	Streptococcus suis ZY05719	CP007497	+
S1.Ssu609ORFFP	1764078	1765220	Streptococcus suis HA0609	CP024126	-
S1.Ssu60ORF2455P	469908	470510	Streptococcus suis NSUI060	CP012911	+
S1.Ssu70731ORF1346P	1430290	1431663	Streptococcus suis SC070731	CP003922	+
S1.Ssu7ORF1288P	1330526	1331815	Streptococcus suis A7	CP002570	+
S1.Ssu90ORF15310P	1458417	1459019	Streptococcus suis 90-1330	CP012731	+
S1.SsuBMORF1350P	1439376	1440749	Streptococcus suis BM407	FM252032	+
S1.SsuD9ORF1790P	1761284	1761754	Streptococcus suis D9	CP002641	-
S1.SsuDN13ORF7440P	1504635	1505150	Streptococcus suis DN13	CP015557	+
S1.SsuGZORF1287P	1336815	1338143	Streptococcus suis GZ1	CP000837	+
S1.SsuLS9NORFEP	2059102	2059605	Streptococcus suis LS9N	LT671674	-
S1.SsuORF1423P	1427291	1428580	Streptococcus suis JS14	CP002465	+
S1.SsuPORF1273P	1300651	1302024	Streptococcus suis P1/7	AM946016	+
S1.SsuS68ORF8370P	1751733	1752278	Streptococcus suis 05HAS68	CP002007	-
S1.SsuS735ORF6110P	1284235	1285524	Streptococcus suis S735	CP003736	+
S1.SsuSC19ZORF7000P	1389174	1390502	Streptococcus suis SC19	CP020863	+
S1.SsuSCORF1303P	1389058	1390431	Streptococcus suis SC84	FM252031	+
S1.SsuSS21ORFEP	1364482	1365810	Streptococcus suis SS2-1	CP018908	+
S1.SsuSS21ORFFP	1661508	1662713	Streptococcus suis SS2-1	CP018908	-
S1.SsuTANI1ORF1593P	63558	64217	Streptococcus suis TANI1	BDMJ01000015	+
S1.SsuTANI1ORF1889P	5257	5823	Streptococcus suis TANI1	BDMJ01000021	-
S1.SsuTANI1ORF2751P	1	571	Streptococcus suis TANI1	BDMJ01000054	+
S1.Ste11697ORFCP	8998	9723	Sporolactobacillus terrae	JFZC01000015	-
S1.SwoGORF512P	606994	607455	Syntrophomonas wolfei str. Goettingen	CP000448	+
S1.Tbe504ORF171P	183045	183725	Trueperella bernardiae LCDC 89-0504	LNIZ01000001	-
S1.Tcr6911ORF20960P	69300	69845	Tissierella creatinophila DSM 6911	LTDM01000053	+
S1.TeqORF820P	852806	853969	Taylorella equigenitalis MCE9	CP002456	+
S1.Tfo2417ORF3825P	3622	4218	Tannerella forsythia 9610	MEHX01000029	+
S1.Tfo3313ORF1228P	1393845	1394441	Tannerella forsythia 3313	AP013044	-
S1.Tfo92A2ORF1962P	2094664	2096073	Tannerella forsythia 92A2	CP003191	+
S1.TfoUB20ORF1691P	1772	2215	Tannerella forsythia UB20	FMMM01000059	+
S1.TfoUB20ORFBP	1	519	Tannerella forsythia UB20	FMMM01000059	+
S1.TfoUB4ORF1644P	13	456	Tannerella forsythia UB4	FMMN01000046	+
S1.Tha12172ORF19020P	1903362	1904546	Tetragenococcus halophilus NBRC 12172	AP012046	-
S1.ThaMJ4ORF7310P	1550156	1551334	Tetragenococcus halophilus MJ4	CP012047	+
S1.Tmu115ORF1847P	11432	11713	Tetragenococcus muriaticus PMC-11-5	JPVU01000198	+
S1.TmuYL45ORF25P	155	613	Turicimonas muris YL45	NHMP01000001	+
S1.TprZAS2ORF824P	3501621	3502736	Treponema primitia ZAS-2	CP001843	+
S1.Tpu758ORF7050P	1489906	1490505	Treponema putidum OMZ 758	CP009228	+
S1.Tsp11667ORF965P	230405	231616	Tannerella species oral taxon BU063 W11667	CP017038	+
S1.Tsp838ORF5485P	1176146	1176892	Treponema species OMZ 838	CP009227	-
S1.Tsp838ORF6185P	1341447	1342040	Treponema species OMZ 838	CP009227	-
S1.TspP6ORF8135P	1510860	1511285	Thermococcus species P6	CP015104	-
S1.Tsu2489ORF1099P	1163950	1164528	Treponema succinifaciens DSM 2489	CP002631	-
S1.Tsu2489ORF585P	640798	641601	Treponema succinifaciens DSM 2489	CP002631	+
S1.Tsy16TORF18285P	4387852	4388943	Thiodictyon syntrophicum Cad16T	CP020370	-
S1.Tsy16TORF20810P	4952407	4953591	Thiodictyon syntrophicum Cad16T	CP020370	-
S1.TtaMB2ORFIP	24868	25515	Tepidimonas taiwanensis MB2	LOQE01000033	+
S1.Upa1229ORF1635P	408925	409566	Ureaplasma parvum hebnu1229	CP021990	+
S1.Upa1229ORF530P	123033	123485	Ureaplasma parvum hebnu1229	CP021990	+
S1.Upa3h04ORF1655P	369810	370895	Ureaplasma parvum hebnu3h04	CP021987	-
S1.Upa3h05ORF1470P	362085	362726	Ureaplasma parvum hebnu3h05	CP021988	+
S1.Upa3h07ORF2160P	477771	478856	Ureaplasma parvum hebnu3h07	CP021989	-
S1.UpaF4ORF39P	52487	53392	Ureaplasma parvum serovar 3 SV3F4	AP014584	-
S1.Upauu3ORF675P	153628	154269	Ureaplasma parvum hebnu uu3	CP021991	+
S1.VanNB10ORF727P	857828	858811	Vibrio anguillarum NB10	LK021130	+
S1.Vca29ORF27360P	30053	30499	Vibrio campbellii LMB29	CP019296	-
S1.Vch253ORF17660P	13586	14173	Vibrio cholerae Drakes2013	JNUX01000029	+
S1.Vch49093ORF1280P	23515	23820	Vibrio cholerae 490-93	JIDQ01000018	+
S1.Vch876ORF3527P	7792	8973	Vibrio cholerae 8-76	JIDN01000037	-
S1.Vfl539ORFAP	71250	71840	Vibrio fluvialis 539	JQHX01000009	+
S1.VhaBSW7ORF675P	26670	27203	Vibrio harveyi BSW7	JXIM01000003	-
S1.Vin27710ORF1570P	1872916	1873566	Vulgatibacter incomptus	CP012332	-
S1.Vna51183ORF6375P	1380674	1381558	Vibrio navarrensis	JMCG01000001	+
S1.VpaVORF1785P	341108	341449	Veillonella parvula	ADFU01000017	+
S1.VpoC121ORF970P	62511	62990	Vibrio ponticus	BBMI01000014	+
S1.Vsi48ORF16075P	326128	326709	Vibrio sinaloensis AD048	JWLV01000034	-
S1.Vsp19053ORF1297P	28368	28967	Vibrio species	BAXK01000024	+
S1.VspC1IP	1380053	1380571	Vitreoscilla species C1	CP019644	-
S1.VspSED7ORF19040P	100019	100750	Vibrio splendidus UCD-SED7	LIZK01000009	-
S1.Vto2400ORFDP	135204	135809	Veillonella tobetsuensis	BBXI01000014	+
S1.Vva548ORF4124P	164996	166240	Victivallis vadensis	ABDE02000012	+
S1.Wco81ORF10465P	356	982	Weissella confusa MBF8-1	MNBZ01000039	+
S1.WjoFOL01ORF1560P	1638050	1638526	Weissella jogaejeotgali FOL01	CP014332	-
S1.Wko3621ORF7020P	316	1506	Weissella koreensis	AKGG01000016	+
S1.WorSG25ORFAP	15730	16881	Weissella oryzae SG25	BAWR01000001	-
S1.Wpa414ORF1045P	204819	205421	Weissella paramesenteroides FDAARGOS_414	CP023501	+
S1.Xar124ORF5005P	41692	42321	Xanthomonas arboricola CITA 124	LXKK01000032	+
S1.XarXap33ORF2515P	5295	5699	Xanthomonas arboricola pv. pruni Xap33	JHUQ01000125	-
S1.Xax7119ORFDP	966144	966812	Xanthomonas axonopodis pv. glycines CFBP 7119	AUWM01000003	+
S1.XcaCN18ORFBP	3706765	3707247	Xanthomonas campestris pv. campestris CN18	CP017319	-
S1.Xci2913ORFBP	1533734	1534366	Xanthomonas citri pv. anacardii CFBP 2913	CP024057	+
S1.Xci6167ORF13260P	2944341	2944649	Xanthomonas citri pv. phaseoli var. fuscans CFBP6167	CP021018	+
S1.Xci6975ORF5065P	1137242	1137847	Xanthomonas citri pv. phaseoli var. fuscans CFBP6975	CP021006	-
S1.Xci7113ORF6170P	1341116	1342795	Xanthomonas citri pv. vignicola CFBP7113	CP022270	+
S1.Xfa11399ORF11635P	1	712	Xylella fastidiosa subsp. pauca 11399	JNBT01000029	-
S1.Xfa34ORF10600P	2100128	2100715	Xylella fastidiosa MUL0034	CP006740	+
S1.Xfa34ORF12125P	2445250	2446185	Xylella fastidiosa MUL0034	CP006740	+
S1.Xfu49ORF1227P	1371227	1371925	Xanthomonas fuscans subsp. fuscans Xff49	CP023294	+
S1.Xor282ORF17140P	3714262	3714795	Xanthomonas oryzae pv. oryzae PXO282	CP013676	-
S1.Xor563ORF17020P	3688069	3688602	Xanthomonas oryzae pv. oryzae PXO563	CP013678	-
S1.XsaR1ORF635P	159949	160221	Xanthomonas sacchari R1	CP010409	-
S1.Xve159ORF21555P	4678391	4678702	Xanthomonas vesicatoria LM159	CP018470	+
S1.Xve15bORF8705P	15735	16433	Xanthomonas vesicatoria 15b	JSXZ01000043	-
S1.Xve53MORF14500P	7552	8250	Xanthomonas vesicatoria 53M	JSYJ01000088	-
S1.Yps447ORF3638P	71639	72832	Yersinia pseudotuberculosis	JPIY01000011	-
S1.Yru29473ORF784P	862579	863046	Yersinia ruckeri	JPPT01000003	-
S1.Yru82ORF5150P	1092029	1092496	Yersinia ruckeri CSF007-82	LN681231	-
S1.ZdeZD1ORF5090P	18878	20164	Zobellella denitrificans ZD1	NMUO01000014	-
S2.Aac1023ORF15130P	3227	3803	Acetobacter aceti 1023	JEOA01000031	+
S2.Aam15939ORF856P	834336	834977	Anoxybacillus amylolyticus	CP015438	+
S2.Aap33389ORF313P	109280	110002	Aggregatibacter aphrophilus	AEWB01000006	-
S2.Aba28ORF805P	146854	147636	Acinetobacter baumannii ABNIH28	CP026125	-
S2.Aba52ORF4039P	27256	28074	Acinetobacter baumannii AR_0052	CP027185	+
S2.Aba70ORF4059P	28559	29437	Acinetobacter baumannii AR_0070	CP027182	+
S2.AbaPR07ORF17485P	3917949	3918650	Acinetobacter baumannii PR07	CP012035	-
S2.Abu7h1hORF906P	866695	867339	Arcobacter butzleri 7h1h	CP006615	+
S2.Aca306ORF21455P	41548	41988	Aeromonas caviae CHZ306	MDSC01000031	-
S2.Aca306ORF5085P	132851	133456	Aeromonas caviae CHZ306	MDSC01000034	-
S2.Aca429865ORF9030P	586004	587236	Aeromonas caviae 429865	LIIX01000003	+
S2.AceCD2ORF4329P	23979	24629	Acetivibrio cellulolyticus CD2	AEDB01000057	-
S2.Ach8003ORF26140P	2934297	2934605	Azotobacter chroococcum	CP010415	-
S2.Acr312ORF6460P	203097	203984	Aliiroseovarius crassostreae CV919-312	LKBA01000001	-
S2.Ade49176ORF1379P	65393	66430	Abiotrophia defectiva	ACIN02000011	-
S2.AfeSS3ORF165P	182607	183188	Acidithiobacillus ferrivorans SS3	CP002985	-
S2.Afi17242ORF1804P	2019229	2019426	Alistipes finegoldii	CP003274	-
S2.Afi17242ORF581P	646594	647178	Alistipes finegoldii	CP003274	-
S2.AhaPEL85ORFHP	7537	8268	Anaerostipes hadrus PEL 85	JYFK01000018	+
S2.AhaSSC2ORF14250P	1424179	1424778	Anaerostipes hadrus SSC/2	FP929061	+
S2.AhaSSC2ORF30830P	3048861	3050042	Anaerostipes hadrus SSC/2	FP929061	+
S2.AhuZ5ORF11675P	2503007	2503597	Azospirillum humicireducens SgZ-5	CP015285	-
S2.AjoXBB1ORF18320P	242421	243593	Acinetobacter johnsonii XBB1	CP010351	+
S2.Ami202ORF3085P	12605	13729	Actinobacillus minor 202	ACFT01000099	+
S2.Ami305ORF9771P	43201	44385	Actinobacillus minor NM305	ACQL01000097	-
S2.Aob25724ORFAP	572	1060	Alistipes obesi sp. nov. strain sp. nov. strain ph8	CAHA01000015	-
S2.Aoc19LORF8870P	975164	976270	Acholeplasma oculi 19L	LK028559	-
S2.Aom7705AORF1677P	62747	63811	Alloscardovia omnicolens CMW7705A	LRPK01000044	-
S2.Apa1342ORF2943P	54641	55939	Acetobacter pasteurianus subsp. pasteurianus SRCM101342	CP021512	+
S2.Apa1342ORF3157P	246294	246599	Acetobacter pasteurianus subsp. pasteurianus SRCM101342	CP021512	+
S2.Apa1447ORF2799P	68825	70078	Acetobacter pasteurianus subsp. ascendens SRCM101447	CP021525	+
S2.Apa1447ORF3031P	288182	289477	Acetobacter pasteurianus subsp. ascendens SRCM101447	CP021525	+
S2.Apa1468ORF2954P	29790	30515	Acetobacter pasteurianus subsp. pasteurianus SRCM101468	CP021923	-
S2.Apa1468ORF3072P	138305	139054	Acetobacter pasteurianus subsp. pasteurianus SRCM101468	CP021923	-
S2.Apa233ORF3120P	334686	335324	Acholeplasma palmae J233	FO681347	+
S2.Apa32837ORF14230P	1523493	1524077	Acetobacter pasteurianus IFO 3283-07	AP011135	+
S2.Apa3283ORF14230P	1523499	1524083	Acetobacter pasteurianus IFO 3283-01	AP011121	+
S2.ApaB6ORFAP	41333	42292	Aquabacterium parvum B6	LFRI01000109	+
S2.ApaHSORF199P	237003	238163	Atopobium parvulum	CP001721	-
S2.Apl1022ORF2873P	1386	1850	Actinobacillus pleuropneumoniae 1022	JSVF01000027	-
S2.Apl11ORF15540P	16698	17981	Actinobacillus pleuropneumoniae serovar 11 str. 56153	ADOK01000024	-
S2.Apl13ORF14840P	16645	17889	Actinobacillus pleuropneumoniae serovar 13 str. N273	ADOM01000035	-
S2.Apl1536ORF14250P	16584	17957	Actinobacillus pleuropneumoniae serovar 2 str. S1536	ADOE01000035	-
S2.Apl16ORF1465P	1484639	1485178	Actinobacillus pleuropneumoniae KL 16	CP022715	+
S2.Apl16ORF521P	530385	531917	Actinobacillus pleuropneumoniae KL 16	CP022715	-
S2.Apl460ORF2855P	1384	1848	Actinobacillus pleuropneumoniae 460	JSVG01000029	-
S2.Apl4ORF14420P	16644	18002	Actinobacillus pleuropneumoniae serovar 4 str. M62	ADOF01000061	-
S2.Apl518ORF2970P	1384	1848	Actinobacillus pleuropneumoniae 518	JSVZ01000023	-
S2.Apl597ORF2844P	1383	1847	Actinobacillus pleuropneumoniae 597	JSVX01000030	-
S2.Apl6ORF2000P	2182	3000	Actinobacillus pleuropneumoniae serovar 6 str. Femo	ADOG01000044	-
S2.Apl780ORF1834P	16641	17861	Actinobacillus pleuropneumoniae 780	JSVV01000027	-
S2.Apl8ORF1574P	1663296	1664579	Actinobacillus pleuropneumoniae serovar 8	LN908249	-
S2.AplAORF1530P	1703696	1705222	Actinobacillus pleuropneumoniae serovar 7 str. AP76	CP001091	-
S2.AplJORF1434P	1580364	1581584	Actinobacillus pleuropneumoniae serovar 3 str. JL03	CP000687	-
S2.AplS8ORFFP	31834	33360	Actinobacillus pleuropneumoniae S8	ALYN01000034	-
S2.AprF5ORF15710P	3255394	3255852	Acidihalobacter prosperus F5	CP017415	+
S2.AprV6ORF12985P	2801593	2802231	Acidihalobacter prosperus V6	CP017448	-
S2.Ari49626ORF858P	1640	2215	Atopobium rimae	ACFE01000006	+
S2.Asc43700ORF700P	152021	152812	Aeromonas schubertii	LPUO01000001	+
S2.Ase25460ORFCP	4696	5817	Alistipes senegalensis JC50	CAHI01000030	-
S2.AshWALORF16440P	1880143	1880709	Alistipes shahii WAL 8301	FP929032	-
S2.AshWALORF19050P	2176524	2177042	Alistipes shahii WAL 8301	FP929032	-
S2.AshWALORF24470P	2791665	2792225	Alistipes shahii WAL 8301	FP929032	-
S2.Asp04ORF10700P	2239123	2240070	Acinetobacter species TTH0-4	CP012608	+
S2.Asp2167ORFFP	4518	5609	Aeromonas species MDS8	AOTK01000086	+
S2.Asp53ORF759P	24154	24864	Alistipes species CAG:53	CBAY010000018	+
S2.Asp97CO5ORF3705P	53847	54434	Alcanivorax species 97CO-5	AZYR01000010	-
S2.AspCHKC3ORF1895P	6106	6696	Alistipes species CHKCI003	FCNT01000072	+
S2.AspCHKC3ORF860P	69113	69679	Alistipes species CHKCI003	FCNT01000027	-
S2.AspCIBORF4377P	4878455	4879432	Azoarcus species strain CIB	CP011072	+
S2.AspMGS1ORFGP	153292	153876	Akkermansia species UNK.MGS-1	LBCB01000008	-
S2.AspNA3ORF10550P	2275560	2276618	Acidovorax species NA3	CP021361	+
S2.AspNIH1ORF17530P	3577615	3578523	Aeromonas species ASNIH1	CP026228	-
S2.AspNIH3ORF21995P	4672859	4673299	Aeromonas species ASNIH3	CP026222	-
S2.AspNIH7ORF6920P	1496180	1496686	Aeromonas species ASNIH7	CP026226	+
S2.AspRW2A1ORF3830P	856950	858158	Alteromonas species RW2A1	CP018031	+
S2.AspT1ORFGP	1519823	1521391	Acidovorax species T1	CP021648	+
S2.AspY2ORF3765P	805726	806034	Acinetobacter species TGL-Y2	CP015110	+
S2.Ast1028ORFBP	47397	47915	Arcobacter species AF1028	JART01000008	-
S2.AtrBDGP1ORF18245P	13755	15008	Acetobacter tropicalis BDGP1	CP022700	-
S2.Aur10aORF190P	197983	198987	Aerococcus urinae ACS-120-V-Col10a	CP002512	-
S2.AveNIH1ORF20600P	4520530	4521708	Aeromonas veronii AVNIH1	CP014774	+
S2.AveNIH1ORF3790P	867914	869074	Aeromonas veronii AVNIH1	CP014774	+
S2.AveX11ORF6735P	1413673	1414293	Aeromonas veronii X11	CP024930	-
S2.AviLL1ORFAP	129148	130362	Aerococcus viridans LL1	AJTG01000031	-
S2.Bad22ORF659P	822447	823619	Bifidobacterium adolescentis 22L	CP007443	-
S2.Bad23ORF1117P	1285866	1287059	Bifidobacterium adolescentis BBMN23	CP010437	-
S2.Bam1895ORF19705P	2690	3778	Bacillus amyloliquefaciens B1895	JMEG01000062	-
S2.Baz2011ORF4868P	1711	2802	Bacillus azotoformans MEV2011	JJRY01000041	+
S2.Bba133ORF11595P	2614557	2615213	Bacteroidetes bacterium UKL13-3	CP012155	-
S2.BbeJBORF3156P	3368099	3369433	Bacillus beveridgei MLTeJB	CP012502	-
S2.Bbi29521ORF1355P	1608074	1609183	Bifidobacterium bifidum	AP012323	+
S2.Bbi3115ORF705P	512949	513986	Bifidobacterium bifidum TMC 3115	AP018132	+
S2.Bbi7004ORF108P	56858	57076	Bifidobacterium bifidum LMG 13195	AP018131	-
S2.BbiDIIP	1130165	1131220	Bifidobacterium bifidum	AKCA01000001	+
S2.Bbr01IIP	1683960	1685057	Bifidobacterium breve NRBB01	CP021384	+
S2.Bbr12LORF1345P	1609296	1610462	Bifidobacterium breve 12L	CP006711	+
S2.Bbr17ORF1492P	1722775	1723881	Bifidobacterium breve BB017W439A	CP021554	+
S2.Bbr20213ORF1458P	1683971	1685062	Bifidobacterium breve	AP012324	+
S2.Bbr215ORF1730P	1916164	1917252	Bifidobacterium breve BB215W447A	CP021558	+
S2.Bbr26ORF1523P	1747261	1748292	Bifidobacterium breve DRBB26	CP021390	+
S2.Bbr28IP	1830369	1831529	Bifidobacterium breve DRBB28	CP021553	+
S2.Bbr2LORF381P	441997	442806	Bifidobacterium breve 2L	AWUG01000001	-
S2.Bbr30ORF1559P	1756161	1757321	Bifidobacterium breve DRBB30	CP023199	+
S2.Bbr4321ORF1561P	1756143	1757303	Bifidobacterium breve CNCM I-4321	CP021559	+
S2.Bbr51ORF183P	242753	243430	Bifidobacterium breve NRBB51	CP021392	-
S2.Bbr57IP	1884108	1885163	Bifidobacterium breve NRBB57	CP021389	+
S2.Bbr6330ORFFP	119276	119830	Bifidobacterium breve DPC 6330	AFXX01000043	+
S2.Bbr82IP	1728798	1729484	Bifidobacterium breve BB082W48	CP021555	-
S2.Bca12C61ORF316P	395109	395699	Bacteroides caccae CL03T12C61	AGXF01000001	+
S2.Bca12C61ORF3335P	82141	82743	Bacteroides caccae CL03T12C61	AGXF01000017	-
S2.Bca16992ORF630P	772910	773572	Bifidobacterium catenulatum	AP012325	+
S2.Bca43185ORF1995P	2272838	2273989	Bacteroides caccae ATCC 43185	CP022412	+
S2.Bca43185ORF2080P	471127	472239	Bacteroides caccae ATCC 43185	CP022412	-
S2.Bca43185ORF2463P	3723540	3724961	Bacteroides caccae ATCC 43185	CP022412	+
S2.Bca43195FORF11485P	2028510	2029640	Bacteroides caccae ATCC 43185	PUEQ01000003	-
S2.Bca43195FORF18200P	3831723	3832280	Bacteroides caccae ATCC 43185	PUEQ01000003	+
S2.Bca43195FORF1915P	481045	482466	Bacteroides caccae ATCC 43185	PUEQ01000002	-
S2.BcaI48ORF4285P	190785	191399	Bacteroides caecimuris I48	NHMU01000002	-
S2.Bce4120ORF4084P	4495	5733	Bacillus cereus B4120	LJKI01000060	+
S2.BceD122I	4972494	4973054	Bacillus cereus D12_2	CP016315	-
S2.BceVD200ORF791P	18360	19643	Bacillus cereus VD200	AHFM01000019	+
S2.BceWH2ORF1017P	1051325	1052542	Bacteroides cellulosilyticus WH2	CP012801	-
S2.BceWH2ORF4920P	6331214	6331843	Bacteroides cellulosilyticus WH2	CP012801	-
S2.BceWH2ORF592P	594114	595517	Bacteroides cellulosilyticus WH2	CP012801	-
S2.Bco36DORF278P	279836	281119	Bacillus coagulans 36D1	CP003056	+
S2.Bco4096ORF202P	2953	4236	Bacillus coagulans B4096	LQYJ01000085	+
S2.Bco4102ORF596P	158102	158695	Bacillus sporothermodurans B4102	LQYN01000039	-
S2.BcoDORF4049P	20901	21458	Bacteroides coprocola DSM 17136	ABIY02000125	+
S2.BcoNL01ORFBP	40681	41121	Bacillus coagulans NL01	LBMQ01000006	+
S2.BcoNL01ORFCP	33839	34432	Bacillus coagulans NL01	LBMQ01000036	-
S2.Bcp4100ORF370P	99977	100570	Bacillus coagulans B4100	LQYH01000044	-
S2.Bdo12C01ORF1796P	5285251	5285805	Bacteroides dorei CL03T12C01	CP011531	+
S2.Bdo12C01ORF3417P	532633	532866	Bacteroides dorei CL03T12C01	CP011531	+
S2.Bdo12C06ORF2361P	13518	13823	Bacteroides cellulosilyticus CL02T12C19	AGXJ01000038	+
S2.Bdo12C06ORF5182P	682	1047	Bacteroides cellulosilyticus CL02T12C19	AGXJ01000108	-
S2.Bdo17855ORF1474P	40869	41300	Bacteroides dorei DSM 17855	ABWZ01000029	+
S2.Bdo17855ORF639P	332425	332730	Bacteroides dorei DSM 17855	ABWZ01000013	-
S2.BdoB079ORF12520P	3146090	3146914	Bacteroides dorei isolate HS1_L_3_B_079	CP008741	-
S2.BdoB079ORF22155P	5218451	5218756	Bacteroides dorei isolate HS1_L_3_B_079	CP008741	+
S2.Bfa27ORFDP	97022	97744	Bacteroides faecis MAJ27	AGDG01000022	-
S2.Bfi10I	75045	76136	Bacteroides finegoldii CL09T03C10	AKBZ01000002	-
S2.Bfi17565ORF5015P	85967	87106	Bacteroides finegoldii	ABXI02000002	-
S2.Bfi8840ORF2335P	125019	125567	Bacteroides finegoldii 2789STDY5608840	CYZH01000011	-
S2.Bfl4941ORF20245P	3958319	3958594	Bacillus flexus KLBMP 4941	CP016790	-
S2.Bfr12C07ORF4136P	598976	599497	Bacteroides fragilis CL03T12C07	JH724184	-
S2.Bfr14ORF3855P	1007493	1008452	Bacteroides fragilis S14	CP012706	-
S2.Bfr638ORF1165P	1418759	1419367	Bacteroides fragilis 638R	FQ312004	-
S2.BfrBOB25ORF5030P	1310938	1311459	Bacteroides fragilis BOB25	CP011073	+
S2.BfrC08ORF1152P	1477226	1477747	Bacteroides fragilis CL03T00C08	JH724173	-
S2.BfrQ1F2ORF4845P	1128173	1128628	Bacteroides fragilis Q1F2	CP018937	-
S2.BglBGLYORF755P	792842	794014	Bacillus glycinifermentans BGLY	LT603683	+
S2.BglTH008ORF8505P	65862	66431	Bacillus species TH008	JZBT01000025	-
S2.Bho20aORF1760P	325468	326025	Bacillus horikoshii 20a	CP020880	-
S2.Bhu2003ORF1190P	1383064	1384176	Butyrivibrio hungatei MB2003	CP017831	+
S2.Bka15439ORF782P	932428	933555	Bifidobacterium kashiwanohense JCM 15439	AP012327	-
S2.BkaPV202ORF3675P	855997	856584	Bifidobacterium kashiwanohense PV20-2	CP007456	+
S2.Bli101AORFBP	6506	7093	Bacillus licheniformis 10-1-A	AJLV01000028	-
S2.BliB52ORF3790P	139196	140485	Bacillus licheniformis CG-B52	AVEZ01000003	+
S2.BliBORF2384P	4171058	4171654	Bacillus licheniformis	CP000002	-
S2.BliDII	4170910	4171506	Bacillus licheniformis DSM 13	AE017333	-
S2.BlmNCIP	1686171	1687295	Bifidobacterium longum subsp. longum NCIMB8809	CP011964	+
S2.Blo105ORF1442P	1657789	1658163	Bifidobacterium longum 105-A	AP014658	+
S2.Blo1206ORF1592P	1773699	1774238	Bifidobacterium longum subsp. longum AH1206	CP016019	+
S2.Blo1217ORF1481P	1756363	1756866	Bifidobacterium longum subsp. longum	AP010888	-
S2.Blo157ORF1526P	1786501	1787193	Bifidobacterium longum subsp. infantis 157F-NC	AP010890	+
S2.Blo16BORF1928P	2491	2946	Bifidobacterium longum subsp. longum 1-6B	AJTF01000002	+
S2.Blo22BORF306P	51967	52962	Bifidobacterium longum subsp. longum 2-2B	AJTJ01000071	+
S2.Blo301ORF1509P	1800006	1801034	Bifidobacterium longum subsp. longum JDM301	CP002010	+
S2.Blo30698ORF1753P	2155513	2156205	Bifidobacterium longum subsp. longum CCUG30698	CP011965	-
S2.Blo35BORF325P	65582	66577	Bifidobacterium longum subsp. longum 35B	AJTI01000062	-
S2.Blo7210ORFBP	1328195	1329322	Bifidobacterium longum subsp. infantis CECT 7210	LN824140	+
S2.Blo91563ORF652P	542072	542764	Bifidobacterium longum subsp. longum KACC 91563	CP002794	-
S2.BloBG7ORF1562P	1826048	1826587	Bifidobacterium longum BG7	CP010453	-
S2.BloBXY01ORF7845P	1804708	1805586	Bifidobacterium longum BXY01	CP008885	-
S2.BloDORF1959P	2338749	2339990	Bifidobacterium longum DJO10A	CP000605	+
S2.BloF8ORF1960P	218182	218979	Bifidobacterium longum subsp. longum F8	FP929034	-
S2.Bno12C05ORF4277P	691	1203	Bacteroides nordii CL02T12C05	AGXS01000029	-
S2.Bno12C05ORF4347P	69038	69661	Bacteroides nordii CL02T12C05	AGXS01000029	-
S2.Bov8483FORF11440P	2632306	2632920	Bacteroides ovatus ATCC 8483F	PUEP01000005	-
S2.Bov8483FORF2465P	461868	463019	Bacteroides ovatus ATCC 8483F	PUEP01000005	+
S2.Bov8483ORF1529P	1837192	1838322	Bacteroides ovatus ATCC 8483	CP012938	-
S2.Bov8483ORF4735P	6137025	6137432	Bacteroides ovatus ATCC 8483	CP012938	-
S2.Bov975ORF2541P	3431494	3432117	Bacteroides ovatus V975	LT622246	-
S2.Bov975ORF4323P	5603826	5604932	Bacteroides ovatus V975	LT622246	-
S2.Bpr316ORF98P	92317	93543	Butyrivibrio proteoclasticus B316	CP001813	+
S2.Bps202ORFAP	2961337	2961618	Burkholderia species TSV202	CP009157	-
S2.Bps20438ORF690P	855496	856128	Bifidobacterium pseudocatenulatum DSM 20438 = JCM 1200 = LMG 10505	AP012330	+
S2.BpuB9ORF15350P	3018208	3018780	Bacillus pumilus SH-B9	CP011007	-
S2.BpuC4ORF12585P	2494469	2495026	Bacillus pumilus C4	CP011109	-
S2.Bpy6292ORF3747P	5851	6345	Bacteroides pyogenes	BAIQ01000067	-
S2.Bpy6294ORF3789P	481	1656	Bacteroides pyogenes	BAIR01000065	-
S2.Bre1206ORF1405P	190235	191401	Brevibacillus reuszeri	LGIQ01000002	+
S2.BsaDD2ORF5016P	4811842	4812306	Blastococcus saxobsidens DD2	FO117623	-
S2.BsaMROC1ORF5610P	107285	108514	Bacillus safensis MROC1	LZRH01000010	+
S2.BsiJPN1ORF1178P	1262326	1263354	Brocadia sinica JPN1	BAFN01000001	+
[truncated: 20,108 more rows]
