# Supplementary material for: Systematic Analysis of REBASE Identifies Numerous Type I Restriction-Modification Systems with Duplicated, Distinct hsdS Specificity Genes That Can Switch System Specificity by Recombination
Source: mSystems. 2020 Jul 28;5(4):e00497-20. doi: 10.1128/mSystems.00497-20 (PMC7394358; doi:10.1128/mSystems.00497-20)
Supplement: DATA SET S2 [file mSystems.00497-20-sd002.xlsx]

## Sheet: all-reverse_gene-anno.30kb 6thA
#GeneName	geneStart	geneEnd	Organism	GenBank	geneLength	Inverted_Repeats_Length	Gene_seq(5'-3')	Inverted_Repeats_gene_Start	Inverted_Repeats_gene_End	Inverted_Repeats_upstream_seq(5'-3')	Inverted_Repeats_upstream_Start	Inverted_Repeats_upstream_End	up-downstream
S1.Ade49176ORF1379P	61552	62589	Abiotrophia defectiva	ACIN02000011	1038	22	CAACTTTTGATTTGTCGACTTG	990	1012	CAAGTCGACAAATCAAAAGTTG	61577	61599	-	upstream
S1.Ade49176ORF1379P	61552	62589	Abiotrophia defectiva	ACIN02000011	1038	26	CCAAACATCTCGACAAATCGGGCTTT	468	494	AAAGCCCGATTTGTCGAGATGTTTGG	62095	62121	-	upstream
S1.Afi17242ORF581P	645519	646601	Alistipes finegoldii	CP003274	1083	21	CTCAATGATTTTGTTTTGGGT	513	534	ACCCAAAACAAAATCATTGAG	649833	649854	downstream
S1.Afi17242ORF581P	645519	646601	Alistipes finegoldii	CP003274	1083	24	CAAGTCCTTTGATTAAGGATTGAA	538	562	TTCAATCCTTAATCAAAGGACTTG	647189	647213	downstream
S1.Afi17242ORF581P	645519	646601	Alistipes finegoldii	CP003274	1083	29	CCACTCTCCACTAAACTCCGGAAATCTCA	1	30	TGAGATTTCCGGAGTTTAGTGGAGAGTGG	650358	650387	downstream
S1.AhaSSC2ORF14250P	1421811	1423079	Anaerostipes hadrus SSC/2	FP929061	1269	21	CTCTTCTAAATAATCATTTAT	534	555	ATAAATGATTATTTAGAAGAG	1425431	1425452	downstream
S1.Ami305ORF9771P	41813	42967	Actinobacillus minor NM305	ACQL01000097	1155	20	AGCTGTTTAAAGAAGTTGCC	1047	1067	GGCAACTTCTTTAAACAGCT	41900	41920	-	upstream
S1.Ami305ORF9771P	41813	42967	Actinobacillus minor NM305	ACQL01000097	1155	25	CTCCCCCAACTTTCGCTGTTCCCAA	578	603	TTGGGAACAGCGAAAGTTGGGGGAG	42364	42389	-	upstream
S1.Ami305ORF9771P	41813	42967	Actinobacillus minor NM305	ACQL01000097	1155	28	TCCCCCAACTTTCGCTGTTCCCAAGCGT	574	602	ACGCTTGGGAACAGCGAAAGTTGGGGGA	42365	42393	-	upstream
S1.Ami305ORF9771P	41813	42967	Actinobacillus minor NM305	ACQL01000097	1155	43	TCATCAAGCTGTTTAAAGAAGTTACCGATGGCGGTTTGTTCTT	421	464	AAGAACAAACCGCCATCGGTAACTTCTTTAAACAGCTTGATGA	42503	42546	-	upstream
S1.Apa32837ORF14230P	1521251	1521562	Acetobacter pasteurianus IFO 3283-07	AP011135	312	21	TCAAGTGTGAGAAATCCGCGT	291	312	ACGCGGATTTCTCACACTTGA	190380	190401	downstream
S1.Apa3283ORF14230P	1521257	1521568	Acetobacter pasteurianus IFO 3283-01	AP011121	312	21	TCAAGTGTGAGAAATCCGCGT	291	312	ACGCGGATTTCTCACACTTGA	190380	190401	downstream
S1.ApaHSORF199P	231364	232476	Atopobium parvulum	CP001721	1113	24	AAACCGGGATTTGACGAGGGTGTC	510	534	GACACCCTCGTCAAATCCCGGTTT	231942	231966	-	upstream
S1.Apl1022ORF2873P	3	491	Actinobacillus pleuropneumoniae 1022	JSVF01000027	489	34	GAAAATAACGTTTCTATTTTTTCGACAATGCGGA	427	461	TCCGCATTGTCGAAAAAATAGAAACGTTATTTTC	1413	1447	downstream
S1.Apl11ORF15540P	14334	15803	Actinobacillus pleuropneumoniae serovar 11 str. 56153	ADOK01000024	1470	221	ACCCAAACCCAACTTTCAGGAATCTCAAACGGCACTTCATCAGCGATACAACGCTCTTTGCCATTAACAATCTCATAAGGCAAATTATCACGCATAATGATTTCTGAAATCACTTTCGGCTTTTTCAGTTTTTTCTCAGCGATTAGGCGTAATTTCTCTGCTTTTATCCGCTCAATCAATGCAGAAGCAGGTTCATCATTTGGATTTTGTTCCGTCAATTT	756	977	AAATTGACGGAACAAAATCCAAATGATGAACCTGCTTCTGCATTGATTGAGCGGATAAAAGCAGAGAAATTACGCCTAATCGCTGAGAAAAAACTGAAAAAGCCGAAAGTGATTTCAGAAATCATTATGCGTGATAATTTGCCTTATGAGATTGTTAATGGCAAAGAGCGTTGTATCGCTGATGAAGTGCCGTTTGAGATTCCTGAAAGTTGGGTTTGGGT	17166	17387	downstream
S1.Apl11ORF15540P	14334	15803	Actinobacillus pleuropneumoniae serovar 11 str. 56153	ADOK01000024	1470	25	GTTTCTATTTTTTCGACAATGCGGA	1408	1433	TCCGCATTGTCGAAAAAATAGAAAC	16734	16759	downstream
S1.Apl11ORF15540P	14334	15803	Actinobacillus pleuropneumoniae serovar 11 str. 56153	ADOK01000024	1470	74	TATTGCTCAATATAAGGCAGTAACTCTTCAATTTTCGCCACGATACGTTTTTGTTCGTTTAGTGGGGGGAGTGG	594	668	CCACTCCCCCCACTAAACGAACAAAAACGTATCGTGGCGAAAATTGAAGAGTTACTGCCTTATATTGAGCAATA	17475	17549	downstream
S1.Apl11ORF15540P	14334	15803	Actinobacillus pleuropneumoniae serovar 11 str. 56153	ADOK01000024	1470	83	ATCTTCTAACCTCACCCACACCCAACTCTCAGGAATTTCAAAGGGGAAATCTTGTTCCGTGGTAGAAGGGGTTTTATCGGAAG	163	246	CTTCCGATAAAACCCCTTCTACCACGGAACAAGATTTCCCCTTTGAAATTCCTGAGAGTTGGGTGTGGGTGAGGTTAGAAGAT	17960	18043	downstream
S1.Apl11ORF15540P	14334	15803	Actinobacillus pleuropneumoniae serovar 11 str. 56153	ADOK01000024	1470	86	CCTTGAATTGCCGCCTGTAAAATCGACTTTTTCAACTGCTCAGGAAACTGCTGATGAAGTGCGGTCAATTTTTCTTCTTTTTCTGC	669	755	GCAGAAAAAGAAGAAAAATTGACCGCACTTCATCAGCAGTTTCCTGAGCAGTTGAAAAAGTCGATTTTACAGGCGGCAATTCAAGG	17388	17474	downstream
S1.Apl13ORF14840P	14218	15750	Actinobacillus pleuropneumoniae serovar 13 str. N273	ADOM01000035	1533	21	GCTTTTATCCGCTCAATCAAT	854	875	ATTGATTGAGCGGATAAAAGC	17296	17317	downstream
S1.Apl13ORF14840P	14218	15750	Actinobacillus pleuropneumoniae serovar 13 str. N273	ADOM01000035	1533	23	TATTGCTCAATATAAGGCAGTAA	702	725	TTACTGCCTTATATTGAGCAATA	17446	17469	downstream
S1.Apl13ORF14840P	14218	15750	Actinobacillus pleuropneumoniae serovar 13 str. N273	ADOM01000035	1533	23	TGAGATAAATTTTGCAAAGTAGA	1503	1526	TCTACTTTGCAAAATTTATCTCA	16651	16674	downstream
S1.Apl13ORF14840P	14218	15750	Actinobacillus pleuropneumoniae serovar 13 str. N273	ADOM01000035	1533	24	AATCTCATAAGGCAAATTATCACG	942	966	CGTGATAATTTGCCTTATGAGATT	17205	17229	downstream
S1.Apl13ORF14840P	14218	15750	Actinobacillus pleuropneumoniae serovar 13 str. N273	ADOM01000035	1533	25	TCTAACCTCACCCACACCCAACTCT	217	242	AGAGTTGGGTGTGGGTGAGGTTAGA	17872	17897	downstream
S1.Apl13ORF14840P	14218	15750	Actinobacillus pleuropneumoniae serovar 13 str. N273	ADOM01000035	1533	35	TCTTCAATTTTCGCCACGATACGTTTTTGTTCGTT	666	701	AACGAACAAAAACGTATCGTGGCGAAAATTGAAGA	17470	17505	downstream
S1.Apl13ORF14840P	14218	15750	Actinobacillus pleuropneumoniae serovar 13 str. N273	ADOM01000035	1533	67	CCTTGAATTGCCGCCTGTAAAATCGACTTTTTCAACTGCTCAGGAAACTGCTGATGAAGTGCGGTCA	745	812	TGACCGCACTTCATCAGCAGTTTCCTGAGCAGTTGAAAAAGTCGATTTTACAGGCGGCAATTCAAGG	17359	17426	downstream
S1.Apl1536ORF14250P	14161	15687	Actinobacillus pleuropneumoniae serovar 2 str. S1536	ADOE01000035	1527	133	GACTTTTTCAACTGCTCAGGAAACTGCTGATGAAGTGCGGTCAGTTTTTCTTCTTTTTCTGCATATTGCTCAATATAAGGCAGTAATTCTTCAATTTTCGCCACGATACGTTTTTGTTCGTTGAGTGGGGGGA	655	788	TCCCCCCACTCAACGAACAAAAACGTATCGTGGCGAAAATTGAAGAATTACTGCCTTATATTGAGCAATATGCAGAAAAAGAAGAAAAACTGACCGCACTTCATCAGCAGTTTCCTGAGCAGTTGAAAAAGTC	17328	17461	downstream
S1.Apl1536ORF14250P	14161	15687	Actinobacillus pleuropneumoniae serovar 2 str. S1536	ADOE01000035	1527	200	ATTTCCCCCAACCTCACCCAACACCAATTTTCAGGTATCTCAAACGGTACTTCATCGGCAATACAACGCTCTTCACCGTTAATAATCTCATAAGGCAAATTATCACGAAGGATAATTTCTGATACCACTTTCGGTTTTTTCAGTTTTTTCTCGGCAATTAGGCGTAATTTCTCCGCTTTTATCCGCTCAATCAATACCAA	849	1049	TTGGTATTGATTGAGCGGATAAAAGCGGAGAAATTACGCCTAATTGCCGAGAAAAAACTGAAAAAACCGAAAGTGGTATCAGAAATTATCCTTCGTGATAATTTGCCTTATGAGATTATTAACGGTGAAGAGCGTTGTATTGCCGATGAAGTACCGTTTGAGATACCTGAAAATTGGTGTTGGGTGAGGTTGGGGGAAAT	17067	17267	downstream
S1.Apl1536ORF14250P	14161	15687	Actinobacillus pleuropneumoniae serovar 2 str. S1536	ADOE01000035	1527	24	GAAGGAAGATTATCGGTAGTTTTT	158	182	AAAAACTACCGATAATCTTCCTTC	17925	17949	downstream
S1.Apl1536ORF14250P	14161	15687	Actinobacillus pleuropneumoniae serovar 2 str. S1536	ADOE01000035	1527	59	GCAGGCTCATCATTCGGATCTTGCTTAGTTAATTTCCCTTGAATTGCCGCCTGTAAAAT	789	848	ATTTTACAGGCGGCAATTCAAGGGAAATTAACTAAGCAAGATCCGAATGATGAGCCTGC	17268	17327	downstream
S1.Apl16ORF521P	528270	529490	Actinobacillus pleuropneumoniae KL 16	CP022715	1221	20	ATCTTCTAACCTCACCCACA	1	21	TGTGGGTGAGGTTAGAAGAT	531671	531691	downstream
S1.Apl16ORF521P	528270	529490	Actinobacillus pleuropneumoniae KL 16	CP022715	1221	221	ACCCAAACCCAACTTTCAGGAATCTCAAACGGCACTTCATCAGCGATACAACGCTCTTTGCCATTAACAATCTCATAAGGCGAATTATCACGCATAATGATTTCTGAAATCACTTTCGGCTTTTTCAGTTTTTTCTCAGCGATTAGGCGTAATTTCTCTGCTTTTATCCGCTCAATCAATGCAGAAGCAGGTTCATCATTTGGATTTTGTTCCGTCAATTT	531	752	AAATTGACGGAACAAAATCCAAATGATGAACCTGCTTCTGCATTGATTGAGCGGATAAAAGCAGAGAAATTACGCCTAATCGCTGAGAAAAAACTGAAAAAGCCGAAAGTGATTTCAGAAATCATTATGCGTGATAATTCGCCTTATGAGATTGTTAATGGCAAAGAGCGTTGTATCGCTGATGAAGTGCCGTTTGAGATTCCTGAAAGTTGGGTTTGGGT	530877	531098	downstream
S1.Apl16ORF521P	528270	529490	Actinobacillus pleuropneumoniae KL 16	CP022715	1221	25	GTTTCTATTTTTTCGACAATGCGGA	1159	1184	TCCGCATTGTCGAAAAAATAGAAAC	530421	530446	downstream
S1.Apl16ORF521P	528270	529490	Actinobacillus pleuropneumoniae KL 16	CP022715	1221	74	TATTGCTCAATATAAGGCAGTAACTCTTCAATTTTCGCCACGATACGTTTTTGTTCGTTTAGTGGGGGGAGTGG	369	443	CCACTCCCCCCACTAAACGAACAAAAACGTATCGTGGCGAAAATTGAAGAGTTACTGCCTTATATTGAGCAATA	531186	531260	downstream
S1.Apl16ORF521P	528270	529490	Actinobacillus pleuropneumoniae KL 16	CP022715	1221	86	CCTTGAATTGCCGCCTGTAAAATCGACTTTTTCAACTGCTCAGGAAACTGCTGATGAAGTGCGGTCAATTTTTCTTCTTTTTCTGC	444	530	GCAGAAAAAGAAGAAAAATTGACCGCACTTCATCAGCAGTTTCCTGAGCAGTTGAAAAAGTCGATTTTACAGGCGGCAATTCAAGG	531099	531185	downstream
S1.Apl24226ORF978P	31867	33234	Actinobacillus pleuropneumoniae serovar 2 str. 4226	ADXN01000037	1368	130	ATTTCCCCCAACCTCACCCAACACCAATTTTCAGGTATCTCAAACGGTACTTCATCGGCAATACAACGCTCTTCACCGTTAATAATCTCATAAGGCAAATTATCACGAAGGATAATTTCTGATACCACTT	760	890	AAGTGGTATCAGAAATTATCCTTCGTGATAATTTGCCTTATGAGATTATTAACGGTGAAGAGCGTTGTATTGCCGATGAAGTACCGTTTGAGATACCTGAAAATTGGTGTTGGGTGAGGTTGGGGGAAAT	34614	34744	downstream
S1.Apl24226ORF978P	31867	33234	Actinobacillus pleuropneumoniae serovar 2 str. 4226	ADXN01000037	1368	133	GACTTTTTCAACTGCTCAGGAAACTGCTGATGAAGTGCGGTCAGTTTTTCTTCTTTTTCTGCATATTGCTCAATATAAGGCAGTAATTCTTCAATTTTCGCCACGATACGTTTTTGTTCGTTGAGTGGGGGGA	496	629	TCCCCCCACTCAACGAACAAAAACGTATCGTGGCGAAAATTGAAGAATTACTGCCTTATATTGAGCAATATGCAGAAAAAGAAGAAAAACTGACCGCACTTCATCAGCAGTTTCCTGAGCAGTTGAAAAAGTC	34872	35005	downstream
S1.Apl24226ORF978P	31867	33234	Actinobacillus pleuropneumoniae serovar 2 str. 4226	ADXN01000037	1368	24	GAAGGAAGATTATCGGTAGTTTTT	8	32	AAAAACTACCGATAATCTTCCTTC	35478	35502	downstream
S1.Apl24226ORF978P	31867	33234	Actinobacillus pleuropneumoniae serovar 2 str. 4226	ADXN01000037	1368	56	TTTTTCTCGGCAATTAGGCGTAATTTCTCCGCTTTTATCCGCTCAATCAATACCAA	690	746	TTGGTATTGATTGAGCGGATAAAAGCGGAGAAATTACGCCTAATTGCCGAGAAAAA	34755	34811	downstream
S1.Apl24226ORF978P	31867	33234	Actinobacillus pleuropneumoniae serovar 2 str. 4226	ADXN01000037	1368	59	GCAGGCTCATCATTCGGATCTTGCTTAGTTAATTTCCCTTGAATTGCCGCCTGTAAAAT	630	689	ATTTTACAGGCGGCAATTCAAGGGAAATTAACTAAGCAAGATCCGAATGATGAGCCTGC	34812	34871	downstream
S1.Apl460ORF2855P	1	489	Actinobacillus pleuropneumoniae 460	JSVG01000029	489	34	GAAAATAACGTTTCTATTTTTTCGACAATGCGGA	427	461	TCCGCATTGTCGAAAAAATAGAAACGTTATTTTC	1411	1445	downstream
S1.Apl4ORF14420P	14440	15747	Actinobacillus pleuropneumoniae serovar 4 str. M62	ADOF01000061	1308	200	ATTTCCCCCAACCTCACCCAACACCAATTTTCAGGTATCTCAAACGGTACTTCATCGGCAATACAACGCTCTTCACCGTTAATAATCTCATAAGGCAAATTATCACGAAGGATAATTTCTGATACCACTTTTGGTTTTTTCAGTTTTTTCTCGGCAATTAGGCGTAATTTCTCCGCTTTTATCCGCTCAATCAATACCAA	624	824	TTGGTATTGATTGAGCGGATAAAAGCGGAGAAATTACGCCTAATTGCCGAGAAAAAACTGAAAAAACCAAAAGTGGTATCAGAAATTATCCTTCGTGATAATTTGCCTTATGAGATTATTAACGGTGAAGAGCGTTGTATTGCCGATGAAGTACCGTTTGAGATACCTGAAAATTGGTGTTGGGTGAGGTTGGGGGAAAT	17112	17312	downstream
S1.Apl4ORF14420P	14440	15747	Actinobacillus pleuropneumoniae serovar 4 str. M62	ADOF01000061	1308	33	CCACGATACGTTTTTGTTCGTTGAGTGGGGGGA	430	463	TCCCCCCACTCAACGAACAAAAACGTATCGTGG	17473	17506	downstream
S1.Apl4ORF14420P	14440	15747	Actinobacillus pleuropneumoniae serovar 4 str. M62	ADOF01000061	1308	50	GCAGGCTCATCATTCGGATCTTGCTTAGTTAATTTCCCTTGAATTGCCGC	573	623	GCGGCAATTCAAGGGAAATTAACTAAGCAAGATCCGAATGATGAGCCTGC	17313	17363	downstream
S1.Apl4ORF14420P	14440	15747	Actinobacillus pleuropneumoniae serovar 4 str. M62	ADOF01000061	1308	99	GACTTTTTCAACTGCTCAGGAAACTGCTGATGAAGTGCGGTCAGTTTTTCTTCTTTTTCTGCATATTGCTCAATATAAGGCAGTAATTCTTCAATTTTC	464	563	GAAAATTGAAGAATTACTGCCTTATATTGAGCAATATGCAGAAAAAGAAGAAAAACTGACCGCACTTCATCAGCAGTTTCCTGAGCAGTTGAAAAAGTC	17373	17472	downstream
S1.Apl518ORF2970P	1	489	Actinobacillus pleuropneumoniae 518	JSVZ01000023	489	34	GAAAATAACGTTTCTATTTTTTCGACAATGCGGA	427	461	TCCGCATTGTCGAAAAAATAGAAACGTTATTTTC	1411	1445	downstream
S1.Apl6ORF2000P	1	1287	Actinobacillus pleuropneumoniae serovar 6 str. Femo	ADOG01000044	1287	163	GGCGTAATTTCTCTGCTTTTATCCGCTCAATCAATGCAGAAGCAGGTTCATCATTTGGATTTTGTTCCGTCAATTTGCCTTGAATTGCCGCCTGTAAAATCGACTTTTTCAACTGCTCAGGAAACTGCTGATGAAGTGCGGTCAATTTTTCTTCTTTTTCTGC	486	649	GCAGAAAAAGAAGAAAAATTGACCGCACTTCATCAGCAGTTTCCTGAGCAGTTGAAAAAGTCGATTTTACAGGCGGCAATTCAAGGCAAATTGACGGAACAAAATCCAAATGATGAACCTGCTTCTGCATTGATTGAGCGGATAAAAGCAGAGAAATTACGCC	2795	2958	downstream
S1.Apl6ORF2000P	1	1287	Actinobacillus pleuropneumoniae serovar 6 str. Femo	ADOG01000044	1287	34	GAAAATAACGTTTCTATTTTTTCGACAATGCGGA	1225	1259	TCCGCATTGTCGAAAAAATAGAAACGTTATTTTC	2209	2243	downstream
S1.Apl6ORF2000P	1	1287	Actinobacillus pleuropneumoniae serovar 6 str. Femo	ADOG01000044	1287	61	CTCACCCAAACCCAACTTTCAGGAATCTCAAACGGCACTTCATCAGCGATACAACGCTCTT	736	797	AAGAGCGTTGTATCGCTGATGAAGTGCCGTTTGAGATTCCTGAAAGTTGGGTTTGGGTGAG	2647	2708	downstream
S1.Apl6ORF2000P	1	1287	Actinobacillus pleuropneumoniae serovar 6 str. Femo	ADOG01000044	1287	74	TATTGCTCAATATAAGGCAGTAACTCTTCAATTTTCGCCACGATACGTTTTTGTTCGTTTAGTGGGGGGAGTGG	411	485	CCACTCCCCCCACTAAACGAACAAAAACGTATCGTGGCGAAAATTGAAGAGTTACTGCCTTATATTGAGCAATA	2959	3033	downstream
S1.Apl6ORF2000P	1	1287	Actinobacillus pleuropneumoniae serovar 6 str. Femo	ADOG01000044	1287	78	ACAATCTCATAAGGCAAATTATCACGCATAATGATTTCTGAAATCACTTTCGGCTTTTTCAGTTTTTTCTCAGCGATT	650	728	AATCGCTGAGAAAAAACTGAAAAAGCCGAAAGTGATTTCAGAAATCATTATGCGTGATAATTTGCCTTATGAGATTGT	2716	2794	downstream
S1.Apl780ORF1834P	14215	15645	Actinobacillus pleuropneumoniae 780	JSVV01000027	1431	147	CTCACCCAAACCCAACTTTCAGGAATCTCAAACGGCACTTCATCAGCGATACAACGCTCTTCGCCATTGACAATCTCATAAGGCAAATTATCACGCATAATGATTTCTGAAATCACTTTCGGCTTTTTCAGTTTTTTCTCAGCGATT	896	1043	AATCGCTGAGAAAAAACTGAAAAAGCCGAAAGTGATTTCAGAAATCATTATGCGTGATAATTTGCCTTATGAGATTGTCAATGGCGAAGAGCGTTGTATCGCTGATGAAGTGCCGTTTGAGATTCCTGAAAGTTGGGTTTGGGTGAG	17106	17253	downstream
S1.Apl780ORF1834P	14215	15645	Actinobacillus pleuropneumoniae 780	JSVV01000027	1431	45	GGCGTAATTTCTCTGCTTTTATCCGCTCAATCAATGCAGAAGCAG	850	895	CTGCTTCTGCATTGATTGAGCGGATAAAAGCAGAGAAATTACGCC	17254	17299	downstream
S1.Apl780ORF1834P	14215	15645	Actinobacillus pleuropneumoniae 780	JSVV01000027	1431	47	TCAGGAAACTGCTGATGAAGTGCGGTCAATTTTTCTTCTTTTTCTGC	732	779	GCAGAAAAAGAAGAAAAATTGACCGCACTTCATCAGCAGTTTCCTGA	17370	17417	downstream
S1.Apl780ORF1834P	14215	15645	Actinobacillus pleuropneumoniae 780	JSVV01000027	1431	56	TCATCATTTGGATTTTGTTCCGTCAATTTGCCTTGAATTGCCGCCTGTAAAATCGA	792	848	TCGATTTTACAGGCGGCAATTCAAGGCAAATTGACGGAACAAAATCCAAATGATGA	17301	17357	downstream
S1.Apl780ORF1834P	14215	15645	Actinobacillus pleuropneumoniae 780	JSVV01000027	1431	74	TATTGCTCAATATAAGGCAGTAACTCTTCAATTTTCGCCACGATACGTTTTTGTTCGTTTAGTGGGGGGAGTGG	657	731	CCACTCCCCCCACTAAACGAACAAAAACGTATCGTGGCGAAAATTGAAGAGTTACTGCCTTATATTGAGCAATA	17418	17492	downstream
S1.Apl780ORF1834P	14215	15645	Actinobacillus pleuropneumoniae 780	JSVV01000027	1431	83	ATCTTCTAACCTCACCCACACCCAACTCTCAGGAATTTCAAAGGGGAAATCTTGTTCCGTGGTAGAAGGGGTTTTATCGGAAG	163	246	CTTCCGATAAAACCCCTTCTACCACGGAACAAGATTTCCCCTTTGAAATTCCTGAGAGTTGGGTGTGGGTGAGGTTAGAAGAT	17840	17923	downstream
S1.Apl8ORF1574P	1660932	1662401	Actinobacillus pleuropneumoniae serovar 8	LN908249	1470	147	CTCACCCAAACCCAACTTTCAGGAATCTCAAACGGCACTTCATCAGCGATACAACGCTCTTCGCCATTGACAATCTCATAAGGCAAATTATCACGCATAATGATTTCTGAAATCACTTTCGGCTTTTTCAGTTTTTTCTCAGCGATT	833	980	AATCGCTGAGAAAAAACTGAAAAAGCCGAAAGTGATTTCAGAAATCATTATGCGTGATAATTTGCCTTATGAGATTGTCAATGGCGAAGAGCGTTGTATCGCTGATGAAGTGCCGTTTGAGATTCCTGAAAGTTGGGTTTGGGTGAG	1663761	1663908	downstream
S1.Apl8ORF1574P	1660932	1662401	Actinobacillus pleuropneumoniae serovar 8	LN908249	1470	34	GAAAATAACGTTTCTATTTTTTCGACAATGCGGA	1408	1442	TCCGCATTGTCGAAAAAATAGAAACGTTATTTTC	1663323	1663357	downstream
S1.Apl8ORF1574P	1660932	1662401	Actinobacillus pleuropneumoniae serovar 8	LN908249	1470	45	GGCGTAATTTCTCTGCTTTTATCCGCTCAATCAATGCAGAAGCAG	787	832	CTGCTTCTGCATTGATTGAGCGGATAAAAGCAGAGAAATTACGCC	1663909	1663954	downstream
S1.Apl8ORF1574P	1660932	1662401	Actinobacillus pleuropneumoniae serovar 8	LN908249	1470	47	TCAGGAAACTGCTGATGAAGTGCGGTCAATTTTTCTTCTTTTTCTGC	669	716	GCAGAAAAAGAAGAAAAATTGACCGCACTTCATCAGCAGTTTCCTGA	1664025	1664072	downstream
S1.Apl8ORF1574P	1660932	1662401	Actinobacillus pleuropneumoniae serovar 8	LN908249	1470	56	TCATCATTTGGATTTTGTTCCGTCAATTTGCCTTGAATTGCCGCCTGTAAAATCGA	729	785	TCGATTTTACAGGCGGCAATTCAAGGCAAATTGACGGAACAAAATCCAAATGATGA	1663956	1664012	downstream
S1.Apl8ORF1574P	1660932	1662401	Actinobacillus pleuropneumoniae serovar 8	LN908249	1470	74	TATTGCTCAATATAAGGCAGTAACTCTTCAATTTTCGCCACGATACGTTTTTGTTCGTTTAGTGGGGGGAGTGG	594	668	CCACTCCCCCCACTAAACGAACAAAAACGTATCGTGGCGAAAATTGAAGAGTTACTGCCTTATATTGAGCAATA	1664073	1664147	downstream
S1.Apl8ORF1574P	1660932	1662401	Actinobacillus pleuropneumoniae serovar 8	LN908249	1470	83	ATCTTCTAACCTCACCCACACCCAACTCTCAGGAATTTCAAAGGGGAAATCTTGTTCCGTGGTAGAAGGGGTTTTATCGGAAG	163	246	CTTCCGATAAAACCCCTTCTACCACGGAACAAGATTTCCCCTTTGAAATTCCTGAGAGTTGGGTGTGGGTGAGGTTAGAAGAT	1664558	1664641	downstream
S1.AplAORF1530P	1701551	1702801	Actinobacillus pleuropneumoniae serovar 7 str. AP76	CP001091	1251	21	GCTTTTATCCGCTCAATCAAT	572	593	ATTGATTGAGCGGATAAAAGC	1704347	1704368	downstream
S1.AplAORF1530P	1701551	1702801	Actinobacillus pleuropneumoniae serovar 7 str. AP76	CP001091	1251	23	TATTGCTCAATATAAGGCAGTAA	420	443	TTACTGCCTTATATTGAGCAATA	1704497	1704520	downstream
S1.AplAORF1530P	1701551	1702801	Actinobacillus pleuropneumoniae serovar 7 str. AP76	CP001091	1251	23	TGAGATAAATTTTGCAAAGTAGA	1221	1244	TCTACTTTGCAAAATTTATCTCA	1703702	1703725	downstream
S1.AplAORF1530P	1701551	1702801	Actinobacillus pleuropneumoniae serovar 7 str. AP76	CP001091	1251	24	AATCTCATAAGGCAAATTATCACG	660	684	CGTGATAATTTGCCTTATGAGATT	1704256	1704280	downstream
S1.AplAORF1530P	1701551	1702801	Actinobacillus pleuropneumoniae serovar 7 str. AP76	CP001091	1251	35	TCTTCAATTTTCGCCACGATACGTTTTTGTTCGTT	384	419	AACGAACAAAAACGTATCGTGGCGAAAATTGAAGA	1704521	1704556	downstream
S1.AplAORF1530P	1701551	1702801	Actinobacillus pleuropneumoniae serovar 7 str. AP76	CP001091	1251	67	CCTTGAATTGCCGCCTGTAAAATCGACTTTTTCAACTGCTCAGGAAACTGCTGATGAAGTGCGGTCA	463	530	TGACCGCACTTCATCAGCAGTTTCCTGAGCAGTTGAAAAAGTCGATTTTACAGGCGGCAATTCAAGG	1704410	1704477	downstream
S1.AplJORF1434P	1578057	1579469	Actinobacillus pleuropneumoniae serovar 3 str. JL03	CP000687	1413	25	GATAAATTTTGCAAAGTAGAAAATA	1378	1403	TATTTTCTACTTTGCAAAATTTATC	1580373	1580398	downstream
S1.AplJORF1434P	1578057	1579469	Actinobacillus pleuropneumoniae serovar 3 str. JL03	CP000687	1413	25	GTTTCTATTTTTTCGACAATGCGGA	1351	1376	TCCGCATTGTCGAAAAAATAGAAAC	1580400	1580425	downstream
S1.AplJORF1434P	1578057	1579469	Actinobacillus pleuropneumoniae serovar 3 str. JL03	CP000687	1413	308	ACCCAAACCCAACTTTCAGGAATCTCAAACGGCACTTCATCAGCGATACAACGCTCTTTGCCATTAACAATCTCATAAGGCAAATTATCACGCATAATGATTTCTGAAATCACTTTCGGCTTTTTCAGTTTTTTCTCAGCGATTAGGCGTAATTTCTCTGCTTTTATCCGCTCAATCAATGCAGAAGCAGGTTCATCATTTGGATTTTGTTCCGTCAATTTGCCTTGAATTGCCGCCTGTAAAATCGACTTTTTCAACTGCTCAGGAAACTGCTGATGAAGTGCGGTCAATTTTTCTTCTTTTTCTGC	612	920	GCAGAAAAAGAAGAAAAATTGACCGCACTTCATCAGCAGTTTCCTGAGCAGTTGAAAAAGTCGATTTTACAGGCGGCAATTCAAGGCAAATTGACGGAACAAAATCCAAATGATGAACCTGCTTCTGCATTGATTGAGCGGATAAAAGCAGAGAAATTACGCCTAATCGCTGAGAAAAAACTGAAAAAGCCGAAAGTGATTTCAGAAATCATTATGCGTGATAATTTGCCTTATGAGATTGTTAATGGCAAAGAGCGTTGTATCGCTGATGAAGTGCCGTTTGAGATTCCTGAAAGTTGGGTTTGGGT	1580823	1581131	downstream
S1.AplJORF1434P	1578057	1579469	Actinobacillus pleuropneumoniae serovar 3 str. JL03	CP000687	1413	74	TATTGCTCAATATAAGGCAGTAACTCTTCAATTTTCGCCACGATACGTTTTTGTTCGTTTAGTGGGGGGAGTGG	537	611	CCACTCCCCCCACTAAACGAACAAAAACGTATCGTGGCGAAAATTGAAGAGTTACTGCCTTATATTGAGCAATA	1581132	1581206	downstream
S1.AplJORF1434P	1578057	1579469	Actinobacillus pleuropneumoniae serovar 3 str. JL03	CP000687	1413	75	ATCTTCTAACCTCACCCACACCCAACTCTCAGGAATTTCAAAGGGGAAATCTTGTTCCGTGGTAGAAGGGGTTTT	114	189	AAAACCCCTTCTACCACGGAACAAGATTTCCCCTTTGAAATTCCTGAGAGTTGGGTGTGGGTGAGGTTAGAAGAT	1581617	1581692	downstream
S1.AplS8ORFFP	29689	30939	Actinobacillus pleuropneumoniae S8	ALYN01000034	1251	21	GCTTTTATCCGCTCAATCAAT	572	593	ATTGATTGAGCGGATAAAAGC	32485	32506	downstream
S1.AplS8ORFFP	29689	30939	Actinobacillus pleuropneumoniae S8	ALYN01000034	1251	23	TATTGCTCAATATAAGGCAGTAA	420	443	TTACTGCCTTATATTGAGCAATA	32635	32658	downstream
S1.AplS8ORFFP	29689	30939	Actinobacillus pleuropneumoniae S8	ALYN01000034	1251	23	TGAGATAAATTTTGCAAAGTAGA	1221	1244	TCTACTTTGCAAAATTTATCTCA	31840	31863	downstream
S1.AplS8ORFFP	29689	30939	Actinobacillus pleuropneumoniae S8	ALYN01000034	1251	24	AATCTCATAAGGCAAATTATCACG	660	684	CGTGATAATTTGCCTTATGAGATT	32394	32418	downstream
S1.AplS8ORFFP	29689	30939	Actinobacillus pleuropneumoniae S8	ALYN01000034	1251	35	TCTTCAATTTTCGCCACGATACGTTTTTGTTCGTT	384	419	AACGAACAAAAACGTATCGTGGCGAAAATTGAAGA	32659	32694	downstream
S1.AplS8ORFFP	29689	30939	Actinobacillus pleuropneumoniae S8	ALYN01000034	1251	67	CCTTGAATTGCCGCCTGTAAAATCGACTTTTTCAACTGCTCAGGAAACTGCTGATGAAGTGCGGTCA	463	530	TGACCGCACTTCATCAGCAGTTTCCTGAGCAGTTGAAAAAGTCGATTTTACAGGCGGCAATTCAAGG	32548	32615	downstream
S1.Ase25460ORFCP	3045	3653	Alistipes senegalensis JC50	CAHI01000030	609	23	CCAAACATCTCGATAAATTGCGA	3	26	TCGCAATTTATCGAGATGTTTGG	3627	3650	-	upstream
S1.AshWALORF24470P	2790611	2791672	Alistipes shahii WAL 8301	FP929032	1062	24	TTTCTCAATGATTTTGTTTTGGGT	492	516	ACCCAAAACAAAATCATTGAGAAA	2798012	2798036	downstream
S1.AspMGS1ORFGP	152139	153299	Akkermansia species UNK.MGS-1	LBCB01000008	1161	31	TGCCACGGTTCAGTGAAGCCGGGGAAGCGCA	1	32	TGCGCTTCCCCGGCTTCACTGAACCGTGGCA	155046	155077	downstream
S1.AspMGS1ORFGP	152139	153299	Akkermansia species UNK.MGS-1	LBCB01000008	1161	44	AAATCCTCAATCAGTCTCCTTTGGGTCGCAATGCGCTCGTCAAG	483	527	CTTGACGAGCGCATTGCGACCCAAAGGAGACTGATTGAGGATTT	154527	154571	downstream
S1.AspNIH3ORF21995P	4670801	4671463	Aeromonas species ASNIH3	CP026222	663	53	TTGCTTGCTTGCTTGCTTGCTTGCTTGCTTGCTTGCTTGCTTGCTTGCTTGCT	2	55	AGCAAGCAAGCAAGCAAGCAAGCAAGCAAGCAAGCAAGCAAGCAAGCAAGCAA	4671408	4671461	-	upstream
S1.AspT1ORFGP	1517064	1517543	Acidovorax species T1	CP021648	480	21	AGGGTGGGGGAATTTGACCTG	368	389	CAGGTCAAATTCCCCCACCCT	210364	210385	downstream
S1.Aur10aORF190P	195204	196394	Aerococcus urinae ACS-120-V-Col10a	CP002512	1191	29	TCGATTTTTTGTTGCTCAAGAGTAATAAT	522	551	ATTATTACTCTTGAGCAACAAAAAATCGA	198649	198678	downstream
S1.Aur10aORF190P	195204	196394	Aerococcus urinae ACS-120-V-Col10a	CP002512	1191	35	GCAAACATATTCTGCAACAAATACTGTTTCAGGAG	561	596	CTCCTGAAACAGTATTTGTTGCAGAATATGTTTGC	198604	198639	downstream
S1.AviLL1ORFAP	126812	128104	Aerococcus viridans LL1	AJTG01000031	1293	23	CTCTAACTTACGCTGATGAAGAG	592	615	CTCTTCATCAGCGTAAGTTAGAG	129783	129806	downstream
S1.AviLL1ORFAP	126812	128104	Aerococcus viridans LL1	AJTG01000031	1293	23	TAACTTACGCTGTTCCCAATCGT	106	129	ACGATTGGGAACAGCGTAAGTTA	130284	130307	downstream
S1.Bad22ORF659P	820188	820751	Bifidobacterium adolescentis 22L	CP007443	564	31	TCATACTTACGCTGATGAAGGGTGATGAGGG	436	467	CCCTCATCACCCTTCATCAGCGTAAGTATGA	820284	820315	-	upstream
S1.Bad23ORF1117P	1283664	1284812	Bifidobacterium adolescentis BBMN23	CP010437	1149	141	CAAATCGCGATTTATCGACCTGCGCGACGAAAGCAGCAAATTTGTATTGAAGGCTTAACGGAGGAAGGGGAACTGTCATCGTCTCTAAGTCGTCTTTTGTAATTGCTTCTCTAGTTGCACCAGCCATTCTTGAATGTTCAA	931	1072	TTGAACATTCAAGAATGGCTGGTGCAACTAGAGAAGCAATTACAAAAGACGACTTAGAGACGATGACAGTTCCCCTTCCTCCGTTAAGCCTTCAATACAAATTTGCTGCTTTCGTCGCGCAGGTCGATAAATCGCGATTTG	1283740	1283881	-	upstream
S1.Bad23ORF1117P	1283664	1284812	Bifidobacterium adolescentis BBMN23	CP010437	1149	434	AAGGAAACGCTGATATGAATCACTTGTAAAAATAGAATTTAAGACACGCGGCAACATTCTATTTGGATCACAACGCACAATAGAAACATGTTGATTGACACGGCCTCCTGCCAAATAATCAGGAAGAAGACAGGAACGGGCAACTGATGCACCAGTGATATTCAAAAGAACGTCTCCCTTATGCAAGGTAACATTATCCAGCTTTTTTGCTTGAATTTCATCGATATAAGCTAAATCTTTTGATTCAAAATAGCCATTATGAACATTCATGCTTCTAATCAATGGAATACCTGATGTTTTATAAGCAGCTTTACCGCCACGAGGCGTAGCGCCAGAGCCGAGTTTAGTGCAAAGAGAAGCTAATGTGATGCGCGCCCATCTGTTCTCTTCGACTGGGTC…	496	930	CTCTCGTCAAATCCCGGTTTATCGAAATGTTCGGAGACCCAGTCGAAGAGAACAGATGGGCGCGCATCACATTAGCTTCTCTTTGCACTAAACTCGGCTCTGGCGCTACGCCTCGTGGCGGTAAAGCTGCTTATAAAACATCAGGTATTCCATTGATTAGAAGCATGAATGTTCATAATGGCTATTTTGAATCAAAAGATTTAGCTTATATCGATGAAATTCAAGCAAAAAAGCTGGATAATGTTACCTTGCATAAGGGAGACGTTCTTTTGAATATCACTGGTGCATCAGTTGCCCGTTCCTGTCTTCTTCCTGATTATTTGGCAGGAGGCCGTGTCAATCAACATGTTTCTATTGTGCGTTGTGATCCAAATAGAATGTTGCCGCGTGTCTTAAATT…	1283882	1284316	-	upstream
S1.Bbi3115ORF705P	508481	509659	Bifidobacterium bifidum TMC 3115	AP018132	1179	170	CTTACGCTGATGAAGGGTGATGAGGTTGTCAAGACGGGAGAAGAAGGAGCCGATGACTTGCTGCTCTTGAAGCGAAATTGGTATACCCATCGTATAAAGCGACCGTATTACGGACGGATGCGCTTTAACCGTGTAGTCAAATTTAATTCGAGAATGCGCAAGAGACATCG	955	1125	CGATGTCTCTTGCGCATTCTCGAATTAAATTTGACTACACGGTTAAAGCGCATCCGTCCGTAATACGGTCGCTTTATACGATGGGTATACCAATTTCGCTTCAAGAGCAGCAAGTCATCGGCTCCTTCTTCTCCCGTCTTGACAACCTCATCACCCTTCATCAGCGTAAG	508534	508704	-	upstream
S1.Bbi3115ORF705P	508481	509659	Bifidobacterium bifidum TMC 3115	AP018132	1179	308	GTAGGCAAGGAACTTGCAGTTTATCTTCTCTGGATTAACTGCGATATAGCCTGATACGTTCGTAACCGAGAAACGGTGCTTTCTTCGGTAAAAGACAGCCCCTCCTCCATCAATCGACCAGGTGATTAGCTCCTGATTGAACATGTACTTCCCGTAAGCCCCCATGCGTCCATTATCAAGAGCACTGGAGGAATACACCGGAAATGTTCCCGGTGTATTCGACATATCCTTCGCGGAGATTACCCTCCCTCTGCCCATGTAAAGGGTGGCATCTTTTTCAAGTTCACCCAACTTACGCTGTTCCCAAG	646	954	CTTGGGAACAGCGTAAGTTGGGTGAACTTGAAAAAGATGCCACCCTTTACATGGGCAGAGGGAGGGTAATCTCCGCGAAGGATATGTCGAATACACCGGGAACATTTCCGGTGTATTCCTCCAGTGCTCTTGATAATGGACGCATGGGGGCTTACGGGAAGTACATGTTCAATCAGGAGCTAATCACCTGGTCGATTGATGGAGGAGGGGCTGTCTTTTACCGAAGAAAGCACCGTTTCTCGGTTACGAACGTATCAGGCTATATCGCAGTTAATCCAGAGAAGATAAACTGCAAGTTCCTTGCCTAC	508705	509013	-	upstream
S1.Bbi7004ORF108P	56043	56807	Bifidobacterium bifidum LMG 13195	AP018131	765	25	CTTACGCTGATGAAGGGTGATGAGG	101	126	CCTCATCACCCTTCATCAGCGTAAG	56681	56706	-	upstream
S1.BbiDII	1125721	1126878	Bifidobacterium bifidum	AKCA01000001	1158	22	CCCAACTTACGCTGTTCCCAAG	55	77	CTTGGGAACAGCGTAAGTTGGG	1126801	1126823	-	upstream
S1.BbiDII	1125721	1126878	Bifidobacterium bifidum	AKCA01000001	1158	24	CTTACGCTGATGAAGGGTGATGAG	477	501	CTCATCACCCTTCATCAGCGTAAG	1126377	1126401	-	upstream
S1.Bbr17ORF1492P	1718509	1719690	Bifidobacterium breve BB017W439A	CP021554	1182	33	CTTACGCTGATGAAGGGTGATGAGGTCGTCAAG	516	549	CTTGACGACCTCATCACCCTTCATCAGCGTAAG	1719141	1719174	-	upstream
S1.Bbr215ORF1730P	1911835	1913079	Bifidobacterium breve BB215W447A	CP021558	1245	499	GTGATAAGGTTGTCGAGACCGAGAACGGCCGTAGATATGCGCTTCTGCTCGCTTTCCGACGGGTAAGAGACCTCAACTTCGGCGATGTCGTTGCCATGGACATGCACGACTGATTTTCCTTGTGCCCGCTTTGCTAAATCGTCATGAGCTTTGCTGTACGTTATTGCAAGCGCGGTGTAGTCTGGATCAAGTTTGTTTACTGGAGTGACGACGTTCAAATCGCCACCAAAAATGATTCCTGACCTGCGCACGGATGATGCAACAGCAATATCTTCTGCCGTTTCTCCGGATGCAGGAACGATCACTTCGTTACCCTTTGAAAGAAGCGATCCCTCTTGCTCAACGGCAAAAGTATCCACGTCGTCAATACGTGATTCATATTGGGTATACAGGCGCCCA…	676	1175	CTTGGGAACAGCGTAAGTTGGGCGAGCTCTGCGCTATTTCTAAGGGACATGGCTACAGCAAAGCCGACATTAGAGATGCTGGCACCCCACTGATCTTGTATGGGCGCCTGTATACCCAATATGAATCACGTATTGACGACGTGGATACTTTTGCCGTTGAGCAAGAGGGATCGCTTCTTTCAAAGGGTAACGAAGTGATCGTTCCTGCATCCGGAGAAACGGCAGAAGATATTGCTGTTGCATCATCCGTGCGCAGGTCAGGAATCATTTTTGGTGGCGATTTGAACGTCGTCACTCCAGTAAACAAACTTGATCCAGACTACACCGCGCTTGCAATAACGTACAGCAAAGCTCATGACGATTTAGCAAAGCGGGCACAAGGAAAATCAGTCGTGCATG…	1911904	1912403	-	upstream
S1.Bbr215ORF1730P	1911835	1913079	Bifidobacterium breve BB215W447A	CP021558	1245	515	CTTACGCTGATGAAGGGTGATAAGGTTGTCGAGACCGAGAACGGCCGTAGATATGCGCTTCTGCTCGCTTTCCGACGGGTAAGAGACCTCAACTTCGGCGATGTCGTTGCCATGGACATGCACGACTGATTTTCCTTGTGCCCGCTTTGCTAAATCGTCATGAGCTTTGCTGTACGTTATTGCAAGCGCGGTGTAGTCTGGATCAAGTTTGTTTACTGGAGTGACGACGTTCAAATCGCCACCAAAAATGATTCCTGACCTGCGCACGGATGATGCAACAGCAATATCTTCTGCCGTTTCTCCGGATGCAGGAACGATCACTTCGTTACCCTTTGAAAGAAGCGATCCCTCTTGCTCAACGGCAAAAGTATCCACGTCGTCAATACGTGATTCATATTG…	676	1191	CTTGGGAACAGCGTAAGTTGGGCGAGCTCTGCGCTATTTCTAAGGGACATGGCTACAGCAAAGCCGACATTAGAGATGCTGGCACCCCACTGATCTTGTATGGGCGCCTGTATACCCAATATGAATCACGTATTGACGACGTGGATACTTTTGCCGTTGAGCAAGAGGGATCGCTTCTTTCAAAGGGTAACGAAGTGATCGTTCCTGCATCCGGAGAAACGGCAGAAGATATTGCTGTTGCATCATCCGTGCGCAGGTCAGGAATCATTTTTGGTGGCGATTTGAACGTCGTCACTCCAGTAAACAAACTTGATCCAGACTACACCGCGCTTGCAATAACGTACAGCAAAGCTCATGACGATTTAGCAAAGCGGGCACAAGGAAAATCAGTCGTGCATG…	1911888	1912403	-	upstream
S1.Bbr26ORF1523P	1742953	1744176	Bifidobacterium breve DRBB26	CP021390	1224	25	CTTACGCTGATGAAGGGTGATGAGG	527	552	CCTCATCACCCTTCATCAGCGTAAG	1743624	1743649	-	upstream
S1.Bbr28I	1826127	1827284	Bifidobacterium breve DRBB28	CP021553	1158	26	CTTACGCTGATGAAGGGTGATGAGGT	475	501	ACCTCATCACCCTTCATCAGCGTAAG	1826783	1826809	-	upstream
S1.Bbr2LORF381P	441489	442034	Bifidobacterium breve 2L	AWUG01000001	546	23	AAATAATCATTTAGCCGATTGTT	510	533	AACAATCGGCTAAATGATTATTT	442636	442659	downstream
S1.Bbr2LORF381P	441489	442034	Bifidobacterium breve 2L	AWUG01000001	546	25	CAGCTAACAAATAATCATTTAGCCG	516	541	CGGCTAAATGATTATTTGTTAGCTG	444782	444807	downstream
S1.Bbr57I	1879761	1881023	Bifidobacterium breve NRBB57	CP021389	1263	25	CTTACGCTGATGAAGGGTGATGAGG	1184	1209	CCTCATCACCCTTCATCAGCGTAAG	1879814	1879839	-	upstream
S1.Bbr82I	1722549	1723751	Bifidobacterium breve BB082W48	CP021555	1203	20	GAACTTACGCTGTTCCCAAG	55	75	CTTGGGAACAGCGTAAGTTC	1723676	1723696	-	upstream
S1.Bbr82I	1722549	1723751	Bifidobacterium breve BB082W48	CP021555	1203	21	CTTACGCTGATGAAGGGTGAT	531	552	ATCACCCTTCATCAGCGTAAG	1722602	1722623	-	upstream
S1.Bca12C61ORF316P	393700	395112	Bacteroides caccae CL03T12C61	AGXF01000001	1413	20	AATACTTGTTATCGTCACCA	806	826	TGGTGACGATAACAAGTATT	396723	396743	downstream
S1.Bca12C61ORF316P	393700	395112	Bacteroides caccae CL03T12C61	AGXF01000001	1413	30	CTTGCCCTCCTTCACTAACTTTTGCTTCTC	738	768	GAGAAGCAAAAGTTAGTGAAGGAGGGCAAG	396781	396811	downstream
S1.Bca16992ORF630P	770136	771344	Bifidobacterium catenulatum	AP012325	1209	35	TCATACTTACGCTGATGAAGGGTGATGAGCGAGTC	528	563	GACTCGCTCATCACCCTTCATCAGCGTAAGTATGA	764781	764816	+	upstream
S1.Bca16992ORF630P	770136	771344	Bifidobacterium catenulatum	AP012325	1209	36	CTTACGCTGATGAAGGGTGATGAGCGAGTCCAGACG	522	558	CGTCTGGACTCGCTCATCACCCTTCATCAGCGTAAG	766945	766981	+	upstream
S1.Bca16992ORF630P	770136	771344	Bifidobacterium catenulatum	AP012325	1209	497	CTTACGCTGATGAAGGGTGATGAGCGAGTCAAGGTGACTCAGCATAAAGCCGATTTTTTGTTGCTCAGGTAAGGACGGGATGGATACTTCAAGGTTCTTAACTATCACCCCCGATAGATTCCCTTGACCACCTTGCAAATAGGTTGTGACAATGTAACCTTTTTGCTTCCTCAGCCAAGCAGTGATGTATCTTGCATCACAATCGTCGCGAGGGAGTATGGCGAGAATAGCTTGGTTGATGGCACCTTTTTGCCTCGATACAGCCACCTCGCCACTTGTCGCTCCGTACAATGCATACAGCACATCGCCGGGTTTGACCATTCTCGCAGAGGATGATTCATAACCTTTTTCCGTAAGAAAGAGTTCAGTCGATTCAGCTGCAATTTCAGCAGACCTGAT…	658	1155	CTTGGGAACAGCGTAAGCTGGGTGAACTAACCGAAAGCTATTCAGGAGGTACGCCCGCTGCTGGAGAATCTGAGTTTTACGGTGGGTCTATTCCTTTTATCAGGTCTGCTGAAATTGCAGCTGAATCGACTGAACTCTTTCTTACGGAAAAAGGTTATGAATCATCCTCTGCGAGAATGGTCAAACCCGGCGATGTGCTGTATGCATTGTACGGAGCGACAAGTGGCGAGGTGGCTGTATCGAGGCAAAAAGGTGCCATCAACCAAGCTATTCTCGCCATACTCCCTCGCGACGATTGTGATGCAAGATACATCACTGCTTGGCTGAGGAAGCAAAAAGGTTACATTGTCACAACCTATTTGCAAGGTGGTCAAGGGAATCTATCGGGGGTGATAGTTA…	764786	765283	+	upstream
S1.Bca16992ORF630P	770136	771344	Bifidobacterium catenulatum	AP012325	1209	84	CTATACGAACATCTTGTCGAGCATGGATTTCTTAATATTCCGGAGTAATTCGAGCTTACGCTGATGAAGGGTGATGAGCGAGTC	1125	1209	GACTCGCTCATCACCCTTCATCAGCGTAAGCTCGAATTACTCCGGAATATTAAGAAATCCATGCTCGACAAGATGTTCGTATAG	766891	766975	+	upstream
S1.Bca43185ORF2080P	467497	468582	Bacteroides caccae ATCC 43185	CP022412	1086	26	CCAAACATCTCGATAAATTGCGATTT	528	554	AAATCGCAATTTATCGAGATGTTTGG	468028	468054	-	upstream
S1.Bca43195FORF11485P	2026316	2027467	Bacteroides caccae ATCC 43185	PUEQ01000003	1152	22	ACATCTCGATAAATTGCGATTT	528	550	AAATCGCAATTTATCGAGATGT	2026917	2026939	-	upstream
S1.BcaI48ORF4285P	189593	190792	Bacteroides caecimuris I48	NHMU01000002	1200	21	AATGATTTTGTTTTGGGTGGC	576	597	GCCACCCAAAACAAAATCATT	196197	196218	downstream
S1.BcaI48ORF4285P	189593	190792	Bacteroides caecimuris I48	NHMU01000002	1200	30	AACTCCGGAAATCTCAAATGGGGAACATTA	35	65	TAATGTTCCCCATTTGAGATTTCCGGAGTT	196723	196753	downstream
S1.BceWH2ORF1017P	1050394	1051332	Bacteroides cellulosilyticus WH2	CP012801	939	20	ACATCTGCTGGAGCAGATAT	911	931	ATATCTGCTCCAGCAGATGT	1051332	1051352	downstream
S1.BceWH2ORF1017P	1050394	1051332	Bacteroides cellulosilyticus WH2	CP012801	939	50	AATTGCGGACTTTAGTTTTTTCAAATCCCCAATGATTTTGTTTTGGGTAG	370	420	CTACCCAAAACAAAATCATTGGGGATTTGAAAAAACTAAAGTCCGCAATT	1051927	1051977	downstream
S1.BceWH2ORF4920P	6330148	6331221	Bacteroides cellulosilyticus WH2	CP012801	1074	20	TCAATGATTTTGTTTTGGGT	486	506	ACCCAAAACAAAATCATTGA	6332929	6332949	downstream
S1.BceWH2ORF592P	591384	592751	Bacteroides cellulosilyticus WH2	CP012801	1368	200	AATATCTTCCAGCCTGCACCACACCCACGAACTCGGCACCTCAAACGGCACGTTCTCATAATGGAGCGTATCAGAAGAACCAGACTTCTTGCTACGCTTAATCTTACCCTCTTTGATAAGACGTTCTTTTTCTGCTTTAATCCGTTCGAGCAAAACAGAAGCAGGTTCATCATTAGGATCTTGCGGCACGAGCTTGCCAT	46	246	ATGGCAAGCTCGTGCCGCAAGATCCTAATGATGAACCTGCTTCTGTTTTGCTCGAACGGATTAAAGCAGAAAAAGAACGTCTTATCAAAGAGGGTAAGATTAAGCGTAGCAAGAAGTCTGGTTCTTCTGATACGCTCCATTATGAGAACGTGCCGTTTGAGGTGCCGAGTTCGTGGGTGTGGTGCAGGCTGGAAGATATT	595328	595528	downstream
S1.BceWH2ORF592P	591384	592751	Bacteroides cellulosilyticus WH2	CP012801	1368	36	ATGCTCGTTATCACAAGGTGTGAAGTCGGGATTTAT	855	891	ATAAATCCCGACTTCACACCTTGTGATAACGAGCAT	594686	594722	downstream
S1.BcoDORF4049P	18654	20060	Bacteroides coprocola DSM 17136	ABIY02000125	1407	530	TTACACTTCTAAGGCGTTTTGAATGTTGTCAAAGACATGAAATAATTCTTCTATTTTTTGAACTATGCGTTGTTGCTCTGCAAGAGGCGGTAAAATAATATTCTCATTTCTTATTATCTCTCCTGATATTGCTTTAAACGTAGTCCCTGTTGATTGATTATCAAAGCTATCTTGCAAGGTTTGAAGTAAATAGAAATAAAAATCCACATTACCTTCAAAAGGGGTTAAAGCACATAATCCACGCCCAATACATATTTGATTTTTTGTTATATTCACAACTCCAACTGGGGCTCGAACACATAATAAGATGGAATTAGGTTCTGCTATTTTTGTGGGCTCATTTGTAAATATACCAGACTCTAAAAGAAATTTATCTGAAAAACATATTTTCCCTTGATG…	877	1407	CTTGTGATAACGGGCATAGTAGGAAGTTACCACAAGGATGGGCGTATTGTCAACTTAGTAATGTACTTAAAATCACAATGGGGCAATCCCCTAAAGGAGATTCATTAAATAATAAAAGAGGTATAGAATTTCATCAAGGGAAAATATGTTTTTCAGATAAATTTCTTTTAGAGTCTGGTATATTTACAAATGAGCCCACAAAAATAGCAGAACCTAATTCCATCTTATTATGTGTTCGAGCCCCAGTTGGAGTTGTGAATATAACAAAAAATCAAATATGTATTGGGCGTGGATTATGTGCTTTAACCCCTTTTGAAGGTAATGTGGATTTTTATTTCTATTTACTTCAAACCTTGCAAGATAGCTTTGATAATCAATCAACAGGGACTACGTTTAAAG…	22819	23349
S1.Bdo12C01ORF1796P	5282969	5284381	Bacteroides dorei CL03T12C01	CP011531	1413	20	GCAAGGTCAAGAATTTTGCT	717	737	AGCAAAATTCTTGACCTTGC	5286460	5286480	downstream
S1.Bdo12C01ORF1796P	5282969	5284381	Bacteroides dorei CL03T12C01	CP011531	1413	59	CCACACCCATGATTCCGGCACCTCAAACGGCACGTTCTCATAATGGGGCGTATCGGAAG	121	180	CTTCCGATACGCCCCATTATGAGAACGTGCCGTTTGAGGTGCCGGAATCATGGGTGTGG	5287020	5287079	downstream
S1.Bdo12C01ORF1796P	5282969	5284381	Bacteroides dorei CL03T12C01	CP011531	1413	62	CGTATAATGCCCGTTATCACAAGGTGTAAAGTCGGGATTTATGCGCTTTAAGAGTTCTATGG	781	843	CCATAGAACTCTTAAAGCGCATAAATCCCGACTTTACACCTTGTGATAACGGGCATTATACG	5286354	5286416	downstream
S1.Bdo12C06ORF2361P	11307	12554	Bacteroides cellulosilyticus CL02T12C19	AGXJ01000038	1248	22	GTATAATGCCCGTTATCACAAG	670	692	CTTGTGATAACGGGCATTATAC	14327	14349	downstream
S1.Bdo12C06ORF5182P	1	689	Bacteroides cellulosilyticus CL02T12C19	AGXJ01000108	689	22	AAGCCCTTTAATTAAGGATTGC	73	95	GCAATCCTTAATTAAAGGGCTT	1203	1225	downstream
S1.Bdo17855ORF1474P	38096	39271	Bacteroides dorei DSM 17855	ABWZ01000029	1176	20	TCAATGATTTTGTTTTGAGT	585	605	ACTCAAAACAAAATCATTGA	43119	43139	downstream
S1.Bdo17855ORF1474P	38096	39271	Bacteroides dorei DSM 17855	ABWZ01000029	1176	38	TAAACTCCGGGAATCTCAAATTTGGAACATTGAGGACT	29	67	AGTCCTCAATGTTCCAAATTTGAGATTCCCGGAGTTTA	43654	43692	downstream
S1.Bdo17855ORF639P	331034	332383	Bacteroides dorei DSM 17855	ABWZ01000013	1350	22	ATAGCCCATCCTTCAGGCAACT	889	911	AGTTGCCTGAAGGATGGGCTAT	332776	332798	downstream
S1.Bdo17855ORF639P	331034	332383	Bacteroides dorei DSM 17855	ABWZ01000013	1350	23	AGTTCAATGGCTGGCTCGTCATT	813	836	AATGACGAGCCAGCCATTGAACT	334264	334287	downstream
S1.Bdo17855ORF639P	331034	332383	Bacteroides dorei DSM 17855	ABWZ01000013	1350	29	TCTTGCGGCACGAGTTTGCCGTGAATAGC	780	809	GCTATTCACGGCAAACTCGTGCCGCAAGA	334291	334320	downstream
S1.Bdo17855ORF639P	331034	332383	Bacteroides dorei DSM 17855	ABWZ01000013	1350	48	ATAATGCCCGTTATCACAAGGTGTGAAGTCGGGATTTATGCGCTTCAA	837	885	TTGAAGCGCATAAATCCCGACTTCACACCTTGTGATAACGGGCATTAT	334215	334263	downstream
S1.Bdo17855ORF639P	331034	332383	Bacteroides dorei DSM 17855	ABWZ01000013	1350	70	ACAATATCTTCTAAATTGCACCATTCCCACCCATTTGGTAACAAATAGGGATAATGGGGCGTATCGGAAG	172	242	CTTCCGATACGCCCCATTATCCCTATTTGTTACCAAATGGGTGGGAATGGTGCAATTTAGAAGATATTGT	334861	334931	downstream
S1.Bfi10I	73805	75052	Bacteroides finegoldii CL09T03C10	AKBZ01000002	1248	29	ACATCTGACGAAGCAGATAGCTCTTCTGT	1211	1240	ACAGAAGAGCTATCTGCTTCGTCAGATGT	75052	75081	downstream
S1.Bfi10I	73805	75052	Bacteroides finegoldii CL09T03C10	AKBZ01000002	1248	48	ATTTTTCCCACTCCCCCTTAAACTCCGGGAATCTCAAATTTGGAACAT	31	79	ATGTTCCAAATTTGAGATTCCCGGAGTTTAAGGGGGAGTGGGAAAAAT	76099	76147	downstream
S1.Bfi17565ORF5015P	83863	84924	Bacteroides finegoldii	ABXI02000002	1062	25	CAAACATCTCGATAAATTGCGATTT	534	559	AAATCGCAATTTATCGAGATGTTTG	84365	84390	-	upstream
S1.Bfi8840ORF2335P	123866	125026	Bacteroides finegoldii 2789STDY5608840	CYZH01000011	1161	21	CTCAATGATTTTGTTTTGGGT	531	552	ACCCAAAACAAAATCATTGAG	126814	126835	downstream
S1.Bfi8840ORF2335P	123866	125026	Bacteroides finegoldii 2789STDY5608840	CYZH01000011	1161	33	TTTCCCACTCCCCACTAAACTCCGGAAATCTCA	1	34	TGAGATTTCCGGAGTTTAGTGGGGAGTGGGAAA	127362	127395	downstream
S1.Bfr12C07ORF4136P	597919	598983	Bacteroides fragilis CL03T12C07	JH724184	1065	21	CTCAATGATTTTGTTTTGGGT	480	501	ACCCAAAACAAAATCATTGAG	600714	600735	downstream
S1.Bfr14ORF3855P	1005528	1007087	Bacteroides fragilis S14	CP012706	1560	21	CCTCTCATAATACTTGTTATC	996	1017	GATAACAAGTATTATGAGAGG	1007594	1007615	downstream
S1.Bfr14ORF3855P	1005528	1007087	Bacteroides fragilis S14	CP012706	1560	74	GGAATCTCAAACGGAATCTCCTCATCAATGCACTTAACCTCACCTGTAGCAATAATCTTCTCATAATAGGAATT	189	263	AATTCCTATTATGAGAAGATTATTGCTACAGGTGAGGTTAAGTGCATTGATGAGGAGATTCCGTTTGAGATTCC	1008375	1008449	downstream
S1.Bfr638ORF1165P	1417636	1418835	Bacteroides fragilis 638R	FQ312004	1200	22	GCCTCTAAATTCTGATTTATCG	451	473	CGATAAATCAGAATTTAGAGGC	1422040	1422062	downstream
S1.Bfr638ORF1165P	1417636	1418835	Bacteroides fragilis 638R	FQ312004	1200	31	CAGAAGTGGGAGAAGTTCGTCTCGCTGCTTA	1124	1155	TAAGCAGCGAGACGAACTTCTCCCACTTCTG	1421382	1421413	downstream
S1.BfrBOB25ORF5030P	1310332	1310952	Bacteroides fragilis BOB25	CP011073	621	24	CTCAATGATTTTGTTTTGGGTAGC	543	567	GCTACCCAAAACAAAATCATTGAG	1313193	1313217	downstream
S1.BfrC08ORF1152P	1476091	1477233	Bacteroides fragilis CL03T00C08	JH724173	1143	21	CTCAATGATTTTGTTTTGGGT	558	579	ACCCAAAACAAAATCATTGAG	1478964	1478985	downstream
S1.BfrC08ORF1152P	1476091	1477233	Bacteroides fragilis CL03T00C08	JH724173	1143	41	CCACTCCCCACTAAACTCCGGGAATCTCAAATGGGGAACAT	34	75	ATGTTCCCCATTTGAGATTCCCGGAGTTTAGTGGGGAGTGG	1479516	1479557	downstream
S1.BfrQ1F2ORF4845P	1127032	1128180	Bacteroides fragilis Q1F2	CP018937	1149	24	GGAAATCTCAAAGGGGGAACATTA	29	53	TAATGTTCCCCCTTTGAGATTTCC	1129361	1129385	downstream
S1.BfrQ1F2ORF4845P	1127032	1128180	Bacteroides fragilis Q1F2	CP018937	1149	45	TCCTTTGATTAAGGATTGCAGTTTCTCAATGATTTTGTTTTGGGT	579	624	ACCCAAAACAAAATCATTGAGAAACTGCAATCCTTAATCAAAGGA	1128784	1128829	downstream
S1.BkaPV202ORF3675P	853226	854431	Bifidobacterium kashiwanohense PV20-2	CP007456	1206	22	CCCAGCTTACGCTGTTCCCAAG	601	623	CTTGGGAACAGCGTAAGCTGGG	850555	850577	+	upstream
S1.BkaPV202ORF3675P	853226	854431	Bifidobacterium kashiwanohense PV20-2	CP007456	1206	50	TCATACTTACGCTGATGAAGGGTGATGAGCGAGTCCAGACGGTCGAAGAA	456	506	TTCTTCGACCGTCTGGACTCGCTCATCACCCTTCATCAGCGTAAGTATGA	850081	850131	+	upstream
S1.BlmNCIP	1687258	1687803	Bifidobacterium longum subsp. longum NCIMB8809	CP011964	546	29	CGGCTAAATGATTATTTGTTAGCTGCGTG	516	545	CACGCAGCTAACAAATAATCATTTAGCCG	1684528	1684557	-	downstream
S1.Blo105ORF1442P	1652749	1654026	Bifidobacterium longum 105-A	AP014658	1278	25	TCTCCCAACTTACGCTGTTCCCAAG	703	728	CTTGGGAACAGCGTAAGTTGGGAGA	1653298	1653323	-	upstream
S1.Blo105ORF1442P	1652749	1654026	Bifidobacterium longum 105-A	AP014658	1278	30	CTTACGCTGATGAAGGGTGATGAGGTCGTC	1194	1224	GACGACCTCATCACCCTTCATCAGCGTAAG	1652802	1652832	-	upstream
S1.Blo157ORF1526P	1781878	1783035	Bifidobacterium longum subsp. infantis 157F-NC	AP010890	1158	26	CTTACGCTGATGAAGGGTGATGAGGT	511	537	ACCTCATCACCCTTCATCAGCGTAAG	1782498	1782524	-	upstream
S1.Blo16BORF1928P	598	1491	Bifidobacterium longum subsp. longum 1-6B	AJTF01000002	894	62	GCTAAATGATTATTTGTTAGCTGCGTGAGGTCAACCTTCGAAACGTCGATTTCGCCGGACAT	579	641	ATGTCCGGCGAAATCGACGTTTCGAAGGTTGACCTCACGCAGCTAACAAATAATCATTTAGC	850	912	-	upstream
S1.Blo22BORF306P	47560	48747	Bifidobacterium longum subsp. longum 2-2B	AJTJ01000071	1188	25	TCTCCCAACTTACGCTGTTCCCAAG	52	77	CTTGGGAACAGCGTAAGTTGGGAGA	48085	48110	-	upstream
S1.Blo22BORF306P	47560	48747	Bifidobacterium longum subsp. longum 2-2B	AJTJ01000071	1188	30	CTTACGCTGATGAAGGGTGATGAGGTCGTC	1104	1134	GACGACCTCATCACCCTTCATCAGCGTAAG	47613	47643	-	upstream
S1.Blo301ORF1509P	1795590	1796786	Bifidobacterium longum subsp. longum JDM301	CP002010	1197	551	CTTACGCTGATGAAGGGTGATGAGGTTGTCAATCTCACTCAACGCTGCGCCTATGGCAGCTTGCTCCGACAAGCCCGGAAATCTTACTTGTGTATCTTGCAGTGCGGCCTTTGAAACGGAAATCACCTTGATCCCCTGCATTAAAGGAAGAAGCTGTCTGTGATATGCATCGGAATTAAGGTAGTGCCCCAGGTAGCCCGTCCCAAAGAAGAACCGAGGCCGCGCCGGTATCGTATGTAACCCCGAGATAGTTGGCTCTTTGGGTAATTTTCGCAGTTCAACGCACTTGCCAGCCGCTTCGTCCTCTGCCGTGTCAGCGAAAATGACATCACCTTCGCGAAGTATCGACCCAGCAAATTTGGGAAGCACGGTATCGTCGGTAATGAACGGCAAATCGCT…	592	1143	CTTGGGAACAGCGTAAGTTTGGGGATTGCTTCGAGTTCTTGAAGAGCAACACTCTTTCACGTGCCGGTTTGAATGACGAGAATGGCACTGCTCGCAATGTTCATTACGGAGATATTCTTATTAAGTTCGGCGATTGCCTCGATGGCGAACGAAGCGATTTGCCGTTCATTACCGACGATACCGTGCTTCCCAAATTTGCTGGGTCGATACTTCGCGAAGGTGATGTCATTTTCGCTGACACGGCAGAGGACGAAGCGGCTGGCAAGTGCGTTGAACTGCGAAAATTACCCAAAGAGCCAACTATCTCGGGGTTACATACGATACCGGCGCGGCCTCGGTTCTTCTTTGGGACGGGCTACCTGGGGCACTACCTTAATTCCGATGCATATCACAGACAGC…	1795643	1796194	-	upstream
S1.Blo30698ORF1753P	2153905	2154600	Bifidobacterium longum subsp. longum CCUG30698	CP011965	696	21	CTTACGCTGTTCCCAAGCGGG	159	180	CCCGCTTGGGAACAGCGTAAG	2155962	2155983	downstream
S1.Blo30698ORF1753P	2153905	2154600	Bifidobacterium longum subsp. longum CCUG30698	CP011965	696	38	AGACGCTTACGCTGATGAAGGGTGATGAGGTCGTCAAG	624	662	CTTGACGACCTCATCACCCTTCATCAGCGTAAGCGTCT	2155528	2155566	downstream
S1.Blo35BORF325P	64121	64669	Bifidobacterium longum subsp. longum 35B	AJTI01000062	549	26	CCCAACTTACGCTGTTCCCAAGCGGG	3	29	CCCGCTTGGGAACAGCGTAAGTTGGG	66116	66142	downstream
S1.Blo35BORF325P	64121	64669	Bifidobacterium longum subsp. longum 35B	AJTI01000062	549	30	AGACGCTTACGCTGATGAAGGGTGATGAGG	503	533	CCTCATCACCCTTCATCAGCGTAAGCGTCT	65615	65645	downstream
S1.Blo7210ORFBP	1324022	1325110	Bifidobacterium longum subsp. infantis CECT 7210	LN824140	1089	25	CTTACGCTGATGAAGGGTGATGAGG	470	495	CCTCATCACCCTTCATCAGCGTAAG	1324075	1324100	-	upstream
S1.Blo91563ORF652P	540509	541159	Bifidobacterium longum subsp. longum KACC 91563	CP002794	651	28	TCGCCCAACTTACGCTGTTCCCAAGCGG	160	188	CCGCTTGGGAACAGCGTAAGTTGGGCGA	542603	542631	downstream
S1.Blo91563ORF652P	540509	541159	Bifidobacterium longum subsp. longum KACC 91563	CP002794	651	30	AGACGCTTACGCTGATGAAGGGTGATGAGG	605	635	CCTCATCACCCTTCATCAGCGTAAGCGTCT	542105	542135	downstream
S1.BloBG7ORF1562P	1824626	1825135	Bifidobacterium longum BG7	CP010453	510	477	CTTACGCTGATGAAGGGTGATGAGGGAGTCAAGTCGGGAGAAGAACGCACCGATGGTCTGCTGCTCAGCCTGAGATTCCGGCAGGGACACCATCGTGTCAAAGAAGTCATCCGGCGCAATATTGAGTAATCCATGGTTCCTCGCACCTTCCGCGGCAATCATCTGCACAGCTTTATGCCATCGATTGGTTTCGTAGTACGTCACAAGATAATCAGGATTGGCGTTCAACAGAGCAAAGCATATGTAAAGTGTAGAAACACAGCCTTTTTCATACCTTGTCAACCGCTTGATAGCACCCCATGGGCTATCAGCCGAGGTGCTCTTGTTATAAGCAAACTCTCCTTGTCTAAGCAAGTAGTAGCCGCTCATATCTCGGCTGGCTACTTGAGCATTGAAAAA…	12	489	ACTCGTAAGAATGAGAACAACGAGTCGGATCTGCCTTTGACCATATCAGCTCAGCATGGCTTGATTGACCAGAGGCTGTTTTTCAATGCTCAAGTAGCCAGCCGAGATATGAGCGGCTACTACTTGCTTAGACAAGGAGAGTTTGCTTATAACAAGAGCACCTCGGCTGATAGCCCATGGGGTGCTATCAAGCGGTTGACAAGGTATGAAAAAGGCTGTGTTTCTACACTTTACATATGCTTTGCTCTGTTGAACGCCAATCCTGATTATCTTGTGACGTACTACGAAACCAATCGATGGCATAAAGCTGTGCAGATGATTGCCGCGGAAGGTGCGAGGAACCATGGATTACTCAATATTGCGCCGGATGACTTCTTTGACACGATGGTGTCCCTGCCG…	1814816	1815293	+	upstream
S1.BloBG7ORF1562P	1824626	1825135	Bifidobacterium longum BG7	CP010453	510	482	AGACGCTTACGCTGATGAAGGGTGATGAGGGAGTCAAGTCGGGAGAAGAACGCACCGATGGTCTGCTGCTCAGCCTGAGATTCCGGCAGGGACACCATCGTGTCAAAGAAGTCATCCGGCGCAATATTGAGTAATCCATGGTTCCTCGCACCTTCCGCGGCAATCATCTGCACAGCTTTATGCCATCGATTGGTTTCGTAGTACGTCACAAGATAATCAGGATTGGCGTTCAACAGAGCAAAGCATATGTAAAGTGTAGAAACACAGCCTTTTTCATACCTTGTCAACCGCTTGATAGCACCCCATGGGCTATCAGCCGAGGTGCTCTTGTTATAAGCAAACTCTCCTTGTCTAAGCAAGTAGTAGCCGCTCATATCTCGGCTGGCTACTTGAGCATTG…	12	494	ACTCGTAAGAATGAGAACAACGAGTCGGATCTGCCTTTGACCATATCAGCTCAGCATGGCTTGATTGACCAGAGGCTGTTTTTCAATGCTCAAGTAGCCAGCCGAGATATGAGCGGCTACTACTTGCTTAGACAAGGAGAGTTTGCTTATAACAAGAGCACCTCGGCTGATAGCCCATGGGGTGCTATCAAGCGGTTGACAAGGTATGAAAAAGGCTGTGTTTCTACACTTTACATATGCTTTGCTCTGTTGAACGCCAATCCTGATTATCTTGTGACGTACTACGAAACCAATCGATGGCATAAAGCTGTGCAGATGATTGCCGCGGAAGGTGCGAGGAACCATGGATTACTCAATATTGCGCCGGATGACTTCTTTGACACGATGGTGTCCCTGCCG…	1826081	1826563	downstream
S1.BloBXY01ORF7845P	1798369	1799565	Bifidobacterium longum BXY01	CP008885	1197	551	CTTACGCTGATGAAGGGTGATGAGGTTGTCAATCTCACTCAACGCTGCGCCTATGGCAGCTTGCTCCGACAAGCCCGGAAATCTTACTTGTGTATCTTGCAGTGCGGCCTTTGAAACGGAAATCACCTTGATCCCCTGCATTAAAGGAAGAAGCTGTCTGTGATATGCATCGGAATTAAGGTAGTGCCCCAGGTAGCCCGTCCCAAAGAAGAACCGAGGCCGCGCCGGTATCGTATGTAACCCCGAGATAGTTGGCTCTTTGGGTAATTTTCGCAGTTCAACGCACTTGCCAGCCGCTTCGTCCTCTGCCGTGTCAGCGAAAATGACATCACCTTCGCGAAGTATCGACCCAGCAAATTTGGGAAGCACGGTATCGTCGGTAATGAACGGCAAATCGCT…	592	1143	CTTGGGAACAGCGTAAGTTTGGGGATTGCTTCGAGTTCTTGAAGAGCAACACTCTTTCACGTGCCGGTTTGAATGACGAGAATGGCACTGCTCGCAATGTTCATTACGGAGATATTCTTATTAAGTTCGGCGATTGCCTCGATGGCGAACGAAGCGATTTGCCGTTCATTACCGACGATACCGTGCTTCCCAAATTTGCTGGGTCGATACTTCGCGAAGGTGATGTCATTTTCGCTGACACGGCAGAGGACGAAGCGGCTGGCAAGTGCGTTGAACTGCGAAAATTACCCAAAGAGCCAACTATCTCGGGGTTACATACGATACCGGCGCGGCCTCGGTTCTTCTTTGGGACGGGCTACCTGGGGCACTACCTTAATTCCGATGCATATCACAGACAGC…	1798422	1798973	-	upstream
S1.BloDORF1959AP	2334624	2335175	Bifidobacterium longum DJO10A	CP000605	552	25	CCGCTTGGGAACAGCGTAAGTTGGG	25	50	CCCAACTTACGCTGTTCCCAAGCGG	2331849	2331874	-	downstream
S1.BloDORF1959AP	2334624	2335175	Bifidobacterium longum DJO10A	CP000605	552	30	CCTCATCACCCTTCATCAGCGTAAGCGTCT	488	518	AGACGCTTACGCTGATGAAGGGTGATGAGG	2332294	2332324	-	downstream
S1.BloDORF1959BP	2331690	2332340	Bifidobacterium longum DJO10A	CP000605	651	25	CCCAACTTACGCTGTTCCCAAGCGG	160	185	CCGCTTGGGAACAGCGTAAGTTGGG	2335125	2335150	downstream
S1.BloDORF1959BP	2331690	2332340	Bifidobacterium longum DJO10A	CP000605	651	30	AGACGCTTACGCTGATGAAGGGTGATGAGG	605	635	CCTCATCACCCTTCATCAGCGTAAGCGTCT	2334657	2334687	downstream
S1.BloF8ORF1960P	217680	218219	Bifidobacterium longum subsp. longum F8	FP929034	540	23	AAATAATCATTTAGCCGATTGTT	504	527	AACAATCGGCTAAATGATTATTT	218815	218838	downstream
S1.Bno12C05ORF4277P	1	690	Bacteroides nordii CL02T12C05	AGXS01000029	690	21	CCTATCTGCTCATAATACTTG	89	110	CAAGTATTATGAGCAGATAGG	1177	1198	downstream
S1.Bno12C05ORF4277P	1	690	Bacteroides nordii CL02T12C05	AGXS01000029	690	94	TACTTGTTATCGTCACCTTTGAAGATGAAGGAATCAGACAAAGAGGACTTTTTCAGTTTACCCTGCTTTACAAGATTTTCTTTCTCTTTGCGTA	1	95	TACGCAAAGAGAAAGAAAATCTTGTAAAGCAGGGTAAACTGAAAAAGTCCTCTTTGTCTGATTCCTTCATCTTCAAAGGTGACGATAACAAGTA	1770	1864	downstream
S1.Bov8483FORF11440P	2631084	2632313	Bacteroides ovatus ATCC 8483F	PUEP01000005	1230	20	AATCTCAAATGGGGAACATT	36	56	AATGTTCCCCATTTGAGATT	2634606	2634626	downstream
S1.Bov8483FORF11440P	2631084	2632313	Bacteroides ovatus ATCC 8483F	PUEP01000005	1230	21	CTCAATGATTTTGTTTTGGGT	579	600	ACCCAAAACAAAATCATTGAG	2634080	2634101	downstream
S1.Bov8483ORF1529P	1834998	1836149	Bacteroides ovatus ATCC 8483	CP012938	1152	22	ACATCTCGATAAATTGCGATTT	528	550	AAATCGCAATTTATCGAGATGT	1835599	1835621	-	upstream
S1.Bov8483ORF4735P	6135935	6137032	Bacteroides ovatus ATCC 8483	CP012938	1098	21	CTCAATGATTTTGTTTTGGGT	513	534	ACCCAAAACAAAATCATTGAG	6138865	6138886	downstream
S1.Bov975ORF2541P	3430380	3431501	Bacteroides ovatus V975	LT622246	1122	21	CTCAATGATTTTGTTTTGGGT	480	501	ACCCAAAACAAAATCATTGAG	3433277	3433298	downstream
S1.Bov975ORF4323P	5601608	5602783	Bacteroides ovatus V975	LT622246	1176	20	AACATCTCGATAAATTGCGA	3	23	TCGCAATTTATCGAGATGTT	5602760	5602780	-	upstream
S1.Bov975ORF4323P	5601608	5602783	Bacteroides ovatus V975	LT622246	1176	22	ACATCTCGATAAATTGCGATTT	567	589	AAATCGCAATTTATCGAGATGT	5602194	5602216	-	upstream
S1.Bps20438ORF690P	852765	853931	Bifidobacterium pseudocatenulatum DSM 20438 = JCM 1200 = LMG 10505	AP012330	1167	25	TCACCCAGCTTACGCTGTTCCCAAG	622	647	CTTGGGAACAGCGTAAGCTGGGTGA	850067	850092	+	upstream
S1.Bps20438ORF690P	852765	853931	Bifidobacterium pseudocatenulatum DSM 20438 = JCM 1200 = LMG 10505	AP012330	1167	29	TCATACTTACGCTGATGAAGGGTGATGAG	498	527	CTCATCACCCTTCATCAGCGTAAGTATGA	849590	849619	+	upstream
S1.Bsp3140ORF1663P	211	519	Bacteroides species 3_1_40A	ACRT01000043	309	80	TTATAATGTGGTACAGATAACAGAAATTATTTCTGCAAACATACGTTTTATCCTATAATCAGAGAGAGATTCTCTTTTTA	229	309	TAAAAAGAGAATCTCTCTCTGATTATAGGATAAAACGTATGTTTGCAGAAATAATTTCTGTTATCTGTACCACATTATAA	210	290	-	upstream
S1.BspI48ORF4040P	1007278	1008453	Bacteroides species I48	CP015401	1176	21	AATGATTTTGTTTTGGGTGGC	522	543	GCCACCCAAAACAAAATCATT	1013828	1013849	downstream
S1.BspMGS14ORFBP	178889	179515	Bacteroides species UNK.MGS-14	LBCF01000005	627	594	NNNTCCCTTGATTAAGGATTGTAACTTGTCAATGATTTTGTTTTGAGTAGCGATGCGCTCGTCAATGGCACGCAATAACTTAGCGATTTTTATTTGCTCGTCTTTTGAGGGTATTGTAATCTTGATAGATTTAATCTGCTCAAAATTTAGCCCTTGTCTATTTCCTCCTGCTTGAAAACTATCTATTTGTCTCTGACCATAATTAGACAATAAAAAACTACAGATAAATGAAGGAACAAGATTTTCTTTAGTACGAATAATACAAACATGTTGATTTACATTGCCACCGACTATTTGTTTGTCTACTAATGCACTACGCCCAATAGATGCTCCTGTAATATTAAGCAATACGTCATTGAATTGTAGCTCTGTGTTCTTTTGGCGTAGATGCGTTTCTTC…	33	627	GTTCCACCTTTGCGTTTCCCGGAGTTCAGTGGAGAGTGGAAAATGTGTACTATAGGCGAACTAACTACAAAAGTGGGTAGTGGTGTTACGCCAAGAGGTGGGGAAGCTGTATATAAGACAGAAGGACATCCTTTTGTACGTAGCCAAAACGTTGGTTTAGGAAATCTTCTGCTGGATGATATTGCTTTCATTGATGAAGAAACGCATCTACGCCAAAAGAACACAGAGCTACAATTCAATGACGTATTGCTTAATATTACAGGAGCATCTATTGGGCGTAGTGCATTAGTAGACAAACAAATAGTCGGTGGCAATGTAAATCAACATGTTTGTATTATTCGTACTAAAGAAAATCTTGTTCCTTCATTTATCTGTAGTTTTTTATTGTCTAATTATGGT…	180563	181157
S1.Bth5482ORF14760P	1486541	1487827	Bacteroides thetaiotaomicron VPI-5482	PUEO01000014	1287	20	TCAATGATTTTGTTTTGGGT	636	656	ACCCAAAACAAAATCATTGA	1489475	1489495	downstream
S1.Bth5482ORF14760P	1486541	1487827	Bacteroides thetaiotaomicron VPI-5482	PUEO01000014	1287	21	CCACTCTCCACTAAACTCCGG	132	153	CCGGAGTTTAGTGGAGAGTGG	1489999	1490020	downstream
S1.Bth7330ORF3563P	4391004	4392185	Bacteroides thetaiotaomicron 7330	CP012937	1182	20	CTCTCCATTATTAAATCTAA	1155	1175	TTAGATTTAATAATGGAGAG	4392186	4392206	downstream
S1.Bth7330ORF3563P	4391004	4392185	Bacteroides thetaiotaomicron 7330	CP012937	1182	21	ATGCCCGTTATCACAAGGTGT	681	702	ACACCTTGTGATAACGGGCAT	4394098	4394119	downstream
S1.Bth7330ORF3563P	4391004	4392185	Bacteroides thetaiotaomicron 7330	CP012937	1182	22	AGGCAACTGCGTATAATGCCCG	695	717	CGGGCATTATACGCAGTTGCCT	4392641	4392663	downstream
S1.Bth7330ORF3563P	4391004	4392185	Bacteroides thetaiotaomicron 7330	CP012937	1182	27	TCAAACGGCACGTTCTCATAATGTGGC	2	29	GCCACATTATGAGAACGTGCCGTTTGA	4394777	4394804	downstream
S1.Bth7330ORF3563P	4391004	4392185	Bacteroides thetaiotaomicron 7330	CP012937	1182	29	TCTATTTCCATTACAATGCGCTGTTGCTC	480	509	GAGCAACAGCGCATTGTAATGGAAATAGA	4394291	4394320	downstream
S1.Bto268083ORFCP	33324	34394	Bacteroides timonensis AP1	CBVI010000024	1071	30	CTCAATGATTTTGTTTTGGGTAGCAATTCG	474	504	CGAATTGCTACCCAAAACAAAATCATTGAG	37643	37673	downstream
S1.Bun8864ORF3591P	133465	134838	Bacteroides uniformis 2789STDY5608864	CYYO01000012	1374	21	CCTATCTGCTCATAATACTTG	806	827	CAAGTATTATGAGCAGATAGG	135301	135322	downstream
S1.Bun8864ORF3591P	133465	134838	Bacteroides uniformis 2789STDY5608864	CYYO01000012	1374	34	AATACTTGTTATCGTCACCACGGAAGATAACAGA	780	814	TCTGTTATCTTCCGTGGTGACGATAACAAGTATT	136464	136498	downstream
S1.Bvi18177ORF6885P	1655594	1656313	Barnesiella viscericola	CP007034	720	25	TGCCCGTTATCACAAGGTGTGAAGT	217	242	ACTTCACACCTTGTGATAACGGGCA	1658247	1658272	downstream
S1.Bvu510ORF3995P	1	1279	Bacteroides vulgatus PC510	ADKO01000013	1279	41	GTATAATGCCCGTTATCACAAGGTGTGAAGTCGGGATTTAT	682	723	ATAAATCCCGACTTCACACCTTGTGATAACGGGCATTATAC	3052	3093	downstream
S1.Bvu8482ORF3687P	4550842	4551522	Bacteroides vulgatus	CP000139	681	21	CTCAATGATTTTGTTTTGGGT	360	381	ACCCAAAACAAAATCATTGAG	4556101	4556122	downstream
S1.Bvu8492ORF2385P	1415510	1416664	Bacteroides vulgatus ATCC 8492	PUEN01000007	1155	21	CTCAATGATTTTGTTTTGGGT	567	588	ACCCAAAACAAAATCATTGAG	1420976	1420997	downstream
S1.Bvu8492ORF2385P	1415510	1416664	Bacteroides vulgatus ATCC 8492	PUEN01000007	1155	22	GGGAATCTCAAATGGGGAACAT	43	65	ATGTTCCCCATTTGAGATTCCC	1421430	1421452	downstream
S1.BvumpkORF3684P	4299021	4300271	Bacteroides vulgatus mpk	CP013020	1251	736	GTATAATGCCCGTTATCACAAGGTGTGAAGTCGGGATTTATGCGCTTCAATAGTTCAATGGCTGGTTCGTCATTCGGATCTTGCGGTACTAGTTTACCGTGAATGGCAAGATCAAGGATTTTGGATTTGGTATAGGCTATAAGATTTTGAATGTCAGTAATATTTTGTTTGAGCGAATCAATCAAAATATCATACTTAGACACCTCTTCAATTATCCTTCTAACTTCATTTAAAGGCGGTATTGGTATTCGCATATTTTGAGATTGTGTCAGTGATATATTAACCTGTCCGGCAGAACCTCGTGTGGCAATAGAATTTATTTCTGACATTTCCTCTAAGTAGACTTTTAGATATGATACCAACACCTCTTTAAATTTGTAAGGGCGTATTAGTACAGCG…	52	788	CTTCCGATACGCCCCATTATGAGAATGTGCCGTTTGAGCTGCCGAATTCGTGGGTATGGTGTAGATTGGAAGATATAGCTTATGTTGCATCTGGAAGTACACCAGATAAAACATGCTTTGTAGAGAATGGTGTTCCTTACATTAAGATGTACAATCTCAGGAATCAAAAAATAGATTTTGCCTATCATCCACAATATATTACAGAAGAAGTGCATAATGGAAAGCTCCAGCGTTCGCGCACAGAAGTAGGAGACCTTATTATGAATATTGTTGGACCACCTCTTGGTAAACTTGCAATTATTCCTACAACATTGCCACAAGCAAATTTTAATCAGGCCGCTGTACTAATACGCCCTTACAAATTTAAAGAGGTGTTGGTATCATATCTAAAAGTCTACT…	4302139	4302875
S1.CbaCHKC6ORF2315P	20731	21270	Clostridiales bacterium CHKCI006	FCNA01000122	540	27	CCCAGCTTACGCTGTTCCCAAGTTAAA	5	32	TTTAACTTGGGAACAGCGTAAGCTGGG	21238	21265	-	upstream
S1.CbaCHKC6ORF2315P	20731	21270	Clostridiales bacterium CHKCI006	FCNA01000122	540	30	CTTACGCTGATGAAGGGTGATAAGGTTATC	471	501	GATAACCTTATCACCCTTCATCAGCGTAAG	20769	20799	-	upstream
S1.CbaGD5ORFHP	2378	3670	Coriobacteriaceae bacterium GD5	CAPF01000074	1293	21	CGTCAAACCTCAGTTTGTCGA	1066	1087	TCGACAAACTGAGGTTTGACG	6554	6575	downstream
S1.CbaGD5ORFHP	2378	3670	Coriobacteriaceae bacterium GD5	CAPF01000074	1293	29	AACATCTCGATAAACCGGGATTTGACCAG	576	605	CTGGTCAAATCCCGGTTTATCGAGATGTT	7081	7110	downstream
S1.Cbo19482ORF2148P	4671	5828	Chryseobacterium bovis DSM 19482	FTPU01000023	1158	21	TTTGTTCTTCAAGAGGTGGAA	1024	1045	TTCCACCTCTTGAAGAACAAA	7036	7057	downstream
S1.Cbo613FORF220P	3938	4594	Clostridium bolteae ATCC BAA-613F	PUEM01000003	657	22	CCTCTTTTATACTTCTTGAGGG	595	617	CCCTCAAGAAGTATAAAAGAGG	5809	5831	downstream
S1.Cbo613FORF220P	3938	4594	Clostridium bolteae ATCC BAA-613F	PUEM01000003	657	24	GACACCTCTTTTATACTTCTTGAG	597	621	CTCAAGAAGTATAAAAGAGGTGTC	7778	7802	downstream
S1.Cbo613FORF220P	3938	4594	Clostridium bolteae ATCC BAA-613F	PUEM01000003	657	59	GCTCATCAAAGCCAGGGAAGCGGAGTTTCGGACGCTTTTCGAGACCGTTACTTGAGGAT	11	70	ATCCTCAAGTAACGGTCTCGAAAAGCGTCCGAAACTCCGCTTCCCTGGCTTTGATGAGC	8302	8361	downstream
S1.Cbo613FORF7430P	1492626	1493918	Clostridium bolteae ATCC BAA-613F	PUEM01000006	1293	22	CCCTCAAGAAGTATAAAAGAGG	622	644	CCTCTTTTATACTTCTTGAGGG	1491995	1492017	-	downstream
S1.Cbo613FORF7430P	1492626	1493918	Clostridium bolteae ATCC BAA-613F	PUEM01000006	1293	62	ATCCTCAAGTAACGGTCTCGAAAAGCGTCCGAAACTCCGCTTCCCTGGCTTTGATGAGCCGT	11	73	ACGGCTCATCAAAGCCAGGGAAGCGGAGTTTCGGACGCTTTTCGAGACCGTTACTTGAGGAT	1489492	1489554	-	downstream
S1.Cbo613FORF7430P	1492626	1493918	Clostridium bolteae ATCC BAA-613F	PUEM01000006	1293	62	CCTCAAGTAACGGTCTCGAAAAGCGTCCGAAACTCCGCTTCCCTGGCTTTGATGAGCCGTGG	13	75	CCACGGCTCATCAAAGCCAGGGAAGCGGAGTTTCGGACGCTTTTCGAGACCGTTACTTGAGG	1491413	1491475	-	downstream
S1.Cbo613ORF30005P	6453804	6455096	Clostridium bolteae ATCC BAA-613	CP022464	1293	22	CCTCTTTTATACTTCTTGAGGG	622	644	CCCTCAAGAAGTATAAAAGAGG	6455704	6455726	downstream
S1.Cbo613ORF30005P	6453804	6455096	Clostridium bolteae ATCC BAA-613	CP022464	1293	62	ACGGCTCATCAAAGCCAGGGAAGCGGAGTTTCGGACGCTTTTCGAGACCGTTACTTGAGGAT	11	73	ATCCTCAAGTAACGGTCTCGAAAAGCGTCCGAAACTCCGCTTCCCTGGCTTTGATGAGCCGT	6458167	6458229	downstream
S1.Cbo613ORF30005P	6453804	6455096	Clostridium bolteae ATCC BAA-613	CP022464	1293	62	CCACGGCTCATCAAAGCCAGGGAAGCGGAGTTTCGGACGCTTTTCGAGACCGTTACTTGAGG	13	75	CCTCAAGTAACGGTCTCGAAAAGCGTCCGAAACTCCGCTTCCCTGGCTTTGATGAGCCGTGG	6456246	6456308	downstream
S1.CbuD1ORF11985P	2636105	2636701	Clostridium butyricum JKY6D1	CP013352	597	66	TTCAAATTTCAATTTGTCGGTCTGTTTAACAAAATCTGCAAACTGATTTTGAAGTTCTATTGGTGG	489	555	CCACCAATAGAACTTCAAAATCAGTTTGCAGATTTTGTTAAACAGACCGACAAATTGAAATTTGAA	2636146	2636212	-	upstream
S1.CbuL09ORF13065P	2885773	2886354	Clostridium butyricum KNU-L09	CP013252	582	25	CCAAACATCTCGATAAATTGTGATT	1	26	AATCACAATTTATCGAGATGTTTGG	2886328	2886353	-	upstream
S1.CbuL09ORF13065P	2885773	2886354	Clostridium butyricum KNU-L09	CP013252	582	66	TTCAAATTTCAATTTGTCGGTCTGTTTAACAAAATCTGCAAACTGATTTTGAAGTTCTATTGGTGG	474	540	CCACCAATAGAACTTCAAAATCAGTTTGCAGATTTTGTTAAACAGACCGACAAATTGAAATTTGAA	2885814	2885880	-	upstream
S1.CbuTOAORF11515P	2558005	2558586	Clostridium butyricum TOA	CP014704	582	25	CCAAACATCTCGATAAATTGTGATT	1	26	AATCACAATTTATCGAGATGTTTGG	2558560	2558585	-	upstream
S1.CbuTOAORF11515P	2558005	2558586	Clostridium butyricum TOA	CP014704	582	66	TTCAAATTTCAATTTGTCGGTCTGTTTAACAAAATCTGCAAACTGATTTTGAAGTTCTATTGGTGG	474	540	CCACCAATAGAACTTCAAAATCAGTTTGCAGATTTTGTTAAACAGACCGACAAATTGAAATTTGAA	2558046	2558112	-	upstream
S1.Cca7120ORF1230P	285793	287352	Capnocytophaga canimorsus 7120	CP022382	1560	118	TTTTTAGATTTTGCAGATTGTTGTTCATTTTTGATGCGTTCTAAAAGCACCGAAGCGGGCTCATCGTCAGGATTTTGTGGTACAAGCTCTCCACGAATTGCCATATCCAATACTTTGG	865	983	CCAAAGTATTGGATATGGCAATTCGTGGAGAGCTTGTACCACAAAATCCTGACGATGAGCCCGCTTCGGTGCTTTTAGAACGCATCAAAAATGAACAACAATCTGCAAAATCTAAAAA	288896	289014	downstream
S1.Cca7120ORF1230P	285793	287352	Capnocytophaga canimorsus 7120	CP022382	1560	25	TTAGGTCGGTTTTGTTGGTTTCCAA	816	841	TTGGAAACCAACAAAACCGACCTAA	289038	289063	downstream
S1.Cca7120ORF1230P	285793	287352	Capnocytophaga canimorsus 7120	CP022382	1560	28	TTTCACAAGTGATATATGACGATTTTTT	198	226	AAAAAATCGTCATATATCACTTGTGAAA	289650	289678	downstream
S1.Cca7120ORF1230P	285793	287352	Capnocytophaga canimorsus 7120	CP022382	1560	43	AGTGCCATCAGCGAAGTGTTCGGTGTACTTCCGATAAGGGGAT	227	270	ATCCCCTTATCGGAAGTACACCGAACACTTCGCTGATGGCACT	289606	289649	downstream
S1.Cca7120ORF1230P	285793	287352	Capnocytophaga canimorsus 7120	CP022382	1560	63	ATTTCGAACGGAAATTCATCATTAACCATTAACAATTTATCATTGTCATAGTGTGTATTATGT	995	1058	ACATAATACACACTATGACAATGATAAATTGTTAATGGTTAATGATGAATTTCCGTTCGAAAT	288821	288884	downstream
S1.CcaCc12ORF230002P	3621	4196	Capnocytophaga canimorsus Cc12	CDOE01000016	576	72	AGTGCCATCAGCGAAGTGTTCGGTGTACTTCCGATAAGGGGATTTTTCACAAGTGATATATGACGATTTTTT	198	270	AAAAAATCGTCATATATCACTTGTGAAAAATCCCCTTATCGGAAGTACACCGAACACTTCGCTGATGGCACT	7439	7511	downstream
S1.CcaCc12ORF2P	3621	4196	Capnocytophaga canimorsus Cc12	CDOE01000016	576	72	AGTGCCATCAGCGAAGTGTTCGGTGTACTTCCGATAAGGGGATTTTTCACAAGTGATATATGACGATTTTTT	198	270	AAAAAATCGTCATATATCACTTGTGAAAAATCCCCTTATCGGAAGTACACCGAACACTTCGCTGATGGCACT	7439	7511	downstream
S1.CcaHT1ORFAP	3380	4141	Chryseobacterium camelliae Dolsongi-HT1	CP022986	762	112	CATCTTGCCACCGCTTGATTTATAAGGCTTTCCGTTTTCGTCAGGGAAATCGAACTGCACAAACCAATAGTCGTACAGCGTTTTTGCCATACGCTCTAAATTATCATTTATT	29	141	AATAAATGATAATTTAGAGCGTATGGCAAAAACGCTGTACGACTATTGGTTTGTGCAGTTCGATTTCCCTGACGAAAACGGAAAGCCTTATAAATCAAGCGGTGGCAAGATG	4000	4112	-	upstream
S1.CcaHT1ORFBP	4361131	4361817	Chryseobacterium camelliae Dolsongi-HT1	CP022986	687	24	TAAATTATCATTTATTTGATTGTT	510	534	AACAATCAAATAAATGATAATTTA	6468	6492	downstream
S1.CceORF2725P	68365	69531	Clostridium cellulolyticum	AAVC01000008	1167	146	GCTATCACCCTACATAAGCGTAAGCTGGATGATCTGAAGGATTTGAAGCACGGCTACTTGCAACAGATGTTTCCGCAGGCAGGCGAGAGCGTGCCGCTAGTTAGGTTTGCAGGGTTTACTGAACCATGGCAGAAGCGGACATTGGG	480	626	CCCAATGTCCGCTTCTGCCATGGTTCAGTAAACCCTGCAAACCTAACTAGCGGCACGCTCTCGCCTGCCTGCGGAAACATCTGTTGCAAGTAGCCGTGCTTCAAATCCTTCAGATCATCCAGCTTACGCTTATGTAGGGTGATAGC	66637	66783	-	downstream
S1.CceORF2725P	68365	69531	Clostridium cellulolyticum	AAVC01000008	1167	479	TTGGGGGAGGTTGTAGAACATTTTCAATACGGATTAAATGCTTCTGCTAAAAACTTTGATGGTTTGAATAAGTACATACGGATTACTGATATTGACGATGATTCGCATCACTTTGACGAAAGTAATCTAACATCGCCAGATACCGACTTTGACGAGGCAGATAATTATCTGGTTAAGCAAGGCGATATTCTTTTTGCTAGAACGGGAGCAAGTACGGGCAAAACATATATTCATATATATAACAACAGTCCTGTATATTTTGCCGGTTTTTTAATCCGTGCAAGGATTTTAAATACTTTTTTACCTGAATTCATTTATCAAAATACTTTGACGGAAAAATATAATACCTTTATAAAGGTTATGTCACAACGTTCTGGACAGCCGGGTGTTAATGCACAA…	0	479	TCATCTAGAGTTCGGAAGAAATTACCGATGGCGGTTTGTTCGGAGAGGGAGGGAAAGCCCAAAGAATAGCTTGCATATTCTTGTGCATTAACACCCGGCTGTCCAGAACGTTGTGACATAACCTTTATAAAGGTATTATATTTTTCCGTCAAAGTATTTTGATAAATGAATTCAGGTAAAAAAGTATTTAAAATCCTTGCACGGATTAAAAAACCGGCAAAATATACAGGACTGTTGTTATATATATGAATATATGTTTTGCCCGTACTTGCTCCCGTTCTAGCAAAAAGAATATCGCCTTGCTTAACCAGATAATTATCTGCCTCGTCAAAGTCGGTATCTGGCGATGTTAGATTACTTTCGTCAAAGTGATGCGAATCATCGTCAATATCAGTAATC…	66157	66636	-	downstream
S1.Ccf10ORF32420P	3094415	3095692	Clostridium cf. saccharolyticum K10	FP929037	1278	20	TCTTGCGGAACAAGTTTACC	555	575	GGTAAACTTGTTCCGCAAGA	3095117	3095137	-	upstream
S1.CcoC26ORF14325P	9326	10552	Chryseobacterium contaminans C-26	MAYF01000352	1227	20	TATACAAACATTTGTTGTAA	1206	1226	TTACAACAAATGTTTGTATA	10557	10577	downstream
S1.CcoC26ORF14325P	9326	10552	Chryseobacterium contaminans C-26	MAYF01000352	1227	42	TTCCCATTCCCCCTCAAACCCTGGAAATCTCAAATTGGGAAC	30	72	GTTCCCAATTTGAGATTTCCAGGGTTTGAGGGGGAATGGGAA	11783	11825	downstream
S1.CcoC26ORF14325P	9326	10552	Chryseobacterium contaminans C-26	MAYF01000352	1227	51	TATTTTGTTTTGGGTTACAATTCTCTCGTCTATTAAAGATAAAAATGAAGC	513	564	GCTTCATTTTTATCTTTAATAGACGAGAGAATTGTAACCCAAAACAAAATA	11264	11315	downstream
S1.Ccu92ORF2008P	1481568	1482878	Campylobacter curvus 525.92	CP000767	1311	823	CCCAGTCTCACCCATGCCCAACTACTAGGTATCTCAAACGGAATTTCATCTTCGATGCAGCGAGTTTCTTTGCCTATCTTCTCATAAGGGGAATTATCTTCACCTATAAAAATAGTAGATTGAGGGAATTTATCGGCTTTTAGCTTTTTGTCTTTGACTAATCTTTGTTTTTCTTGTCCTATCTTTTGAAGCAGTATTTCTACGCTTTCATCTTCTAAATTTTGCTCTACAAGCTTACCCTTGACAGCATAGTCAAGTATGGATTTTTTAAGCTTTGATGGAAAGCTTAAATTTAACTCGTCTAGCTTCTCTTTATCTTCTTTATACTTTTCTATGAGTTGCAATATCTCTTCAAGCTTATCTACTATACGTTTTTGTTCGGATAGAGGGGGGAGGGGG…	1	824	TGAGACTGGGGGAAATTTCATCACTTATAACTGATGGGACTCACAAAACACCAACATATGTATCAAATGGTATTCCGTTTTTAACTATACAAAATATTTCAAAAGGTTTTTTTGATTTTTCAACAATAAAATACATTAGCAAAGAAGAGCATAAATGTCTTTGTAAAAGGGTAAGACCACAGCAAAATGATATTTTATTTTGTAGAATAGGAACATTAGGGGAAGCGATAAAGTGCACTTTAAATTTTGATTTTAATATTTTTGTTAGTTTAGGACTAATTAGACTACATGATGCCAGATTTGTAGATTACGTTGTAAAATTTATAAATTCGTCTGTTATGCAAAAATGGATAGAACAAAATAAGGTTGGTGGCGGAACACATACGTTTAAAATCAACC…	1484203	1485026
S1.CgiH1496ORF6185P	1332271	1332780	Capnocytophaga gingivalis H1496	CP022386	510	22	GGCAACTTCTCATAAGGGGTAT	22	44	ATACCCCTTATGAGAAGTTGCC	1334148	1334170	downstream
S1.CgiH1496ORF6185P	1332271	1332780	Capnocytophaga gingivalis H1496	CP022386	510	32	ATATCCCCCAGCCTACACCACGCCCACCCCTT	45	77	AAGGGGTGGGCGTGGTGTAGGCTGGGGGATAT	1334115	1334147	downstream
S1.Cha12947ORF2284P	2463877	2465097	Capnocytophaga haemolytica NCTC12947	LT906449	1221	20	TGCTGTAAAGCGGTTTTGTC	498	518	GACAAAACCGCTTTACAGCA	2465710	2465730	downstream
S1.Cha12947ORF2284P	2463877	2465097	Capnocytophaga haemolytica NCTC12947	LT906449	1221	22	ACCTCCCCTAACTTACACCACA	1	23	TGTGGTGTAAGTTAGGGGAGGT	2466196	2466218	downstream
S1.Cha12947ORF2284P	2463877	2465097	Capnocytophaga haemolytica NCTC12947	LT906449	1221	70	CCCACCCCTTCGGCAAGTTCTTATAATGCAAATTACCACTACTTTTATACTCAGGGTTTATCTGCTTTAA	612	682	TTAAAGCAGATAAACCCTGAGTATAAAAGTAGTGGTAATTTGCATTATAAGAACTTGCCGAAGGGGTGGG	2465546	2465616	downstream
S1.Cha32990ORF9380P	2086389	2087003	Capnocytophaga haemolytica	CP014227	615	74	ACCTCCCCTAACTTACACCACACCCACCCCTTAGGCAGCTCAAAAGGGGGGTACTGCTGATAATGAGACGTATC	162	236	GATACGTCTCATTATCAGCAGTACCCCCCTTTTGAGCTGCCTAAGGGGTGGGTGTGGTGTAAGTTAGGGGAGGT	2088921	2088995	downstream
S1.ChuAORF3354P	3830174	3831238	Cytophaga hutchinsonii	CP000383	1065	488	AATTATTTTGTTTTGAGTTGAGATACGTCCGTCAATTAGCGTTAGAAAAGAAGCAATTTTTTCTTGCTCATCTATAGCTTTAGGAATTGTACTCTCAACCTTTTCTAAATTTTGTACAGATAGTCCTGGTTGGGCCATGCCTGTAGCAAATTGATTTAAATTCAAATTTGTTAACAAGTAAAACATCCAAACTGTATTAATGCCATTTAACGGGGTGACAACCACTGCATGCTCTGTTGCATGAAATTTTCCATTAGCAAAATTTACATTGCCACATAATGCTCCCTGTCGACCAATTAAGGAATATTTACCATCGTAATTATATGATTTAGTATAACCTCTTAATCCATTTCCACCATAACAAGGAAATAAGCCGTCAAAATGCTGCTCTTTTATTTC…	1	489	TGAGATTTCCTGAGTTTGATGAGGAATGGGAAGAGAAAACGTTGGGGGAGATCTGTGAAATGCAAGCTGGAAAATTCGTTAGTGCTAGTGAAATAAAAGAGCAGCATTTTGACGGCTTATTTCCTTGTTATGGTGGAAATGGATTAAGAGGTTATACTAAATCATATAATTACGATGGTAAATATTCCTTAATTGGTCGACAGGGAGCATTATGTGGCAATGTAAATTTTGCTAATGGAAAATTTCATGCAACAGAGCATGCAGTGGTTGTCACCCCGTTAAATGGCATTAATACAGTTTGGATGTTTTACTTGTTAACAAATTTGAATTTAAATCAATTTGCTACAGGCATGGCCCAACCAGGACTATCTGTACAAAATTTAGAAAAGGTTGAGAGTA…	3831823	3832311	downstream
S1.Cin337ORF5580P	1236186	1237274	Chryseobacterium indologenes FDAARGOS_337	CP022058	1089	23	TCAATTATTTTGTTTTGGGTTTG	513	536	CAAACCCAAAACAAAATAATTGA	1239045	1239068	downstream
S1.CkwR5ORF4860P	1086181	1087314	Chryseobacterium kwangjuense KJ1R5	LPUR01000001	1134	24	AAAATCAATCAAATCTCTAGGAAT	690	714	ATTCCTAGAGATTTGATTGATTTT	1088349	1088373	downstream
S1.CkwR5ORF4860P	1086181	1087314	Chryseobacterium kwangjuense KJ1R5	LPUR01000001	1134	26	TCAATTATTTTCTTTTGGGTTTGAAT	474	500	ATTCAAACCCAAAAGAAAATAATTGA	1087978	1088004	downstream
S1.CkwR5ORF4860P	1086181	1087314	Chryseobacterium kwangjuense KJ1R5	LPUR01000001	1134	26	TCAGAATATTCAATACCTCCTTGAAA	792	818	TTTCAAGGAGGTATTGAATATTCTGA	1088245	1088271	downstream
S1.CkwR5ORF4860P	1086181	1087314	Chryseobacterium kwangjuense KJ1R5	LPUR01000001	1134	48	AAATATGCATAACTAATCATTTTACCATCTCTTATTCCCTCTAATTTT	932	980	AAAATTAGAGGGAATAAGAGATGGTAAAATGATTAGTTATGCATATTT	1088083	1088131	downstream
S1.CleH6253ORF7835P	1723252	1724376	Capnocytophaga leadbetteri H6253	CP022384	1125	20	AAGTTCTGCTTGTGCTTTGC	316	336	GCAAAGCACAAGCAGAACTT	1725092	1725112	downstream
S1.CleH6253ORF7835P	1723252	1724376	Capnocytophaga leadbetteri H6253	CP022384	1125	26	TTAGGTATTTCAAAAGGTATTTCCTC	588	614	GAGGAAATACCTTTTGAAATACCTAA	1725648	1725674	downstream
S1.CleH6253ORF7835P	1723252	1724376	Capnocytophaga leadbetteri H6253	CP022384	1125	29	TCTTCTATTTTTTCTACAATACGTTGTTG	261	290	CAACAACGTATTGTAGAAAAAATAGAAGA	1725138	1725167	downstream
S1.CleH6253ORF7835P	1723252	1724376	Capnocytophaga leadbetteri H6253	CP022384	1125	37	GTCTTTTTTCTTTAGCTTATTTTCTTCATATAGTTTT	473	510	AAAACTATATGAAGAAAATAAGCTAAAGAAAAAAGAC	1724918	1724955	downstream
S1.CleH6253ORF7835P	1723252	1724376	Capnocytophaga leadbetteri H6253	CP022384	1125	47	GTAACATTTTTCCCTATCTTCTCATAGTACTTGTTATCCTCACCTTT	531	578	AAAGGTGAGGATAACAAGTACTATGAGAAGATAGGGAAAAATGTTAC	1724850	1724897	downstream
S1.CleH6253ORF7835P	1723252	1724376	Capnocytophaga leadbetteri H6253	CP022384	1125	78	TTCATCTTGTGGTACAAGTTTCCCCTCTATCGCATATTGCAGAACAGACTTTTTTAGCTGTTCTTTAATATTCTTATT	345	423	AATAAGAATATTAAAGAACAGCTAAAAAAGTCTGTTCTGCAATATGCGATAGAGGGGAAACTTGTACCACAAGATGAA	1725005	1725083	downstream
S1.Cmi22607ORF1128P	12	1184	Christensenella minuta DSM 22607	LSZW01000053	1173	22	CTAAATTATCATTTATCTTCTG	492	514	CAGAAGATAAATGATAATTTAG	670	692	-	upstream
S1.Csp502ORF4666P	18756	19862	Clostridium species ASF502	AQFU01000076	1107	26	GACACCTCTTTTATACTTCTTGAGGG	466	492	CCCTCAAGAAGTATAAAAGAGGTGTC	22379	22405	downstream
S1.CspCBo1ORF17270P	57934	59130	Chryseobacterium species CBo1	MAUH01000017	1197	25	TTCTGACAAAGCCCTTTAATTAAGG	589	614	CCTTAATTAAAGGGCTTTGTCAGAA	59651	59676	downstream
S1.CspCBo1ORF17270P	57934	59130	Chryseobacterium species CBo1	MAUH01000017	1197	38	TTCGGTAAACTCTGGAAATCTCAAATTTGGGAACTTAG	34	72	CTAAGTTCCCAAATTTGAGATTTCCAGAGTTTACCGAA	61318	61356	downstream
S1.CspGD3ORFEP	18237	19373	Collinsella species GD3	CAPI01000074	1137	21	CGTCAAACCTCAGTTTGTCGA	1051	1072	TCGACAAACTGAGGTTTGACG	22398	22419	downstream
S1.CspGD3ORFEP	18237	19373	Collinsella species GD3	CAPI01000074	1137	29	AACATCTCGATAAACCGGGATTTGACCAG	516	545	CTGGTCAAATCCCGGTTTATCGAGATGTT	22880	22909	downstream
S1.CspP13ORF17885P	7213	8343	Chryseobacterium species P1-3	JPEQ01000013	1131	20	TCAATTATTTTGTTTTGGGT	540	560	ACCCAAAACAAAATAATTGA	11095	11115	downstream
S1.CspP13ORF17885P	7213	8343	Chryseobacterium species P1-3	JPEQ01000013	1131	30	AAACCCCGGAAATCTCAAATTGGGAACATT	27	57	AATGTTCCCAATTTGAGATTTCCGGGGTTT	11619	11649	downstream
S1.CspT16EORF9245P	2037431	2038522	Chryseobacterium species T16E-39	CP022282	1092	29	TCAATTATTTTCTTTTGGGTTTGAATTCT	429	458	AGAATTCAAACCCAAAAGAAAATAATTGA	2039215	2039244	downstream
S1.Cta1kORF14980P	61470	62057	Clostridium taeniosporum 1/k	CP017255	588	528	ACAAACATCTGTTGAAGTAACCCTTTTTTCCACTCATTTAAAGAATCTAGCTTTTCTTGTTCTTTTTCAAGCTTTGTATATATTTTTTCTAAAAATTTTGAAATTTTAACTTGTTCATCTAAAGACTTTGGCATCTTTACTAAAATATCTAACATGTCAGACTTGTTTAATTTTGCTCTGCTTGTTCCATTAATATATTTTCGTATATCTTTATGAACTAAAGAATAAAATAAAAAATCTGTATTATATTTAGCTTTTAAAACATGTGCATGATTATTAATCCATGATTTTCCTTTCACAAGCTGAGCAATTGGTTTTGTTGCGAAATCATCAAAATTACCACCATCTTCTGCAAGTAGTATTATATCTTCGTTAAAAATATATTTATTAACAAAATCT…	56	584	TCCGGAGTGGGAAGAAAAGAAGCTTATGGATATAGCTGAGTGTTTAGATAATAGAAGAAAGCCTTTAAATTCTAATGAACGAAGTATTATACAAGGTAATATACCTTATTATGGTGCAAATGGTGTAGTAGATTTTGTTAATAAATATATTTTTAACGAAGATATAATACTACTTGCAGAAGATGGTGGTAATTTTGATGATTTCGCAACAAAACCAATTGCTCAGCTTGTGAAAGGAAAATCATGGATTAATAATCATGCACATGTTTTAAAAGCTAAATATAATACAGATTTTTTATTTTATTCTTTAGTTCATAAAGATATACGAAAATATATTAATGGAACAAGCAGAGCAAAATTAAACAAGTCTGACATGTTAGATATTTTAGTAAAGATGCC…	61470	61998	-	upstream
S1.CteTK102ORF45P	9520	10152	Comamonas testosteroni TK102	CP006704	633	20	TTGAGCTGGGCGTAGAAGGC	528	548	GCCTTCTACGCCCAGCTCAA	9604	9624	-	upstream
S1.DhaDORF3954P	4191475	4192695	Desulfitobacterium hafniense DCB-2	CP001336	1221	95	TTCTTCAACTCTTTCAGCTTATCCAGCTTACGCTTATGAAGGGTGATAGTATCGTCGAGGGTGCGGAAAAAGTTGCCGATGGCGGTTTGTTCGGG	444	539	CCCGAACAAACCGCCATCGGCAACTTTTTCCGCACCCTCGACGATACTATCACCCTTCATAAGCGTAAGCTGGATAAGCTGAAAGAGTTGAAGAA	4194362	4194457	downstream
S1.Dma19375ORFJP	8716	9873	Dysgonomonas macrotermitis	BBXL01000028	1158	20	CTCTATTATTTTGTTTTGGG	574	594	CCCAAAACAAAATAATAGAG	11623	11643	downstream
S1.Dsp964ORF462P	481457	481768	Desulfuromonas species DDH964	CP015080	312	49	AGGATACCGGATGGTCCGGTATCTATGGAGGGGGCCTGCACTAGTATCA	218	267	TGATACTAGTGCAGGCCCCCTCCATAGATACCGGACCATCCGGTATCCT	480186	480235	+	upstream
S1.Dsp964ORF462P	481457	481768	Desulfuromonas species DDH964	CP015080	312	52	TCATGGTGCAGGCTCCTTTCTTTGAGAGGGTTTCTTGTTTCTCAAAGGATAC	260	312	GTATCCTTTGAGAAACAAGAAACCCTCTCAAAGAAAGGAGCCTGCACCATGA	477490	477542	+	upstream
S1.DspTolMORF10280P	7226	8488	Desulfosporosinus species Tol-M	JQID01000132	1263	31	GCTTACGCTGATGAAGGGTGATAAGGTTGTC	573	604	GACAACCTTATCACCCTTCATCAGCGTAAGC	12813	12844	downstream
S1.EanNUHP1ORF1615P	1698788	1699987	Elizabethkingia anophelis NUHP1	CP007547	1200	21	TCAATTATTTTGTTTTGGGTT	608	629	AACCCAAAACAAAATAATTGA	1702816	1702837	downstream
S1.EanNUHP1ORF1615P	1698788	1699987	Elizabethkingia anophelis NUHP1	CP007547	1200	39	CCATTCCCCTTCAAACCCCGGAAATCTCAAAGGGGGAAC	30	69	GTTCCCCCTTTGAGATTTCCGGGGTTTGAAGGGGAATGG	1703328	1703367	downstream
S1.EbaCHKC4ORF1762P	25139	26731	Eubacteriaceae bacterium CHKCI004	FCNR01000042	1593	20	CAATCTTCTCATAATAAGAG	995	1015	CTCTTATTATGAGAAGATTG	27286	27306	downstream
S1.EbaCHKC4ORF1762P	25139	26731	Eubacteriaceae bacterium CHKCI004	FCNR01000042	1593	82	CCCACCCTTCTGGCACTTCAAACGGTATTTCATCTTCAATACATTTCACCGTTCCATCAGCAAACTTCTCATAATGCAAATT	195	277	AATTTGCATTATGAGAAGTTTGCTGATGGAACGGTGAAATGTATTGAAGATGAAATACCGTTTGAAGTGCCAGAAGGGTGGG	29545	29627	downstream
S1.EbaI46ORF10775P	2236603	2237106	Erysipelotrichaceae bacterium I46	CP015404	504	21	AAGCCGCTAAATTATTGTTTA	483	504	TAAACAATAATTTAGCGGCTT	2239999	2240020	downstream
S1.Eca49ORF5890P	102035	102643	Enterococcus canintestini 49	LHUG01000005	609	24	TCCCCCAACTTACGCTGTTCCCAA	32	56	TTGGGAACAGCGTAAGTTGGGGGA	104756	104780	downstream
S1.EceCL1ORF3685P	91711	92223	Enterococcus cecorum CL-1	LDEA01000010	513	22	AACGTGCATATCTATCAAATTC	333	355	GAATTTGATAGATATGCACGTT	91868	91890	-	upstream
S1.EcoBL21DORF3681P	3853895	3854641	Escherichia coli BL21 (DOE)	CP001665	747	27	CTAAATCAGTAAGTTGGCAGCATCACC	720	747	GGTGATGCTGCCAACTTACTGATTTAG	327033	327060	downstream
S1.EcoBLORF3681P	4487832	4488578	Escherichia coli BL21(DE3)	CP001509	747	26	GGTGATGCTGCCAACTTACTGATTTA	720	746	TAAATCAGTAAGTTGGCAGCATCACC	23290	23316	-	downstream
S1.Efa16430ORFCP	8204	9406	Enterococcus faecalis isolate Ef_S1_01	FLUS01000059	1203	21	TTACGCTGATGAAGAGTGATA	551	572	TATCACTCTTCATCAGCGTAA	11132	11153	downstream
S1.Efa16431ORF2449P	2481282	2482412	Enterococcus faecalis Symbioflor 1	HF558530	1131	21	TTACGCTGATGAAGAGTGATA	479	500	TATCACTCTTCATCAGCGTAA	2484138	2484159	downstream
S1.Efa16434ORFBP	8100	9302	Enterococcus faecalis isolate Ef_S1_01	FLUT01000075	1203	21	TTACGCTGATGAAGAGTGATA	551	572	TATCACTCTTCATCAGCGTAA	11028	11049	downstream
S1.Efa2128ORF9500P	67037	68203	Enterococcus faecalis ATCC BAA-2128	NAQY01000006	1167	46	TCTTCAACTCTTTCAACTGCTCTAACTTACGCTGATGAAGAGTGAT	486	532	ATCACTCTTCATCAGCGTAAGTTAGAGCAGTTGAAAGAGTTGAAGA	70494	70540	downstream
S1.Efa234ORF2390P	68638	69840	Enterococcus faecalis EnGen0234 UAA1180	AJAC01000021	1203	537	TTACGCTGATGAAGAGTGATAGTATCATCTAGTTGTTTGAAGAAAGCACCAATTTTTTTTTGCTCATACTTTGAAGGAAGATTAATATCAATATTTAGAAACTCTCCATTACGAATATGGACTTGCGTTGAGCCGTTTTTTTCTGCTGAAATGATCTTTCTATACTTATCGCTATTGGAGAATGAGATAAGAAAATCTCCATCCATGCCTTCAAATAACTCCAATTTATACACACCTTGTGGCATCAAAAATTGTTCTTCATCTCCTTCAATACGAACGATTCTCCCCATATTCGGAGCCGATGGAACTAGGTCTCTTAAAGAAGTTACGAGATTGTTTGTGTGAACGTGGCTAGTTATATTCTTTTCAAAGAAGTCTTCACTAATGTATTTGCTGCCA…	35	572	TTGGGAACTGTGTAAGCTTTCTGGTGTTATTGAGAAATTGTCTGGTGGTGCATCTATCAAACCAACAGACTATCTCGAAGATGGGATTCGTACGATTCCAAAGGGAGCTGTTAATGCAACTGGGATTGCAGATTTATCTGGCAGCAAATACATTAGTGAAGACTTCTTTGAAAAGAATATAACTAGCCACGTTCACACAAACAATCTCGTAACTTCTTTAAGAGACCTAGTTCCATCGGCTCCGAATATGGGGAGAATCGTTCGTATTGAAGGAGATGAAGAACAATTTTTGATGCCACAAGGTGTGTATAAATTGGAGTTATTTGAAGGCATGGATGGAGATTTTCTTATCTCATTCTCCAATAGCGATAAGTATAGAAAGATCATTTCAGCAGAAAA…	71566	72103
S1.Efa5259ORF8365P	389483	390733	Enterococcus faecalis MB 5259	JMEC01000003	1251	21	TTACGCTGATGAAGAGTGATA	554	575	TATCACTCTTCATCAGCGTAA	392414	392435	downstream
S1.Efa714ORF10295P	35467	36669	Enterococcus faecalis CU0714	LXID01000037	1203	23	TTCTTCAACTCTTTCAACTGATC	540	563	GATCAGTTGAAAGAGTTGAAGAA	38952	38975	downstream
S1.EfaAMB05ORF7995P	1608087	1609277	Enterococcus faecalis AMB05	CP015998	1191	30	CTGTTCTAACTTACGCTGATGAAGAGTGAT	495	525	ATCACTCTTCATCAGCGTAAGTTAGAACAG	1610966	1610996	downstream
S1.EfaCBRD01ORF904P	33851	35116	Enterococcus faecalis CBRD01	AWYG01000008	1266	28	GTTCCCATTCTTCCTCAAAATCAGCAAA	645	673	TTTGCTGATTTTGAGGAAGAATGGGAAC	37332	37360	downstream
S1.EfaCGEORF4670P	32009	33142	Enterococcus faecalis CG_E	MIQF01000030	1134	32	TTTTGGAGGTAGGATTTTTTTAGGGATTTTAG	1089	1121	CTAAAATCCCTAAAAAAATCCTACCTCCAAAA	34205	34237	downstream
S1.EfaCGEORF4670P	32009	33142	Enterococcus faecalis CG_E	MIQF01000030	1134	60	CTGTAAATAAGCCTTCTTCAACTCTTTTAGCTGTTCTAACTTACGCTGATGAAGAGTGAT	495	555	ATCACTCTTCATCAGCGTAAGTTAGAACAGCTAAAAGAGTTGAAGAAGGCTTATTTACAG	34825	34885	downstream
S1.EfaCH188ORFGP	32883	34055	Enterococcus faecalis CH188	ACAV01000108	1173	30	CTGTTCTAACTTACGCTGATGAAGAGTGAT	525	555	ATCACTCTTCATCAGCGTAAGTTAGAACAG	35714	35744	downstream
S1.EfaDGI	2422529	2423632	Enterococcus faecalis ARO1/DG	CP022488	1104	124	CTTCATCAGCGTAAGTTAGATCAGTTGAAAGAGTTGAAAAAAGCGTATTTGCAATTGATGTTTCCTGTAAAAGATGAACGAGTACCGAAGTTACGTTTTGCTGATTTTGAGGAAGAATGGGAAC	480	604	GTTCCCATTCTTCCTCAAAATCAGCAAAACGTAACTTCGGTACTCGTTCATCTTTTACAGGAAACATCAATTGCAAATACGCTTTTTTCAACTCTTTCAACTGATCTAACTTACGCTGATGAAG	2420234	2420358	-	downstream
S1.EfaKB1ORF13055P	1502165	1503331	Enterococcus faecalis KB1	CP022712	1167	30	CTGTTCTAACTTACGCTGATGAAGAGTGAT	528	558	ATCACTCTTCATCAGCGTAAGTTAGAACAG	1504999	1505029	downstream
S1.EfaL12ORF11660P	2386911	2388014	Enterococcus faecalis L12	CP018102	1104	32	TTTTGGAGGTAGGATTTTTTTAGGGATTTTAG	1059	1091	CTAAAATCCCTAAAAAAATCCTACCTCCAAAA	2389077	2389109	downstream
S1.EfaL12ORF11660P	2386911	2388014	Enterococcus faecalis L12	CP018102	1104	60	CTGTAAATAAGCCTTCTTCAACTCTTTTAGCTGTTCTAACTTACGCTGATGAAGAGTGAT	465	525	ATCACTCTTCATCAGCGTAAGTTAGAACAGCTAAAAGAGTTGAAGAAGGCTTATTTACAG	2389697	2389757	downstream
S1.EfaL9ORF11790P	2390145	2391323	Enterococcus faecalis L9	CP018004	1179	540	AACTTACGCTGATGAAGAGTGATAGTATCATCTAGTTGTTTGAAGAAAGCACCAATTTTTTTTTGCTCATGCTTTGAAGGAAGATTAATATCAATATTTAGAAACTCTCCATTACGAATATGGACTTGCGTTGAGCCGTTTTTTTCTGCTGAAATGATCTTTCTATACTTATCGCTATTGGAGAATGAGATAAGAAAATCTCCATCCATGCCTTCAAATAACTCCAATTTATACACACCTTGTGGCATCAAAAATTGTTCTTCATCTCCTTCAATACGAACGATTCTCCCCATATTCGGAGCCGATGGAACTAGGTCTCTTAAAGAAGTTACGAGATTGTTTGTGTGAACGTGGCTAGTTATATTCTTTTCAAAGAAGTCTTCACTAATGTATTTGCTG…	23	563	TTGGGAACTGTGTAAGCTTTCTGGTGTTATTGAGAAATTGTCTGGTGGTGCATCTATCAAACCAACAGACTATCTCGAAGATGGGATTCGTACGATTCCAAAGGGAGCTGTTAATGCAACTGGGATTGCAGATTTATCTGGCAGCAAATACATTAGTGAAGACTTCTTTGAAAAGAATATAACTAGCCACGTTCACACAAACAATCTCGTAACTTCTTTAAGAGACCTAGTTCCATCGGCTCCGAATATGGGGAGAATCGTTCGTATTGAAGGAGATGAAGAACAATTTTTGATGCCACAAGGTGTGTATAAATTGGAGTTATTTGAAGGCATGGATGGAGATTTTCTTATCTCATTCTCCAATAGCGATAAGTATAGAAAGATCATTTCAGCAGAAAA…	2392983	2393523
S1.EfaLD33ORF7875P	1575818	1577068	Enterococcus faecalis LD33	CP014949	1251	21	TTACGCTGATGAAGAGTGATA	554	575	TATCACTCTTCATCAGCGTAA	1578749	1578770	downstream
S1.EfaS12ORF11145P	5106	6302	Enterococcus faecalis S12	NBDR01000068	1197	20	TTATTTTGATGAAGAGTAAT	1122	1142	ATTACTCTTCATCAAAATAA	7407	7427	downstream
S1.EfaS12ORF11145P	5106	6302	Enterococcus faecalis S12	NBDR01000068	1197	21	CCCAACTTACACAGTTCCCAA	26	47	TTGGGAACTGTGTAAGTTGGG	7899	7920	downstream
S1.EfaS12ORF11255P	67314	68453	Enterococcus faecalis 12	JTKT01000044	1140	103	AGCAAATCTCACCTGAGGAACAGTCTCATCTTTCTTTGGAAACATCAGTTGTAGATACGCTTTCTTCAACTCTTTCAACTGATCAAGCTTACGCTGATGAAGA	506	609	TCTTCATCAGCGTAAGCTTGATCAGTTGAAAGAGTTGAAGAAAGCGTATCTACAACTGATGTTTCCAAAGAAAGATGAGACTGTTCCTCAGGTGAGATTTGCT	70070	70173	downstream
S1.EfaS19ORF3055P	1	634	Enterococcus faecalis 19	JTKW01000011	634	102	AGCAAATCTCACCTGAGGAACAGTCTCATCTTTCTTTGGAAACATCAGTTGTAGATACGCTTTCTTCAACTCTTTCAACTGATCAAGCTTACGCTGATGAAG	1	103	CTTCATCAGCGTAAGCTTGATCAGTTGAAAGAGTTGAAGAAAGCGTATCTACAACTGATGTTTCCAAAGAAAGATGAGACTGTTCCTCAGGTGAGATTTGCT	2251	2353	downstream
S1.EfaS1ORF9475P	35182	36252	Enterococcus faecalis 1	JTKS01000015	1071	20	TCTAACTTACGCTGATGAAG	390	410	CTTCATCAGCGTAAGTTAGA	38528	38548	downstream
S1.EfaS32ORF3075P	105116	106249	Enterococcus faecalis 32	JTKX01000024	1134	32	TTTTGGAGGTAGGATTTTTTTAGGGATTTTAG	1089	1121	CTAAAATCCCTAAAAAAATCCTACCTCCAAAA	107312	107344	downstream
S1.EfaS32ORF3075P	105116	106249	Enterococcus faecalis 32	JTKX01000024	1134	60	CTGTAAATAAGCCTTCTTCAACTCTTTTAGCTGTTCTAACTTACGCTGATGAAGAGTGAT	495	555	ATCACTCTTCATCAGCGTAAGTTAGAACAGCTAAAAGAGTTGAAGAAGGCTTATTTACAG	107932	107992	downstream
S1.Eli8486CORF14865P	3180185	3181279	Eubacterium limosum ATCC 8486	CP019962	1095	26	TGCTTGCTGCTCTAAATTCTTGTTTA	439	465	TAAACAAGAATTTAGAGCAGCAAGCA	3183571	3183597	downstream
S1.EmeEM1ORF2050P	456540	457706	Elizabethkingia meningoseptica EM1	MCJH01000002	1167	20	ATAAATTAGCTAACAAGTAT	1139	1159	ATACTTGTTAGCTAATTTAT	457706	457726	downstream
S1.EmeEM1ORF2050P	456540	457706	Elizabethkingia meningoseptica EM1	MCJH01000002	1167	35	TCAATTATTTTGTTTTGGGTTTGAATTCTTTCGTC	483	518	GACGAAAGAATTCAAACCCAAAACAAAATAATTGA	459462	459497	downstream
S1.EmeEM3ORF2060P	456540	457706	Elizabethkingia meningoseptica EM3	MDTY01000003	1167	20	ATAAATTAGCTAACAAGTAT	1139	1159	ATACTTGTTAGCTAATTTAT	457706	457726	downstream
S1.EmeEM3ORF2060P	456540	457706	Elizabethkingia meningoseptica EM3	MDTY01000003	1167	35	TCAATTATTTTGTTTTGGGTTTGAATTCTTTCGTC	483	518	GACGAAAGAATTCAAACCCAAAACAAAATAATTGA	459462	459497	downstream
S1.Emi33958ORF13320P	89	631	Elizabethkingia miricola	JRFN01000045	543	20	ATAAATTAGCTAACAAGTAT	515	535	ATACTTGTTAGCTAATTTAT	631	651	downstream
S1.Emi33958ORF18125P	10	648	Elizabethkingia miricola	JRFN01000070	639	25	TTCTGACAAAGCCCTTTAATTAAGG	7	32	CCTTAATTAAAGGGCTTTGTCAGAA	1146	1171	downstream
S1.Emi79826ORF19730P	4301524	4302741	Elizabethkingia miricola EM798-26	CP023746	1218	37	AAAACCTCAATTTGGGTATATTTCCCGAATTAGGAAA	30	67	TTTCCTAATTCGGGAAATATACCCAAATTGAGGTTTT	4303989	4304026	downstream
S1.Emu2808ORF9595P	5930	6556	Enterococcus mundtii QAUEM2808	LSMC01000028	627	21	TTCCCAATCTTCCGTAAATCC	45	66	GGATTTACGGAAGATTGGGAA	6490	6511	-	upstream
S1.Emu2808ORF9595P	5930	6556	Enterococcus mundtii QAUEM2808	LSMC01000028	627	26	AAGAATCCTTTTTTCGTTTCTTTTAG	582	608	CTAAAAGAAACGAAAAAAGGATTCTT	5948	5974	-	upstream
S1.Era2200ORFAP	108454	109572	Enterococcus raffinosus cftri2200	ATKJ02000004	1119	30	TTTAATAAGTCAAGTTTACGCTGATGAAGG	485	515	CCTTCATCAGCGTAAACTTGACTTATTAAA	111258	111288	downstream
S1.Era2200ORFAP	108454	109572	Enterococcus raffinosus cftri2200	ATKJ02000004	1119	32	CGCTGTTCCCATTTCTCGTCAAAATCCGCAAA	582	614	TTTGCGGATTTTGACGAGAAATGGGAACAGCG	111159	111191	downstream
S1.EreMORF6880P	671729	672877	Eubacterium rectale M104/1	FP929043	1149	29	CCAAACATCTCGACAAATCGGGCCTTGAT	531	560	ATCAAGGCCCGATTTGTCGAGATGTTTGG	672317	672346	-	upstream
S1.EreORF2417P	2284712	2285806	Eubacterium rectale ATCC 33656	CP001107	1095	29	CCAAACATCTCGACAAATCGGGCCTTGAT	468	497	ATCAAGGCCCGATTTGTCGAGATGTTTGG	2285309	2285338	-	upstream
S1.Ero26678ORF10160P	2209988	2211226	Enterococcus rotai LMG 26678	CP013655	1239	22	AACTTACGCTGTTCCCAAGCGT	52	74	ACGCTTGGGAACAGCGTAAGTT	2213425	2213447	downstream
S1.Ero26678ORF10160P	2209988	2211226	Enterococcus rotai LMG 26678	CP013655	1239	49	TTCATCCGCATTAAGGCATCTAACTTACGTTGATGAAGAGCGATAGTGT	544	593	ACACTATCGCTCTTCATCAACGTAAGTTAGATGCCTTAATGCGGATGAA	2212930	2212979	downstream
S1.Esi703ORF1180P	114548	115693	Eubacterium siraeum 70/3	FP929044	1146	23	TTCAAAGCGATTCTGTCGGTGAT	516	539	ATCACCGACAGAATCGCTTTGAA	115154	115177	-	upstream
S1.Esp3007ORFDP	1918349	1918918	Eubacterium sp. AB3007	JIAD01000001	570	21	ATCACCCTTCATCAGCGTAAG	495	516	CTTACGCTGATGAAGGGTGAT	1917315	1917336	-	downstream
S1.Esp3007ORFDP	1918349	1918918	Eubacterium sp. AB3007	JIAD01000001	570	24	TGATGCTTGGGAACAGCGTAAGTT	29	53	AACTTACGCTGTTCCCAAGCATCA	1916819	1916843	-	downstream
S1.Esp7LORF27600P	2737941	2739191	Enterococcus species 7L76	FP929058	1251	21	TTACGCTGATGAAGAGTGATA	554	575	TATCACTCTTCATCAGCGTAA	2740872	2740893	downstream
S1.EspG4071ORF19615P	130	705	Elizabethkingia genomosp. 2 G4071	LNOI01000003	576	20	ATAAATTAGCTAACAAGTAT	548	568	ATACTTGTTAGCTAATTTAT	705	725	downstream
S1.EspG4075ORF19530P	1	631	Elizabethkingia genomosp. 3 G4075	LNOJ01000020	631	20	ATAAATTAGCTAACAAGTAT	603	623	ATACTTGTTAGCTAATTTAT	631	651	downstream
S1.EspPIfORF8655P	378022	379188	Enterococcus species RIT-PI-f	LHOX01000015	1167	20	TGATTGACAAACATCTTTTG	612	632	CAAAAGATGTTTGTCAATCA	380846	380866	downstream
S1.EspPIfORF8655P	378022	379188	Enterococcus species RIT-PI-f	LHOX01000015	1167	47	TGTTTCAACAGTTTTATCTGCTCTAGTTTACGCTGATGAAGAGCGAT	555	602	ATCGCTCTTCATCAGCGTAAACTAGAGCAGATAAAACTGTTGAAACA	380876	380923	downstream
S1.Esu35585ORF6630P	1421870	1422382	Eubacterium sulci	CP012068	513	22	CCCAACTTACGCTGTTCCCAAG	13	35	CTTGGGAACAGCGTAAGTTGGG	1428176	1428198	downstream
S1.Esu35585ORF6630P	1421870	1422382	Eubacterium sulci	CP012068	513	27	TGATTTACGCTGATGAAGAGTGATAAG	456	483	CTTATCACTCTTCATCAGCGTAAATCA	1423317	1423344	downstream
S1.Evi17526ORF4441P	5312817	5313734	Echinicola vietnamensis DSM 17526	CP003346	918	20	TCAATGATTTTGATTTGGGT	330	350	ACCCAAATCAAAATCATTGA	5314384	5314404	downstream
S1.FhwF300ORF8225P	1674792	1675298	Fusobacterium hwasookii ChDC F300	CP013334	507	26	TCATATTGTTTTTGTCTTGCTTCTAT	441	467	ATAGAAGCAAGACAAAAACAATATGA	1674831	1674857	-	upstream
S1.Fma29328ORF1377P	1517353	1518117	Finegoldia magna	AP008971	765	23	TGTTGCTCTAAATTCTTATTTAT	51	74	ATAAATAAGAATTTAGAGCAACA	1520329	1520352	downstream
S1.Fnu10562ORF1581P	1603869	1605014	Fusobacterium nucleatum subspecies polymorphum	LN831027	1146	60	AAATTTCAATTTCTCAATTTTTTCAACTCTTTCAGCAAATTTATTTTGAAGTTCTATTGG	1020	1080	CCAATAGAACTTCAAAATAAATTTGCTGAAAGAGTTGAAAAAATTGAGAAATTGAAATTT	1603934	1603994	-	upstream
S1.Fnu10562ORF2094P	2134456	2134992	Fusobacterium nucleatum subspecies polymorphum	LN831027	537	29	TCATATTGTTTTTGTCTTGCTTCTATCTC	462	491	GAGATAGAAGCAAGACAAAAACAATATGA	2134501	2134530	-	upstream
S1.Fnu1260ORF6300P	1270881	1272011	Fusobacterium nucleatum subsp. polymorphum KCOM 1260 (=ChDC F218)	CP021934	1131	25	TAGTAAATAAAGATTTTGTTAATTC	573	598	GAATTAACAAAATCTTTATTTACTA	1271413	1271438	-	upstream
S1.Fnu1260ORF6300P	1270881	1272011	Fusobacterium nucleatum subsp. polymorphum KCOM 1260 (=ChDC F218)	CP021934	1131	51	AAATTTCAATTTCTCAATTTTTTCAATTCTTTCTGCAAATTTATTTTGAAG	1014	1065	CTTCAAAATAAATTTGCAGAAAGAATTGAAAAAATTGAGAAATTGAAATTT	1270946	1270997	-	upstream
S1.Fnu1275ORF3885P	793077	794207	Fusobacterium nucleatum subsp. polymorphum KCOM 1275	CP022123	1131	33	TCTTTCAGCAAATTTATTTTGAAGTTCTATTGG	1005	1038	CCAATAGAACTTCAAAATAAATTTGCTGAAAGA	793169	793202	-	upstream
S1.Fnu128ORF9475P	36250	37443	Fusobacterium nucleatum ChDC F128	ALVD01000008	1194	26	TCTTGTCTTGTCTTGTCTTGTCTTAG	615	641	CTAAGACAAGACAAGACAAGACAAGA	36802	36828	-	upstream
S1.Fnu128ORF9475P	36250	37443	Fusobacterium nucleatum ChDC F128	ALVD01000008	1194	28	AAATTTCTATAAAATTCATATTGTTTTT	553	581	AAAAACAATATGAATTTTATAGAAATTT	36862	36890	-	upstream
S1.Fnu332ORF1285P	270753	271289	Fusobacterium nucleatum subsp. animalis ChDC F332	CP022124	537	28	ATTCATATTGTTTTTGTCTTGCTTCTAT	465	493	ATAGAAGCAAGACAAAAACAATATGAAT	270796	270824	-	upstream
S1.FnuF145ORFAP	4155	4706	Fusobacterium nucleatum ChDC F145	ATKE01000007	552	26	TCATATTGTTTTTGTCTTGCTTCTAT	480	506	ATAGAAGCAAGACAAAAACAATATGA	4200	4226	-	upstream
S1.FnuF319ORF9015P	1914491	1915084	Fusobacterium nucleatum subsp. polymorphum ChDC F319	CP013328	594	20	TTTTGTCTTGCTTCTATTTC	519	539	GAAATAGAAGCAAGACAAAA	1914545	1914565	-	upstream
S1.Fpe1282ORF3660P	738759	739931	Fusobacterium periodonticum KCOM 1282	CP024702	1173	21	AAATTTCAATTTCTCAATTTT	1104	1125	AAAATTGAGAAATTGAAATTT	738806	738827	-	upstream
S1.Fpe2555ORF1070P	200424	200957	Fusobacterium periodonticum KCOM 2555	CP024704	534	31	ATTCATATTGTTTTTGTCTTGCTTCTATTTC	465	496	GAAATAGAAGCAAGACAAAAACAATATGAAT	200461	200492	-	upstream
S1.Fpr3ORF30950P	3128283	3128852	Faecalibacterium prausnitzii SL3/3	FP929046	570	23	TTTTGTCTTGCTTCAATCTCAGC	489	512	GCTGAGATTGAAGCAAGACAAAA	3128340	3128363	-	upstream
S1.Fro17ORF19390P	1745738	1746823	Faecalibaculum rodentium Alo17	CP011391	1086	21	CCAACTTACGCTGTTCCCAAT	562	583	ATTGGGAACAGCGTAAGTTGG	1746240	1746261	-	upstream
S1.Fro17ORF19390P	1745738	1746823	Faecalibaculum rodentium Alo17	CP011391	1086	24	TCCCCCAACTTACGCTGTTCCCAA	563	587	TTGGGAACAGCGTAAGTTGGGGGA	1746236	1746260	-	upstream
S1.Fro17ORF19390P	1745738	1746823	Faecalibaculum rodentium Alo17	CP011391	1086	26	AACTTACGCTGATGAAGGGTGATAAG	1035	1061	CTTATCACCCTTCATCAGCGTAAGTT	1745762	1745788	-	upstream
S1.Fsp203ORF165P	42544	43680	Fusobacterium species oral taxon 203 W7671	CP016200	1137	25	TGTTGCTCTAAATTATTGTTTATTT	478	503	AAATAAACAATAATTTAGAGCAACA	46725	46750	downstream
S1.Fsp8396ORF284P	42381	42884	Fusobacterium equinum CMW8396	LRPX01000008	504	24	CTAAGCCGCTAAATTATCGTTTAT	480	504	ATAAACGATAATTTAGCGGCTTAG	46980	47004	downstream
S1.Gfl2011ORF3104P	3434500	3435660	Gramella flava JLT2011	CP016359	1161	20	GGAAATCTCAAATTTGGAAC	30	50	GTTCCAAATTTGAGATTTCC	3436736	3436756	downstream
S1.Gme92ORFB3P	1462	2265	Gut metagenome	PDYJ01000795	804	100	CCGCTCGACTTGTATGGCTTGCCGTTCTCGTCGGGGAAGTCGAACTGCACGAACCAGTAGTCGTAGAGCTGGCGGGCCATCGCCTCTAAATTGCGATTTA	442	542	TAAATCGCAATTTAGAGGCGATGGCCCGCCAGCTCTACGACTACTGGTTCGTGCAGTTCGACTTCCCCGACGAGAACGGCAAGCCATACAAGTCGAGCGG	12	112	+	upstream
S1.Gme92ORFC3P	5166	6587	Gut metagenome	PDYJ01002322	1422	26	TCGTCCGCCGGGTCTTGCGGCACGAG	789	815	CTCGTGCCGCAAGACCCGGCGGACGA	8595	8621	downstream
S1.Gme92ORFC3P	5166	6587	Gut metagenome	PDYJ01002322	1422	43	TGGTCAGCACCCAGTTATCCGGCAATTGCGGATAATGTGGGTT	870	913	AACCCACATTATCCGCAATTGCCGGATAACTGGGTGCTGACCA	7067	7110	downstream
S1.Gme92ORFC3P	5166	6587	Gut metagenome	PDYJ01002322	1422	62	ACCCACTGCCATGATTCGGGGATGTCGAAAGGCGGGGTGAAGTTCTGATAGTGGGATTTATC	165	227	GATAAATCCCACTATCAGAACTTCACCCCGCCTTTCGACATCCCCGAATCATGGCAGTGGGT	9153	9215	downstream
S1.Gme92ORFC3P	5166	6587	Gut metagenome	PDYJ01002322	1422	64	AATGTGGGTTATCCGTTATTATCTTTGCCTTTGGATTGACGCGACGGAGCATCTCGGCGGCAGG	816	880	CCTGCCGCCGAGATGCTCCGTCGCGTCAATCCAAAGGCAAAGATAATAACGGATAACCCACATT	8530	8594	downstream
S1.Gme92ORFI3P	5270	6076	Gut metagenome	PDYJ01000941	807	20	AATTCCGTCCATTAAGGATT	193	213	AATCCTTAATGGACGGAATT	6587	6607	downstream
S1.Gme92ORFI3P	5270	6076	Gut metagenome	PDYJ01000941	807	26	TCAATCAACTTGCTTTGCAACGCTAT	159	185	ATAGCGTTGCAAAGCAAGTTGATTGA	7770	7796	downstream
S1.Gme92ORFI5P	513874	515484	Gut metagenome	PDYJ01002305	1611	108	ATACTTGTTATCGTCACCTCGGAAGATGCGGCTCTCGTTGGCGATGGCTGACTTTTTCAGCTTACCCTCTTTGACAAGCCGCTTCTTCTCTGTGCGGATTTCTTCAAG	909	1017	CTTGAAGAAATCCGCACAGAGAAGAAGCGGCTTGTCAAAGAGGGTAAGCTGAAAAAGTCAGCCATCGCCAACGAGAGCCGCATCTTCCGAGGTGACGATAACAAGTAT	516566	516674	downstream
S1.Gme92ORFI5P	513874	515484	Gut metagenome	PDYJ01002305	1611	20	CTATCTGCTCATAATACTTG	1591	1611	CAAGTATTATGAGCAGATAG	516553	516573	downstream
S1.Gme92ORFO3P	2902	4080	Gut metagenome	PDYJ01001160	1179	20	AATTCCGTCCATTAAGGATT	565	585	AATCCTTAATGGACGGAATT	4591	4611	downstream
S1.Gme92ORFO3P	2902	4080	Gut metagenome	PDYJ01001160	1179	26	TCAATCAACTTGCTTTGCAACGCTAT	531	557	ATAGCGTTGCAAAGCAAGTTGATTGA	5771	5797	downstream
S1.Gme92ORFO3P	2902	4080	Gut metagenome	PDYJ01001160	1179	31	TCGGTGAAGCCGGGGAATCTCAGAGTTGGCA	1	32	TGCCAACTCTGAGATTCCCCGGCTTCACCGA	6272	6303	downstream
S1.Gme92ORFS3P	590052	591173	Gut metagenome	PDYJ01001529	1122	44	TTCCACTTGTCGGTGAAGCCGGGGAAGCGCAAAGGTGGAACATT	6	50	AATGTTCCACCTTTGCGCTTCCCCGGCTTCACCGACAAGTGGAA	593547	593591	downstream
S1.Gme92ORFY2P	129499	130629	Gut metagenome	PDYJ01000771	1131	554	TCAATTATTTTGTTTTGAGTGGCAATACGCTCATTGATAAGAGCAAAAAGCCGCCCAATTTTTCTCTTCTCTTCGGATTCTTGCGGTAGGTAAAATTCAAAAGAATTCAAATCTGTTGTTGTTATCTGATTTATTCGCGCTCCCAAATTCTCTGATACTTGACTAATATATCTTTTGGTACTAAGTAGCGGATGGACTATATCGTTGTCTTCACTCCTATAGACCATCATAAATGCTCCGAATGTATTACCGGCATCAGATTCTTTGAGAAGTGTATTTTTCCCAATCAATCTTTGACTACCATTACGTGCACAAATCAAAATATCATTCTTTTTTGTAACAATGCGCTCTTTTATTGGTTTGCTTACTCTAACTAAATCTAAGTAGTCAATCATTCCT…	30	584	AATGTTCCACCTTTACGCTTCCCCGGCTTCACAGATGAGTGGGAGAAAATAACCTTAGGAGAATTAGGTGACACTATGATTGGATTAACTTATTCTCCTAAGGATGTTGTTGAGACAGGTGGTACCATAGTATTCCGCTCGTCTAACATACAAGGAGGAATGATTGACTACTTAGATTTAGTTAGAGTAAGCAAACCAATAAAAGAGCGCATTGTTACAAAAAAGAATGATATTTTGATTTGTGCACGTAATGGTAGTCAAAGATTGATTGGGAAAAATACACTTCTCAAAGAATCTGATGCCGGTAATACATTCGGAGCATTTATGATGGTCTATAGGAGTGAAGACAACGATATAGTCCATCCGCTACTTAGTACCAAAAGATATATTAGTCAAGTA…	132407	132961
S1.GpaORF31110P	3135678	3136085	Gordonibacter pamelaeae 7-10-1-b	FP929047	408	20	CGCTGCTCGGCGAGGGGCGG	339	359	CCGCCCCTCGCCGAGCAGCG	3136946	3136966	downstream
S1.Gsp3708ORF1312P	1482308	1483222	Geminocystis species NIES-3708	AP014815	915	42	GGCGTTGGTGAATGAGGGTATGATAGAAAGAGGAAAAAAGTG	872	914	CACTTTTTTCCTCTTTCTATCATACCCTCATTCACCAACGCC	534364	534406	-	downstream
S1.Gva7719ORF950P	28105	29199	Gardnerella vaginalis JCP7719	ATJO01000068	1095	20	CTCTAAATTCTTATTTATCT	478	498	AGATAAATAAGAATTTAGAG	31447	31467	downstream
S1.Gva8017BORF891P	1131	1691	Gardnerella vaginalis JCP8017B	ATJM01000041	561	23	TTAAGCCACTAAATTCTTGTTTA	538	561	TAAACAAGAATTTAGTGGCTTAA	7	30	+	upstream
S1.HmuST1ORF3025P	648724	649338	Helicobacter muridarum ST1	JRPD01000001	615	136	TTATTTTGCTTCTTTAAAGCTTAGTAGCTTTTCTCTATAATATTCATATTGTTTGCGTCTTAAGCTTATCTCTGCTGGTATTCCTTGATTTAAGTCATTAATAAGTGAATCAAGCTTATCTAAAATCTCTACTATT	479	615	AATAGTAGAGATTTTAGATAAGCTTGATTCACTTATTAATGACTTAAATCAAGGAATACCAGCAGAGATAAGCTTAAGACGCAAACAATATGAATATTATAGAGAAAAGCTACTAAGCTTTAAAGAAGCAAAATAA	648723	648859	-	upstream
S1.HmuST1ORF3025P	648724	649338	Helicobacter muridarum ST1	JRPD01000001	615	432	ATTTTTTCTTTGAGATATTAAAGCGAGTAACACCATTTGCGGTTTTTATTATTTGCTTTCTCACCGCTTCATCTCTAAAAAGATATTTTGTAAAATCAGGTAGAAATAAACCTTTATCGTTGAATCTAAAACCAAAACAAAAGCTATTTAAATAAATATTTTCTAAAGGCTCTTGTGTAATAACACACGACATTCCTACTTCGTTGTGTGTTTCGCTAGAATTTGTAAATAAAATATCACCTAGATATATAATATTTTGTTTTTCGTTTGGTAAAACTTTTACAAAGTCATTTGCATTTAAATTCGCTTTAAGATTATTAAAAACATTCATATAAGAAATAAATCTTGCATTTCCACTGTTAAAATCCTCTTTTTTCTTTCCATTAAGCCCATTGTAAA…	1	433	TGGAGTTTAAATCTTTAGGGGAGATTGGCACATTTTACAATGGGCTTAATGGAAAGAAAAAAGAGGATTTTAACAGTGGAAATGCAAGATTTATTTCTTATATGAATGTTTTTAATAATCTTAAAGCGAATTTAAATGCAAATGACTTTGTAAAAGTTTTACCAAACGAAAAACAAAATATTATATATCTAGGTGATATTTTATTTACAAATTCTAGCGAAACACACAACGAAGTAGGAATGTCGTGTGTTATTACACAAGAGCCTTTAGAAAATATTTATTTAAATAGCTTTTGTTTTGGTTTTAGATTCAACGATAAAGGTTTATTTCTACCTGATTTTACAAAATATCTTTTTAGAGATGAAGCGGTGAGAAAGCAAATAATAAAAACCGCAAATG…	648905	649337	-	upstream
S1.HmuST1ORF3025P	648724	649338	Helicobacter muridarum ST1	JRPD01000001	615	43	ATTTTGAATTTCTAGGGGAGGTAGGGGGATTGGGAGGTTTTGA	434	477	TCAAAACCTCCCAATCCCCCTACCTCCCCTAGAAATTCAAAAT	648861	648904	-	upstream
S1.Hpa15995ORF1730P	14015	14515	Haemophilus parasuis 84-15995	APBX01000055	501	20	AATTGCTGCATCAAGCCTTT	465	485	AAAGGCTTGATGCAGCAATT	14030	14050	-	upstream
S1.Hpa906ORF4500P	822718	823539	Haemophilus parasuis ZJ0906	CP005384	822	21	CAAATCACATTTGCCCCAAAA	794	815	TTTTGGGGCAAATGTGATTTG	853125	853146	downstream
S1.HpaNagORF1802P	57362	57862	Haemophilus parasuis Nagasaki	APBT01000051	501	20	AATTGCTGCATCAAGCCTTT	465	485	AAAGGCTTGATGCAGCAATT	57377	57397	-	upstream
S1.HpaSH03ORF4015P	729633	730037	Haemophilus parasuis SH03	CP009158	405	23	TTATGATTGATTTTGGTGATCGC	382	405	GCGATCACCAAAATCAATCATAA	55291	55314	+	upstream
S1.HpaSH03ORF4015P	729633	730037	Haemophilus parasuis SH03	CP009158	405	30	TTAAGTTGAAATGGGTGTTTACACAGAATT	338	368	AATTCTGTGTAAACACCCATTTCAACTTAA	55328	55358	+	upstream
S1.HpaSH03ORF4015P	729633	730037	Haemophilus parasuis SH03	CP009158	405	36	TTATGATTGATTTTGGTGATCGCCTAGACGATCACC	369	405	GGTGATCGTCTAGGCGATCACCAAAATCAATCATAA	55291	55327	downstream
S1.HpaSH03ORF4015P	729633	730037	Haemophilus parasuis SH03	CP009158	405	46	TTAAGTTGAAATGGGTGTTTACACAGAATTTGGGATAGGGTCAATA	322	368	TATTGACCCTATCCCAAATTCTGTGTAAACACCCATTTCAACTTAA	741244	741290	downstream
S1.HpaSHORF1713P	1690643	1691293	Haemophilus parasuis SH0165	CP001321	651	23	TGCTTGCTTGCTTGCTTGCTTGC	1	24	GCAAGCAAGCAAGCAAGCAAGCA	1691265	1691288	-	upstream
S1.HpaST41ORF7300P	4677	5330	Haemophilus parasuis ST4-1	JJNQ01000121	654	20	AATTGCTGCATCAAGCCTTT	618	638	AAAGGCTTGATGCAGCAATT	4692	4712	-	upstream
S1.Hpy1198ORF1010P	17477	18667	Helicobacter pylori 1152/04	JSUZ01000009	1191	53	AATATCCCCAAGCCTCACTCTTTGCCAATTTAAGGGCAGCATTAATGCGTCCA	1	54	TGGACGCATTAATGCTGCCCTTAAATTGGCAAAGAGTGAGGCTTGGGGATATT	18613	18666	-	upstream
S1.Hpy13ORF7805P	1529360	1529872	Helicobacter pylori BM013B	CP007606	513	37	ATGTTAGCGATAGCGATTTGTTCGTTTAGAGGGGGTA	307	344	TACCCCCTCTAAACGAACAAATCGCTATCGCTAACAT	1378617	1378654	-	upstream
S1.Hpy17ORF674P	736298	736888	Helicobacter pylori F17	AP017330	591	463	TCCAAAATCTTAACGATCTCTTGTTGGATTTCTAGGGGTGGGATGGGGATTGTTATTTGCATAATGTTATTACTAGAAATGCTATAAGGTATAGCGCTTCTATTTGAAATAGAATATAAATAATTTTGCATGTTTGTTAATACATAATAAAGGTATCTATTGATTAGGGTTTCTTTTGGAATGACAGAAAAGCAAACATCATTTGCCCAAAACTTTTGATTTTGCCAATTGACAAATCCAGCAGTTCCATATTGAGCTATAGTAATTGTATTTTCCTCTCTGTTATATTCATTTAAATATCCCATAAATCTTATTCCACCAGATACAACGGGATATTTTCCTTTATCTAATATTTCTTTTTTTGTAACCCTTTTACCTCTAATTATTTCACACACCTCC…	1	464	TGCATAAAATAGAGCGCTTACTCCAAACTTTAGCGCCTAAGGGGGTGGAGTTTAGGAAGTTGGGGGAGGTGTGTGAAATAATTAGAGGTAAAAGGGTTACAAAAAAAGAAATATTAGATAAAGGAAAATATCCCGTTGTATCTGGTGGAATAAGATTTATGGGATATTTAAATGAATATAACAGAGAGGAAAATACAATTACTATAGCTCAATATGGAACTGCTGGATTTGTCAATTGGCAAAATCAAAAGTTTTGGGCAAATGATGTTTGCTTTTCTGTCATTCCAAAAGAAACCCTAATCAATAGATACCTTTATTATGTATTAACAAACATGCAAAATTATTTATATTCTATTTCAAATAGAAGCGCTATACCTTATAGCATTTCTAGTAATAACA…	736424	736887	-	upstream
S1.Hpy17ORF736P	790942	791955	Helicobacter pylori F17	AP017330	1014	130	TCCAAAATCTTAACGATCTCTTGTTGGATTTCTAGGGGTGGGATGGGGATTGTTATTTGCATAATGTTATTACTAGAAATGCTATAAGGTATAGCGCTTCTATTTGAAATAGAATATAAATAATTTTGCA	1	131	TGCAAAATTATTTATATTCTATTTCAAATAGAAGCGCTATACCTTATAGCATTTCTAGTAATAACATTATGCAAATAACAATCCCCATCCCACCCCTAGAAATCCAACAAGAGATCGTTAAGATTTTGGA	736424	736554	-	upstream
S1.Hpy17ORF736P	790942	791955	Helicobacter pylori F17	AP017330	1014	42	TTCCTAAACTCCACCCCCTTAGGCGCTAAAGTTTGGAGTAAG	410	452	CTTACTCCAAACTTTAGCGCCTAAGGGGGTGGAGTTTAGGAA	736829	736871	-	upstream
S1.Hpy17ORF736P	790942	791955	Helicobacter pylori F17	AP017330	1014	47	NNNNNNNNNNNNNNNNNNNNNNNNNNNNNNNNNNNNNNNNNNNNNNN	186	233	NNNNNNNNNNNNNNNNNNNNNNNNNNNNNNNNNNNNNNNNNNNNNNN	120528	120575	-	upstream
S1.Hpy238ORF3970P	830014	830652	Helicobacter pylori Hp238	CP010013	639	23	TCCAAAATCTTAACGATCTCTTG	474	497	CAAGAGATCGTTAAGATTTTGGA	830155	830178	-	upstream
S1.Hpy238ORF3970P	830014	830652	Helicobacter pylori Hp238	CP010013	639	25	TGGATTTCTAGGGGTGGGATGGGGA	448	473	TCCCCATCCCACCCCTAGAAATCCA	830179	830204	-	upstream
S1.Hpy38ORF663P	675706	676776	Helicobacter pylori F38	AP017341	1071	300	AAATCTTAACGATCTCTTGTTGGATTTCTAGGGGTGGGATGGGGATTGTGATTTGCATAATGTTATTACTAGAAATGCTATAAGGTATAGCGCTTCTATTTGAAATAGAATATAAATAATTTTGCATGTTTGTTAATACATAATAAAGGTATCTATTGATTAGGGTTTCTTTTGGAATGACAGAAAAACAAACATCATTTGCCCAAAACTTTTGATTTTGCCAATTGACAAATCCGGCAGTTCCATATTGAGCTATAGTAATTGTATTTTCCTCTCTGTTATATTCATTTAAATATCCCA	1	301	TGGGATATTTAAATGAATATAACAGAGAGGAAAATACAATTACTATAGCTCAATATGGAACTGCCGGATTTGTCAATTGGCAAAATCAAAAGTTTTGGGCAAATGATGTTTGTTTTTCTGTCATTCCAAAAGAAACCCTAATCAATAGATACCTTTATTATGTATTAACAAACATGCAAAATTATTTATATTCTATTTCAAATAGAAGCGCTATACCTTATAGCATTTCTAGTAATAACATTATGCAAATCACAATCCCCATCCCACCCCTAGAAATCCAACAAGAGATCGTTAAGATTT	676475	676775	-	upstream
S1.Hpy38ORF663P	675706	676776	Helicobacter pylori F38	AP017341	1071	55	CACCTCCCCCAACTTCCTAAACTCCACCCCCTTAGGCGCTAAAGTTTGGAGTAAG	476	531	CTTACTCCAAACTTTAGCGCCTAAGGGGGTGGAGTTTAGGAAGTTGGGGGAGGTG	676245	676300	-	upstream
S1.Hpy38ORF724P	729351	729872	Helicobacter pylori F38	AP017341	522	390	AAATCTTAACGATCTCTTGTTGGATTTCTAGGGGTGGGATGGGGATTGTGATTTGCATAATGTTATTACTAGAAATGCTATAAGGTATAGCGCTTCTATTTGAAATAGAATATAAATAATTTTGCATGTTTGTTAATACATAATAAAGGTATCTATTGATTAGGGTTTCTTTTGGAATGACAGAAAAACAAACATCATTTGCCCAAAACTTTTGATTTTGCCAATTGACAAATCCGGCAGTTCCATATTGAGCTATAGTAATTGTATTTTCCTCTCTGTTATATTCATTTAAATATCCCATAAATCCTATTCCACCAGATACAACGGGATATTTTCCTTTATCTAATATTTCTTTTTTTGTAACCCTTTTACCTCTAATTATTTCACACA	1	391	TGTGTGAAATAATTAGAGGTAAAAGGGTTACAAAAAAAGAAATATTAGATAAAGGAAAATATCCCGTTGTATCTGGTGGAATAGGATTTATGGGATATTTAAATGAATATAACAGAGAGGAAAATACAATTACTATAGCTCAATATGGAACTGCCGGATTTGTCAATTGGCAAAATCAAAAGTTTTGGGCAAATGATGTTTGTTTTTCTGTCATTCCAAAAGAAACCCTAATCAATAGATACCTTTATTATGTATTAACAAACATGCAAAATTATTTATATTCTATTTCAAATAGAAGCGCTATACCTTATAGCATTTCTAGTAATAACATTATGCAAATCACAATCCCCATCCCACCCCTAGAAATCCAACAAGAGATCGTTAAGATTT	676475	676865	-	upstream
S1.Hpy55ORF909P	913343	913981	Helicobacter pylori F55	AP017345	639	499	TGGATTTCTAGGGGTGGGATGGGGAACTTATATTTTTTAAAAGCGGTCATATCCACAGAAGCAAAACCTGAAACATTAGTATTTTTTTTGCACCATTCCCCTAAAAGAAAACATTGATAAAAAAAGAATTTCATGTCTAAAGCAATATCACAATTCGCTTTTTTGCTTAAAAAAGTGAATTGTTGATTCGCCAACGAATCAACGATTAAAAGGGCATGTTCGCCTATGGTTGCTGTTGTAGAAATAATAATAGAATTTTTAGGGAATAATTTCTTACCCTTTAAAGCCTTTGGGGTAATGTGTTGGATAGAGTCTTTTAAAATCCTCCCATTTTCTCTAATGTCCTCCATTCTAAACCAAGGGATAGTCCCTTTTTCCCAAAATTCAGGATTGTTTTTT…	1	500	TGCATAAAATAGAGCGCTTACTCCAAACTTTAGCGCCTAAGGGGGTGGAGTTTAAAACGCTTGAAGAGGTTTTTGAAATTAAAAATGGTTACACCCCATCAAAAAACAATCCTGAATTTTGGGAAAAAGGGACTATCCCTTGGTTTAGAATGGAGGACATTAGAGAAAATGGGAGGATTTTAAAAGACTCTATCCAACACATTACCCCAAAGGCTTTAAAGGGTAAGAAATTATTCCCTAAAAATTCTATTATTATTTCTACAACAGCAACCATAGGCGAACATGCCCTTTTAATCGTTGATTCGTTGGCGAATCAACAATTCACTTTTTTAAGCAAAAAAGCGAATTGTGATATTGCTTTAGACATGAAATTCTTTTTTTATCAATGTTTTCTTTTAG…	858239	858738	-	upstream
S1.Hpy55ORF909P	913343	913981	Helicobacter pylori F55	AP017345	639	523	TCCAAAATCTTAACGATCTCTTGTTGGATTTCTAGGGGTGGGATGGGGAACTTATATTTTTTAAAAGCGGTCATATCCACAGAAGCAAAACCTGAAACATTAGTATTTTTTTTGCACCATTCCCCTAAAAGAAAACATTGATAAAAAAAGAATTTCATGTCTAAAGCAATATCACAATTCGCTTTTTTGCTTAAAAAAGTGAATTGTTGATTCGCCAACGAATCAACGATTAAAAGGGCATGTTCGCCTATGGTTGCTGTTGTAGAAATAATAATAGAATTTTTAGGGAATAATTTCTTACCCTTTAAAGCCTTTGGGGTAATGTGTTGGATAGAGTCTTTTAAAATCCTCCCATTTTCTCTAATGTCCTCCATTCTAAACCAAGGGATAGTCCCTTTT…	1	524	TGCATAAAATAGAGCGCTTACTCCAAACTTTAGCGCCTAAGGGGGTGGAGTTTAAAACGCTTGAAGAGGTTTTTGAAATTAAAAATGGTTACACCCCATCAAAAAACAATCCTGAATTTTGGGAAAAAGGGACTATCCCTTGGTTTAGAATGGAGGACATTAGAGAAAATGGGAGGATTTTAAAAGACTCTATCCAACACATTACCCCAAAGGCTTTAAAGGGTAAGAAATTATTCCCTAAAAATTCTATTATTATTTCTACAACAGCAACCATAGGCGAACATGCCCTTTTAATCGTTGATTCGTTGGCGAATCAACAATTCACTTTTTTAAGCAAAAAAGCGAATTGTGATATTGCTTTAGACATGAAATTCTTTTTTTATCAATGTTTTCTTTTAG…	858215	858738	-	upstream
S1.Hpy72ORF1442P	1506380	1506709	Helicobacter pylori F72	AP017350	330	327	TTATTTTTTTAAAACCCTGATTTTAGCGCTCATTAAATCGTGGTTTAAAGCTTTTTTGATGTTTTCAAATTGGCGTTTTTTGTTTTTAAGGCTTGCGATCTCATTATCCAAAGCGCTTAAAATGTTAGCGATAGCGCTCTGTTCGTTTAGAGGGGGTAAAAAAATAGTCTTTTCTTTATAATCTTTGAAATAAATATGCGGTATTATGCTACCGCTTGTGAAATTTTTAAAATCAAAATTAGATAACAAATAAAATAAAAACTCTGTTGTTGTTCTATGATTAGCAATTAACGCTCCCATAGTAGATAAAATATTTGTTTTAGGTGG	3	330	CCACCTAAAACAAATATTTTATCTACTATGGGAGCGTTAATTGCTAATCATAGAACAACAACAGAGTTTTTATTTTATTTGTTATCTAATTTTGATTTTAAAAATTTCACAAGCGGTAGCATAATACCGCATATTTATTTCAAAGATTATAAAGAAAAGACTATTTTTTTACCCCCTCTAAACGAACAGAGCGCTATCGCTAACATTTTAAGCGCTTTGGATAATGAGATCGCAAGCCTTAAAAACAAAAAACGCCAATTTGAAAACATCAAAAAAGCTTTAAACCACGATTTAATGAGCGCTAAAATCAGGGTTTTAAAAAAATAA	1396669	1396996	-	upstream
S1.Hpy72ORF1442P	1506380	1506709	Helicobacter pylori F72	AP017350	330	328	TATTTTTTTAAAACCCTGATTTTAGCGCTCATTAAATCGTGGTTTAAAGCTTTTTTGATGTTTTCAAATTGGCGTTTTTTGTTTTTAAGGCTTGCGATCTCATTATCCAAAGCGCTTAAAATGTTAGCGATAGCGCTCTGTTCGTTTAGAGGGGGTAAAAAAATAGTCTTTTCTTTATAATCTTTGAAATAAATATGCGGTATTATGCTACCGCTTGTGAAATTTTTAAAATCAAAATTAGATAACAAATAAAATAAAAACTCTGTTGTTGTTCTATGATTAGCAATTAACGCTCCCATAGTAGATAAAATATTTGTTTTAGGTGGCA	1	329	TGCCACCTAAAACAAATATTTTATCTACTATGGGAGCGTTAATTGCTAATCATAGAACAACAACAGAGTTTTTATTTTATTTGTTATCTAATTTTGATTTTAAAAATTTCACAAGCGGTAGCATAATACCGCATATTTATTTCAAAGATTATAAAGAAAAGACTATTTTTTTACCCCCTCTAAACGAACAGAGCGCTATCGCTAACATTTTAAGCGCTTTGGATAATGAGATCGCAAGCCTTAAAAACAAAAAACGCCAATTTGAAAACATCAAAAAAGCTTTAAACCACGATTTAATGAGCGCTAAAATCAGGGTTTTAAAAAAATA	1396670	1396998	-	upstream
S1.Hpy78ORF1507P	1566414	1566956	Helicobacter pylori F78	AP017352	543	21	GCTTAAAATGTTAGCGATAGC	408	429	GCTATCGCTAACATTTTAAGC	1566527	1566548	-	upstream
S1.Hpy90ORF1463P	1512436	1513476	Helicobacter pylori F90	AP017354	1041	29	CAATATCCCCAAGCCTTACTCTTTGCCAA	518	547	TTGGCAAAGAGTAAGGCTTGGGGATATTG	1512929	1512958	-	upstream
S1.HpyF18ORF875P	890495	891031	Helicobacter pylori F18	AP017331	537	394	TCCAAAATCTTAACGATCTCTTGTTGGATTTCTAGGGGTGGGATGGGGATTGTGATTTGCATAATGTTATTACTAGAAATGCTATAAGGTATAGCGCTTCTATTTGAAATAGAATATAAATAATTTTGCATGTTTGTTAATACATAATAAAGGTATCTATTGATTAGGGTTTCTTTTGGAATGACAGAAAAACAAACATCATTTGCCCAAAACTTTTGATTTTGCCAATTGACAAATCCGGCAGTTCCATATTGAGCTATAGTAATTGTATTTTCCTCTCTGTTATATTCATTTAAATATCCCATAAATCCTATTCCACCAGATACAACGGGATATTTTCCTTTATCTAATATTTCTTTTTTTGTAACCCTTTTACCTCTAATTATTTCACACA	1	395	TGTGTGAAATAATTAGAGGTAAAAGGGTTACAAAAAAAGAAATATTAGATAAAGGAAAATATCCCGTTGTATCTGGTGGAATAGGATTTATGGGATATTTAAATGAATATAACAGAGAGGAAAATACAATTACTATAGCTCAATATGGAACTGCCGGATTTGTCAATTGGCAAAATCAAAAGTTTTGGGCAAATGATGTTTGTTTTTCTGTCATTCCAAAAGAAACCCTAATCAATAGATACCTTTATTATGTATTAACAAACATGCAAAATTATTTATATTCTATTTCAAATAGAAGCGCTATACCTTATAGCATTTCTAGTAATAACATTATGCAAATCACAATCCCCATCCCACCCCTAGAAATCCAACAAGAGATCGTTAAGATTTTGGA	835171	835565	-	upstream
S1.HpyF20JORF679P	742235	742858	Helicobacter pylori F20	AP017333	624	481	TCCAAAATCTTAACGATCTCTTGTTGGATTTCTAGGGGTGGGATGGGGATTGTTATTTTTGAAAGTAATTGCTTTGAAACATTGAAACGTGTTACACCACTAGCAACTTTTGAAATATTTTTCCTAAAATTGTAGTCTCTTAAAAAATGTTTAAGAAATGATGGATTAAATAAATTCTCATCAAAAAATCTAAAACCAAAACAAAAACTATTAAGATAAATATCTTTTTCAATTTTTTGAGTAACTACGCAAGACATCGCACAATCCTCTAAATTTTCAGATGAACCAGTAAAAAGCACATCGCCTAATTGAATTGTATTTTGTTTTTCTTTATCCCCTATTTGAACGCTTTCTAAAGCATTTAGATCTAATTGTGGATTATTAAAAACATTGACATAA…	1	482	TGGGGGATATTGGGGAATTTTATGGCGGACTTGTTGGAAAAAGTAAAAAATCTTTCTCTCAAGGGAATAAATTTTATGTTCCTTATGTCAATGTTTTTAATAATCCACAATTAGATCTAAATGCTTTAGAAAGCGTTCAAATAGGGGATAAAGAAAAACAAAATACAATTCAATTAGGCGATGTGCTTTTTACTGGTTCATCTGAAAATTTAGAGGATTGTGCGATGTCTTGCGTAGTTACTCAAAAAATTGAAAAAGATATTTATCTTAATAGTTTTTGTTTTGGTTTTAGATTTTTTGATGAGAATTTATTTAATCCATCATTTCTTAAACATTTTTTAAGAGACTACAATTTTAGGAAAAATATTTCAAAAGTTGCTAGTGGTGTAACACGTTTCA…	742376	742857	-	upstream
S1.HpyF20JORF741P	798584	799186	Helicobacter pylori F20	AP017333	603	481	TCCAAAATCTTAACGATCTCTTGTTGGATTTCTAGGGGTGGGATGGGGATTGTTATTTTTGAAAGTAATTGCTTTGAAACATTGAAACGTGTTACACCACTAGCAACTTTTGAAATATTTTTCCTAAAATTGTAGTCTCTTAAAAAATGTTTAAGAAATGATGGATTAAATAAATTCTCATCAAAAAATCTAAAACCAAAACAAAAACTATTAAGATAAATATCTTTTTCAATTTTTTGAGTAACTACGCAAGACATCGCACAATCCTCTAAATTTTCAGATGAACCAGTAAAAAGCACATCGCCTAATTGAATTGTATTTTGTTTTTCTTTATCCCCTATTTGAACGCTTTCTAAAGCATTTAGATCTAATTGTGGATTATTAAAAACATTGACATAA…	1	482	TGGGGGATATTGGGGAATTTTATGGCGGACTTGTTGGAAAAAGTAAAAAATCTTTCTCTCAAGGGAATAAATTTTATGTTCCTTATGTCAATGTTTTTAATAATCCACAATTAGATCTAAATGCTTTAGAAAGCGTTCAAATAGGGGATAAAGAAAAACAAAATACAATTCAATTAGGCGATGTGCTTTTTACTGGTTCATCTGAAAATTTAGAGGATTGTGCGATGTCTTGCGTAGTTACTCAAAAAATTGAAAAAGATATTTATCTTAATAGTTTTTGTTTTGGTTTTAGATTTTTTGATGAGAATTTATTTAATCCATCATTTCTTAAACATTTTTTAAGAGACTACAATTTTAGGAAAAATATTTCAAAAGTTGCTAGTGGTGTAACACGTTTCA…	742376	742857	-	upstream
S1.HpyMKM1ORF1339P	1386194	1386619	Helicobacter pylori MKM1	AP017359	426	418	TTTAAAACCCTGATTTTAGCGCTCATTAAATCGTGGTTTAAAGCTTTTTTGATGTTTTCAAATTGGCGTTTTTTGTTTTTAAGGCTTGTGATCTCATTATCCAAATCGCTTAAAATGTTAGCGATAGCGCTCTGTTCGTTTAGAGGGGGTAAAAAAATAGTCTTTTCTTTATAGTCTTTGAAATAAATATGCGGTATTATGCTACCGCTTGTGAAATTTTTAAAATCAAAATTAGATAACAAATAAAATAAAAACTCTGTTGTTGTTCTATGATTAGCAATTAACGCTCCCATAGTAGATAAAATATTTGTTTTAGGTGGCAAAATCCTTACTCTGCCCACACTTCCATCTTTAACGATAGAAATATAAGGCTTATCACTAATGAAAGTTGTATCTGTA…	1	419	TGAATAATTTCATAGGCTATACAGATACAACTTTCATTAGTGATAAGCCTTATATTTCTATCGTTAAAGATGGAAGTGTGGGCAGAGTAAGGATTTTGCCACCTAAAACAAATATTTTATCTACTATGGGAGCGTTAATTGCTAATCATAGAACAACAACAGAGTTTTTATTTTATTTGTTATCTAATTTTGATTTTAAAAATTTCACAAGCGGTAGCATAATACCGCATATTTATTTCAAAGACTATAAAGAAAAGACTATTTTTTTACCCCCTCTAAACGAACAGAGCGCTATCGCTAACATTTTAAGCGATTTGGATAATGAGATCACAAGCCTTAAAAACAAAAAACGCCAATTTGAAAACATCAAAAAAGCTTTAAACCACGATTTAATGAGCG…	1386200	1386618	-	upstream
S1.HpyMKM1ORF792P	813910	814530	Helicobacter pylori MKM1	AP017359	621	478	TCCAAAATCTTAACGATCTCTTGTTGGATTTCTAGGGGTGGGATGGGGAACTTATATTTTTTAAAAGCAGTCATATCCACAGAAGCAAAACCTGAAACATTAGTATTTTTTTTGCACCATTCCCCCAAAAGAAAACATTGATAAAAAAAGAATTTCATGTCTAAAGCAAGATCACAATTCGCTTTTTTGCTTAAAAAAGTGAATCGTTGATTCGCTAACGAATCAACGATTAAAAGGGCATGTTCGCCTATAGTTGCTGTTGTAGAAATAATAATAGAATTTTTAGGGAATAATTTTTTACCCTTTAAAGCCTTTGGGGTAATGTGTTGGATAGAGTCTTTTAAAATCCTCCCATTTTCTCTAATGTCCTCCATTCTAAACCAAGGGATAGTCCCTTTT…	1	479	TGGAGTTTAAAACGCTTGAAGAGGTTTTTGAAATTAAAAATGGTTACACCCCATCAAAAAACAATCCTGAATTTTGGGAAAAAGGGACTATCCCTTGGTTTAGAATGGAGGACATTAGAGAAAATGGGAGGATTTTAAAAGACTCTATCCAACACATTACCCCAAAGGCTTTAAAGGGTAAAAAATTATTCCCTAAAAATTCTATTATTATTTCTACAACAGCAACTATAGGCGAACATGCCCTTTTAATCGTTGATTCGTTAGCGAATCAACGATTCACTTTTTTAAGCAAAAAAGCGAATTGTGATCTTGCTTTAGACATGAAATTCTTTTTTTATCAATGTTTTCTTTTGGGGGAATGGTGCAAAAAAAATACTAATGTTTCAGGTTTTGCTTCTG…	814051	814529	-	upstream
S1.HpyMKM6ORF1372P	1428277	1429161	Helicobacter pylori MKM6	AP017362	885	25	TTTCAAACAAATCCCCTAATTTGAA	312	337	TTCAAATTAGGGGATTTGTTTGAAA	1428824	1428849	-	upstream
S1.HpyMKM6ORF789P	816235	817047	Helicobacter pylori MKM6	AP017362	813	38	TAAACTCCACCCCCTTAGGCGCTAAAGTTTGGAGTAAG	164	202	CTTACTCCAAACTTTAGCGCCTAAGGGGGTGGAGTTTA	816845	816883	-	upstream
S1.HpyMKM6ORF789P	816235	817047	Helicobacter pylori MKM6	AP017362	813	49	TCCAAAATCTTAACGATCTCTTGTTGGATTTCTAGGGGTGGGATGGGGA	622	671	TCCCCATCCCACCCCTAGAAATCCAACAAGAGATCGTTAAGATTTTGGA	816376	816425	-	upstream
S1.HpyMKM6ORF849P	870723	871535	Helicobacter pylori MKM6	AP017362	813	38	TAAACTCCACCCCCTTAGGCGCTAAAGTTTGGAGTAAG	164	202	CTTACTCCAAACTTTAGCGCCTAAGGGGGTGGAGTTTA	816845	816883	-	upstream
S1.HpyMKM6ORF849P	870723	871535	Helicobacter pylori MKM6	AP017362	813	49	TCCAAAATCTTAACGATCTCTTGTTGGATTTCTAGGGGTGGGATGGGGA	622	671	TCCCCATCCCACCCCTAGAAATCCAACAAGAGATCGTTAAGATTTTGGA	816376	816425	-	upstream
S1.Hso129ORF554P	589932	590333	Haemophilus somnus 129PT	CP000436	402	399	ACTTACGCTGATGAATGGTGATGTAGCGATCAAGTGCGGTGAAAAATGTACCGATTTTTTGTTGTTCTTGGATTTGAGAATAAAATAATCTCAAATCTGAAAAGTCGGAAAAACTGATACTTCTTCCATCTCTAATCCCATAAGTAACTGTTTCCAGTTTTTTTATAAAACTTGAACTGGTAAAGATAAGTTTCCAGAAGTTAGAAGAATGATTTTCTTTTTTCTTAAAATCAATGATGGTATAAGCTGGAGACGTGATTCCTTCTATATCTGACCATGCAAACCCACCTTGAAAAGAACGCAAATGAATAACAAATTGTCCTGGGCTTACTCTTTTATAAGTTTGTGTACTTTTTTGATCATATTTAATATCAATACCAATATCATCACGTCTAATCA	1	400	TGATTAGACGTGATGATATTGGTATTGATATTAAATATGATCAAAAAAGTACACAAACTTATAAAAGAGTAAGCCCAGGACAATTTGTTATTCATTTGCGTTCTTTTCAAGGTGGGTTTGCATGGTCAGATATAGAAGGAATCACGTCTCCAGCTTATACCATCATTGATTTTAAGAAAAAAGAAAATCATTCTTCTAACTTCTGGAAACTTATCTTTACCAGTTCAAGTTTTATAAAAAAACTGGAAACAGTTACTTATGGGATTAGAGATGGAAGAAGTATCAGTTTTTCCGACTTTTCAGATTTGAGATTATTTTATTCTCAAATCCAAGAACAACAAAAAATCGGTACATTTTTCACCGCACTTGATCGCTACATCACCATTCATCAGCGTAAGT	591295	591694	downstream
S1.Hso63255ORF4040P	805228	805734	Histophilus somni USDA-ARS-USMARC-63255	CP018803	507	70	ACTTACGCTGATGAATGGTGATGTAGCGATCAAGTGCGGTGAAAAATGTACCGATTTTTTGTTGTTCTTG	435	505	CAAGAACAACAAAAAATCGGTACATTTTTCACCGCACTTGATCGCTACATCACCATTCATCAGCGTAAGT	806695	806765	downstream
S1.Hso63368ORF4040P	806177	806683	Histophilus somni USDA-ARS-USMARC-63368	CP018804	507	70	ACTTACGCTGATGAATGGTGATGTAGCGATCAAGTGCGGTGAAAAATGTACCGATTTTTTGTTGTTCTTG	435	505	CAAGAACAACAAAAAATCGGTACATTTTTCACCGCACTTGATCGCTACATCACCATTCATCAGCGTAAGT	807644	807714	downstream
S1.Hso63369ORF4045P	805890	806396	Histophilus somni USDA-ARS-USMARC-63369	CP018805	507	70	ACTTACGCTGATGAATGGTGATGTAGCGATCAAGTGCGGTGAAAAATGTACCGATTTTTTGTTGTTCTTG	435	505	CAAGAACAACAAAAAATCGGTACATTTTTCACCGCACTTGATCGCTACATCACCATTCATCAGCGTAAGT	807357	807427	downstream
S1.Hso63370ORF4035P	805391	805897	Histophilus somni USDA-ARS-USMARC-63370	CP018806	507	70	ACTTACGCTGATGAATGGTGATGTAGCGATCAAGTGCGGTGAAAAATGTACCGATTTTTTGTTGTTCTTG	435	505	CAAGAACAACAAAAAATCGGTACATTTTTCACCGCACTTGATCGCTACATCACCATTCATCAGCGTAAGT	806858	806928	downstream
S1.Hsp5569ORF1720P	327051	327593	Helicobacter species MIT 11-5569	JRPB01000001	543	27	ATCTAAAAATTCCGCGATTTGCTCTTG	399	426	CAAGAGCAAATCGCGGAATTTTTAGAT	327167	327194	-	upstream
S1.Hwi430ORFBP	63328	63948	Helicobacter winghamensis ATCC BAA-430	ACDO01000004	621	20	GGTGGCAGGGGGATTTTTAG	468	488	CTAAAAATCCCCCTGCCACC	63460	63480	-	upstream
S1.Kra44963ORF7694P	1194810	1196111	Ktedonobacter racemifer	ADVG01000002	1302	22	TTCAGCGTCCATGTCTGAAAGA	1187	1209	TCTTTCAGACATGGACGCTGAA	1194902	1194924	-	upstream
S1.Kra44963ORF7694P	1194810	1196111	Ktedonobacter racemifer	ADVG01000002	1302	27	TAACCTCGTCTTCCCTGTGAGTAACTC	1269	1296	GAGTTACTCACAGGGAAGACGAGGTTA	1194815	1194842	-	upstream
S1.Kra44963ORF7694P	1194810	1196111	Ktedonobacter racemifer	ADVG01000002	1302	38	GCCTGCTTGATATCGCGCTTCTTGGCGATGAGTTTGTC	558	596	GACAAACTCATCGCCAAGAAGCGCGATATCAAGCAGGC	1195515	1195553	-	upstream
S1.Lac1533ORF926P	1030182	1031471	Lactobacillus acidipiscis ACA-DC 1533	LT630287	1290	22	AACTTTCGCTGTTCCCAAGCGT	58	80	ACGCTTGGGAACAGCGAAAGTT	1036126	1036148	downstream
S1.Lam1118ORF7135P	1395863	1396975	Lactobacillus amylovorus GRL1118	CP002609	1113	22	CAACTTTTGATTTGTCGACTTG	1032	1054	CAAGTCGACAAATCAAAAGTTG	1395921	1395943	-	upstream
S1.Lam1118ORF7135P	1395863	1396975	Lactobacillus amylovorus GRL1118	CP002609	1113	34	TCACCAAACATCTCGACAAATCGGGCTTTGATTA	502	536	TAATCAAAGCCCGATTTGTCGAGATGTTTGGTGA	1396439	1396473	-	upstream
S1.LamGRLORF5415P	1075266	1076474	Lactobacillus amylovorus GRL 1112	CP002338	1209	20	TTTAATTTTCGTTGCTGAAG	564	584	CTTCAGCAACGAAAATTAAA	1078202	1078222	downstream
S1.LamGRLORF8135P	1538340	1539425	Lactobacillus amylovorus GRL 1112	CP002338	1086	26	CAACTTTTGATTTGTCGACTTGTTGG	1001	1027	CCAACAAGTCGACAAATCAAAAGTTG	1538398	1538424	-	upstream
S1.LamGRLORF8135P	1538340	1539425	Lactobacillus amylovorus GRL 1112	CP002338	1086	38	GGGTCACCAAACATCTCGACAAATCGGGCTTTGATTAA	525	563	TTAATCAAAGCCCGATTTGTCGAGATGTTTGGTGACCC	1538862	1538900	-	upstream
S1.LapRsy01ORF615P	636711	637127	Lactococcus species Rs-Y01	BEDT01000001	417	22	CTTACGCTGATGAAGGGTGATG	356	378	CATCACCCTTCATCAGCGTAAG	636749	636771	-	upstream
S1.Lba1988ORF12905P	3881	4459	Lactobacillus backii TMW 1.1988	CP014632	579	20	TGATGAAGAGCGATAGTGTC	504	524	GACACTATCGCTCTTCATCA	5248	5268	downstream
S1.Lba1988ORF12905P	3881	4459	Lactobacillus backii TMW 1.1988	CP014632	579	27	AAACATTTTTTGCAAGTAGCCTTTTTT	552	579	AAAAAAGGCTACTTGCAAAAAATGTTT	5793	5820	downstream
S1.Lba1991ORF11595P	264	890	Lactobacillus backii TMW 1.1991	CP014882	627	43	AATTCTGGAACTTTCTTTTTAACTGAATCATCTATTTTCGCCA	1	44	TGGCGAAAATAGATGATTCAGTTAAAAAGAAAGTTCCAGAATT	846	889	-	upstream
S1.Lba1991ORF11595P	264	890	Lactobacillus backii TMW 1.1991	CP014882	627	57	TTTTGTAAAAAGCCTTTTTTCTGTTCTTTCAACAAATCTAACTTACGTTGATGAAGA	563	620	TCTTCATCAACGTAAGTTAGATTTGTTGAAAGAACAGAAAAAAGGCTTTTTACAAAA	270	327	-	upstream
S1.Lba1991ORF11595P	264	890	Lactobacillus backii TMW 1.1991	CP014882	627	96	CCTTTTTTCTGTTCTTTCAACAAATCTAACTTACGTTGATGAAGAACGACAGTGTCATCTAACTGTTTGAAGAATGAACCTATTTTTTGTTGTTCT	512	608	AGAACAACAAAAAATAGGTTCATTCTTCAAACAGTTAGATGACACTGTCGTTCTTCATCAACGTAAGTTAGATTTGTTGAAAGAACAGAAAAAAGG	282	378	-	upstream
S1.Lca919ORF2272P	2230162	2231382	Lactobacillus casei LOCK919	CP005486	1221	499	GTTGCAGCGATAAGGTCATCAGTCTTTCTAAGAAAAAGCCCAATACGTTTCTGCTCGAAAAGACTTGGGGCAATAATTAGTGAATATGCGTTTAGCTCGTCACGATTAATCTTAGGCATACCTGTTCTCTGTGATACGGAAACTGTATATTTAAAAAATCTATTTGTGCCCAATGTATAGTACAGAAATAGTCGTTCAATGCCGGACTTGGGTTTCAAAACGTAAGTATCAGCTGAGGACAATCCTTCTGCTGGTGCGATCGTATACTTTGCTAACTGGGGATTGATCTTTCCGTAAATGATATCTCCCTTGTCAAAATGAAACTTCCCACTGATAAGGTTCTCATCTTTAACTGTTTTCAGATCTACTAGTTCACGACTGTTTGATCTGATATTCCCT…	37	536	ACGCTTGGGAAAAGCGTAAATGGTCACAGTTGGTTGGAATTTCTAAGAATATGGTAGATCCAACAACAGGAAAATATGATTCGCTCATTCACATCGGCCCAGGGAATATCAGATCAAACAGTCGTGAACTAGTAGATCTGAAAACAGTTAAAGATGAGAACCTTATCAGTGGGAAGTTTCATTTTGACAAGGGAGATATCATTTACGGAAAGATCAATCCCCAGTTAGCAAAGTATACGATCGCACCAGCAGAAGGATTGTCCTCAGCTGATACTTACGTTTTGAAACCCAAGTCCGGCATTGAACGACTATTTCTGTACTATACATTGGGCACAAATAGATTTTTTAAATATACAGTTTCCGTATCACAGAGAACAGGTATGCCTAAGATTAATCGTG…	2233214	2233713	downstream
S1.Lca919ORF2272P	2230162	2231382	Lactobacillus casei LOCK919	CP005486	1221	503	CTGAGTTGCAGCGATAAGGTCATCAGTCTTTCTAAGAAAAAGCCCAATACGTTTCTGCTCGAAAAGACTTGGGGCAATAATTAGTGAATATGCGTTTAGCTCGTCACGATTAATCTTAGGCATACCTGTTCTCTGTGATACGGAAACTGTATATTTAAAAAATCTATTTGTGCCCAATGTATAGTACAGAAATAGTCGTTCAATGCCGGACTTGGGTTTCAAAACGTAAGTATCAGCTGAGGACAATCCTTCTGCTGGTGCGATCGTATACTTTGCTAACTGGGGATTGATCTTTCCGTAAATGATATCTCCCTTGTCAAAATGAAACTTCCCACTGATAAGGTTCTCATCTTTAACTGTTTTCAGATCTACTAGTTCACGACTGTTTGATCTGATATT…	37	540	ACGCTTGGGAAAAGCGTAAATGGTCACAGTTGGTTGGAATTTCTAAGAATATGGTAGATCCAACAACAGGAAAATATGATTCGCTCATTCACATCGGCCCAGGGAATATCAGATCAAACAGTCGTGAACTAGTAGATCTGAAAACAGTTAAAGATGAGAACCTTATCAGTGGGAAGTTTCATTTTGACAAGGGAGATATCATTTACGGAAAGATCAATCCCCAGTTAGCAAAGTATACGATCGCACCAGCAGAAGGATTGTCCTCAGCTGATACTTACGTTTTGAAACCCAAGTCCGGCATTGAACGACTATTTCTGTACTATACATTGGGCACAAATAGATTTTTTAAATATACAGTTTCCGTATCACAGAGAACAGGTATGCCTAAGATTAATCGTG…	2233210	2233713
S1.LcaBDORF2255P	2206665	2207960	Lactobacillus casei BD-II	CP002618	1296	470	TGAGTTGCAGCGATAAGGTTATCCAATACATTAAAAAGCTGCCAGATTTTCCGCTGTTCACTTTGAACCGGTATCGGAAATGAAGTGTTTGAAACAGTATTCCAGTCCGATCTTGGCATTTTTGTCCCTGAAGAAATATTTGCAACGATTTGAAATCGAGGTGATTGGATAAGGACAAATAAGTACTCTGAAAGTACACTTGAGTTGGCTCTCAGTACCCAGAAATCACCAACGGCTCTACCATAAAAACTTGGGAACAACCAATTTTGTAAGTATGGACGTAACTTTCCAAATAGAACATCTTGCGGCTCAAAGTATATGCCTTGCTTTGAATTGATTTTTAATCGAACATCTTTATTCAAGCGTCCTTGTTTTGAAATGATATCTTCAAATTCAACA…	129	599	TGGGAAAAGCGTAAGTTTAAAGATCTTGTTGTGCGTGTCAACAAAACATCAGATGACTCGACGATACCAAGTGTTGAATTTGAAGATATCATTTCAAAACAAGGACGCTTGAATAAAGATGTTCGATTAAAAATCAATTCAAAGCAAGGCATATACTTTGAGCCGCAAGATGTTCTATTTGGAAAGTTACGTCCATACTTACAAAATTGGTTGTTCCCAAGTTTTTATGGTAGAGCCGTTGGTGATTTCTGGGTACTGAGAGCCAACTCAAGTGTACTTTCAGAGTACTTATTTGTCCTTATCCAATCACCTCGATTTCAAATCGTTGCAAATATTTCTTCAGGGACAAAAATGCCAAGATCGGACTGGAATACTGTTTCAAACACTTCATTTCCGATA…	2209153	2209623	downstream
S1.LcaBLORF22740P	2215730	2216302	Lactobacillus casei BL	FM177140	573	20	TGAGTTGCAGCGATAAGGTT	492	512	AACCTTATCGCTGCAACTCA	2218131	2218151	downstream
S1.LcaBLORF22740P	2215730	2216302	Lactobacillus casei BL	FM177140	573	22	AACTTACGCTTTTCCCAAGCGT	37	59	ACGCTTGGGAAAAGCGTAAGTT	2218641	2218663	downstream
S1.LcaHDS01ORFCP	2199874	2200242	Lactobacillus casei HDS-01	CP026097	369	20	CTTACGCTTTTCCCAAGCGT	4	24	ACGCTTGGGAAAAGCGTAAG	2204243	2204263	downstream
S1.LcaHDS01ORFCP	2199874	2200242	Lactobacillus casei HDS-01	CP026097	369	23	TCTCCCAACTTACGCTTTTCCCA	9	32	TGGGAAAAGCGTAAGTTGGGAGA	2203656	2203679	downstream
S1.LcaLC2WORFAP	2175248	2177074	Lactobacillus casei LC2W	CP002616	1827	22	AACTTACGCTTTTCCCAAGCGT	37	59	ACGCTTGGGAAAAGCGTAAGTT	2178720	2178742	downstream
S1.LcaLC2WORFAP	2175248	2177074	Lactobacillus casei LC2W	CP002616	1827	470	TGAGTTGCAGCGATAAGGTTATCCAATACATTAAAAAGCTGCCAGATTTTCCGCTGTTCACTTTGAACCGGTATCGGAAATGAAGTGTTTGAAACAGTATTCCAGTCCGATCTTGGCATTTTTGTCCCTGAAGAAATATTTGCAACGATTTGAAATCGAGGTGATTGGATAAGGACAAATAAGTACTCTGAAAGTACACTTGAGTTGGCTCTCAGTACCCAGAAATCACCAACGGCTCTACCATAAAAACTTGGGAACAACCAATTTTGTAAGTATGGACGTAACTTTCCAAATAGAACATCTTGCGGCTCAAAGTATATGCCTTGCTTTGAATTGATTTTTAATCGAACATCTTTATTCAAGCGTCCTTGTTTTGAAATGATATCTTCAAATTCAACA…	660	1130	TGGGAAAAGCGTAAGTTTAAAGATCTTGTTGTGCGTGTCAACAAAACATCAGATGACTCGACGATACCAAGTGTTGAATTTGAAGATATCATTTCAAAACAAGGACGCTTGAATAAAGATGTTCGATTAAAAATCAATTCAAAGCAAGGCATATACTTTGAGCCGCAAGATGTTCTATTTGGAAAGTTACGTCCATACTTACAAAATTGGTTGTTCCCAAGTTTTTATGGTAGAGCCGTTGGTGATTTCTGGGTACTGAGAGCCAACTCAAGTGTACTTTCAGAGTACTTATTTGTCCTTATCCAATCACCTCGATTTCAAATCGTTGCAAATATTTCTTCAGGGACAAAAATGCCAAGATCGGACTGGAATACTGTTTCAAACACTTCATTTCCGATA…	2178267	2178737	downstream
S1.LcaN87ORF6615P	171963	173168	Lactobacillus casei N87	LCUN01000011	1206	29	ATCCCCCAACTTACGCTTTTCCCAAGCGT	52	81	ACGCTTGGGAAAAGCGTAAGTTGGGGGAT	175337	175366	downstream
S1.LcaW56ORFAP	2212389	2212961	Lactobacillus casei W56	HE970764	573	20	TGAGTTGCAGCGATAAGGTT	492	512	AACCTTATCGCTGCAACTCA	2214792	2214812	downstream
S1.LcaW56ORFAP	2212389	2212961	Lactobacillus casei W56	HE970764	573	22	AACTTACGCTTTTCCCAAGCGT	37	59	ACGCTTGGGAAAAGCGTAAGTT	2215301	2215323	downstream
S1.LcaZ11ORF9740P	17367	18527	Lactobacillus casei Z11	MPOP01000040	1161	20	CCCAACTTACGCTTTTCCCA	51	71	TGGGAAAAGCGTAAGTTGGG	20096	20116	downstream
S1.LcaZ11ORF9740P	17367	18527	Lactobacillus casei Z11	MPOP01000040	1161	22	AACTTACGCTTTTCCCAAGCGT	46	68	ACGCTTGGGAAAAGCGTAAGTT	20660	20682	downstream
S1.LcaZ11ORF9740P	17367	18527	Lactobacillus casei Z11	MPOP01000040	1161	43	TTTGTTCCAAAGCATCAATCTTATGCTGAGTTGCAGCGATAAG	501	544	CTTATCGCTGCAACTCAGCATAAGATTGATGCTTTGGAACAAA	20181	20224	downstream
S1.Lco14202ORF9P	16928	18205	Lactobacillus composti	BAMK01000001	1278	20	AGCTTACGCTGATGAAGGGC	570	590	GCCCTTCATCAGCGTAAGCT	20000	20020	downstream
S1.Lco14202ORF9P	16928	18205	Lactobacillus composti	BAMK01000001	1278	21	TGGCACTTTTCGCCCATCTTG	639	660	CAAGATGGGCGAAAAGTGCCA	19930	19951	downstream
S1.Lde15610ORF135P	18719	19897	Lactobacillus delbrueckii subsp. indicus JCM 15610	CP018612	1179	82	CGCTCTTGTCAGCAAACATCTTTTGCAATAAAGCGCTTTTCAAGTGTTCAAGTTGGCGTTTCTTTTCCTCATGTAAAGTGAT	504	586	ATCACTTTACATGAGGAAAAGAAACGCCAACTTGAACACTTGAAAAGCGCTTTATTGCAAAAGATGTTTGCTGACAAGAGCG	22943	23025	downstream
S1.Lde15610ORF6245P	1182037	1183194	Lactobacillus delbrueckii subsp. indicus JCM 15610	CP018614	1158	82	CGCTCTTGTCAGCAAACATCTTTTGCAATAAAGCGCTTTTCAAGTGTTCAAGTTGGCGTTTCTTTTCCTCATGTAAAGTGAT	531	613	ATCACTTTACATGAGGAAAAGAAACGCCAACTTGAACACTTGAAAAGCGCTTTATTGCAAAAGATGTTTGCTGACAAGAGCG	1186288	1186370	downstream
S1.Lde20080ORF4610P	892892	894139	Lactobacillus delbrueckii subsp. bulgaricus DSM 20080	CP019120	1248	122	TCGTCACTAAATCCTTCAAACCGAATAGCTGGATACCCGCTCTTATAAGCGAACATTTTCTGCAGTAAAGCGCTTTTTAAGCGCTCAAGTTGGCGTTTCTTTTCCTCATGTAAAGTGATGGT	546	668	ACCATCACTTTACATGAGGAAAAGAAACGCCAACTTGAGCGCTTAAAAAGCGCTTTACTGCAGAAAATGTTCGCTTATAAGAGCGGGTATCCAGCTATTCGGTTTGAAGGATTTAGTGACGA	896283	896405	downstream
S1.Lde20080ORF4610P	892892	894139	Lactobacillus delbrueckii subsp. bulgaricus DSM 20080	CP019120	1248	24	AACTTACACTGCTCCCAATCGTCA	47	71	TGACGATTGGGAGCAGTGTAAGTT	896265	896289	downstream
S1.Lde4408I	2009421	2010626	Lactobacillus delbrueckii subsp. delbrueckii TUA4408L	CP021136	1206	21	AAACCGAACAGCTGGATACCC	594	615	GGGTATCCAGCTGTTCGGTTT	2012214	2012235	downstream
S1.Lde4408I	2009421	2010626	Lactobacillus delbrueckii subsp. delbrueckii TUA4408L	CP021136	1206	22	CGCTCAAGTTGGCGTTTCTTTT	529	551	AAAAGAAACGCCAACTTGAGCG	2012278	2012300	downstream
S1.Lde4408I	2009421	2010626	Lactobacillus delbrueckii subsp. delbrueckii TUA4408L	CP021136	1206	52	TGCATTTGAGACCAATCCCCAATCAGATCTAGGCATTTTCGAACCAGATGAT	389	441	ATCATCTGGTTCGAAAATGCCTAGATCTGATTGGGGATTGGTCTCAAATGCA	2012388	2012440	downstream
S1.Lde4408I	2009421	2010626	Lactobacillus delbrueckii subsp. delbrueckii TUA4408L	CP021136	1206	86	CTCATGTAAAGTGATTGCGGTATCTAAGCCAAATAAGACAGAAGATATACTTTTTTGTTCTGAAAGATTTGTTGGGATAAACGTTC	442	528	GAACGTTTATCCCAACAAATCTTTCAGAACAAAAAAGTATATCTTCTGTCTTATTTGGCTTAGATACCGCAATCACTTTACATGAG	2012301	2012387	downstream
S1.Lde82ORFAP	5107	6270	Lactobacillus delbrueckii subsp. lactis NCC82	AJ938156	1164	27	TTTCTTTTCCTCATGTAAAGTGATGGT	531	558	ACCATCACTTTACATGAGGAAAAGAAA	9591	9618	downstream
S1.Lde871ORF6405P	46449	47090	Lactobacillus delbrueckii subsp. bulgaricus CRL871	JXRV01000059	642	23	ATCCGTCCATCACCTGGAACCAA	204	227	TTGGTTCCAGGTGATGGACGGAT	48929	48952	downstream
S1.Lde871ORF6405P	46449	47090	Lactobacillus delbrueckii subsp. bulgaricus CRL871	JXRV01000059	642	25	GTTGTAATATCAGCCACATCCCCCA	70	95	TGGGGGATGTGGCTGATATTACAAC	49061	49086	downstream
S1.Lde871ORF6405P	46449	47090	Lactobacillus delbrueckii subsp. bulgaricus CRL871	JXRV01000059	642	26	AAGTTGTCAACTTTATATACTCGCTG	270	296	CAGCGAGTATATAAAGTTGACAACTT	48860	48886	downstream
S1.Lde871ORF6405P	46449	47090	Lactobacillus delbrueckii subsp. bulgaricus CRL871	JXRV01000059	642	28	ACACATCCCCCAACTTACACTGCTCCCA	606	634	TGGGAGCAGTGTAAGTTGGGGGATGTGT	49683	49711	downstream
S1.Lde871ORF6405P	46449	47090	Lactobacillus delbrueckii subsp. bulgaricus CRL871	JXRV01000059	642	28	CACATCCCCCAACTTACACTGCTCCCAA	53	81	TTGGGAGCAGTGTAAGTTGGGGGATGTG	49684	49712	downstream
S1.Lde871ORF6405P	46449	47090	Lactobacillus delbrueckii subsp. bulgaricus CRL871	JXRV01000059	642	28	GTTTCTTTTCCTCATGTAAAGTGATGGT	483	511	ACCATCACTTTACATGAGGAAAAGAAAC	49197	49225	downstream
S1.Lde871ORF6405P	46449	47090	Lactobacillus delbrueckii subsp. bulgaricus CRL871	JXRV01000059	642	28	TAAAGCGCTTTTTAAGCGCTCAAGTTGG	512	540	CCAACTTGAGCGCTTAAAAAGCGCTTTA	49168	49196	downstream
S1.Lde871ORF6405P	46449	47090	Lactobacillus delbrueckii subsp. bulgaricus CRL871	JXRV01000059	642	47	ACTTTGTCCGAACGAACAAAGAAAGGATATTTACCGTCTGTGACAGA	117	164	TCTGTCACAGACGGTAAATATCCTTTCTTTGTTCGTTCGGACAAAGT	48992	49039	downstream
S1.Lde87ORF898P	892319	893503	Lactobacillus delbrueckii subsp. bulgaricus	LT899687	1185	25	GTTTCTTTTCCTCATGTAAAGTGAT	543	568	ATCACTTTACATGAGGAAAAGAAAC	895129	895154	downstream
S1.Lde87ORF898P	892319	893503	Lactobacillus delbrueckii subsp. bulgaricus	LT899687	1185	29	ACACATCCCCCAACTTACACTGCTCCCAA	53	82	TTGGGAGCAGTGTAAGTTGGGGGATGTGT	895654	895683	downstream
S1.Lde87ORF898P	892319	893503	Lactobacillus delbrueckii subsp. bulgaricus	LT899687	1185	36	TTCTGCAGTAAAGCGCTTTTTAAGCGCTCAAGTTGG	569	605	CCAACTTGAGCGCTTAAAAAGCGCTTTACTGCAGAA	895092	895128	downstream
S1.Lde88ORFAP	6397	7602	Lactobacillus delbrueckii subsp. lactis NCC88	AJ938155	1206	24	TTTCTTTTCCTCATGTAAAGTGAT	513	537	ATCACTTTACATGAGGAAAAGAAA	9187	9211	downstream
S1.LdeBORF1052P	910144	911379	Lactobacillus delbrueckii subsp. bulgaricus	CR954253	1236	29	ACACATCCCCCAACTTACACTGCTCCCAA	53	82	TTGGGAGCAGTGTAAGTTGGGGGATGTGT	913527	913556	downstream
S1.LdeBORF1052P	910144	911379	Lactobacillus delbrueckii subsp. bulgaricus	CR954253	1236	62	TTCTGCAGTAAAGCGCTTTTTAAGCGCTCAAGTTGGCGTTTCTTTTCCTCATGTAAAGTGAT	582	644	ATCACTTTACATGAGGAAAAGAAACGCCAACTTGAGCGCTTAAAAAGCGCTTTACTGCAGAA	913004	913066	downstream
S1.LdeCFL1ORF1203P	633	1673	Lactobacillus delbrueckii subsp. bulgaricus CFL1	CZPS01000008	1041	21	TCATGTAAAGTGATGATTTGA	311	332	TCAAATCATCACTTTACATGA	2731	2752	downstream
S1.LdeCFL1ORF1203P	633	1673	Lactobacillus delbrueckii subsp. bulgaricus CFL1	CZPS01000008	1041	25	GTTTCTTTTCCTCATGTAAAGTGAT	318	343	ATCACTTTACATGAGGAAAAGAAAC	3254	3279	downstream
S1.LdeCFL1ORF1203P	633	1673	Lactobacillus delbrueckii subsp. bulgaricus CFL1	CZPS01000008	1041	28	TAAAGCGCTTTTTAAGCGCTCAAGTTGG	344	372	CCAACTTGAGCGCTTAAAAAGCGCTTTA	3225	3253	downstream
S1.LdeF01ORF1020P	908223	909455	Lactobacillus delbrueckii subs. bulgaricus MN-BM-F01	CP013610	1233	20	TTTTCCTCATGTAAAGTGAT	543	563	ATCACTTTACATGAGGAAAA	911086	911106	downstream
S1.LdeF01ORF1020P	908223	909455	Lactobacillus delbrueckii subs. bulgaricus MN-BM-F01	CP013610	1233	29	ACACATCCCCCAACTTACACTGCTCCCAA	53	82	TTGGGAGCAGTGTAAGTTGGGGGATGTGT	911606	911635	downstream
S1.LdeF01ORF1020P	908223	909455	Lactobacillus delbrueckii subs. bulgaricus MN-BM-F01	CP013610	1233	41	TTCTGCAGTAAAGCGCTTTTTAAGCGCTCAAGTTGGCGTTT	564	605	AAACGCCAACTTGAGCGCTTAAAAAGCGCTTTACTGCAGAA	911044	911085	downstream
S1.LdeND04ORF71P	69249	70295	Lactobacillus delbrueckii subsp. bulgaricus ND04	CP016393	1047	27	GTTTCTTTTCCTCATGTAAAGTGATGG	391	418	CCATCACTTTACATGAGGAAAAGAAAC	71954	71981	downstream
S1.LdeND04ORF71P	69249	70295	Lactobacillus delbrueckii subsp. bulgaricus ND04	CP016393	1047	36	TTCTGCAGTAAAGCGCTTTTTAAGCGCTCAAGTTGG	419	455	CCAACTTGAGCGCTTAAAAAGCGCTTTACTGCAGAA	71917	71953	downstream
S1.LdeNDORF970P	1006396	1007568	Lactobacillus delbrueckii subsp. bulgaricus ND02	CP002341	1173	499	AGTGATGGTTTGATCAAGGACTTCAAAAATTTTACTTATTCGTTTCTGCTCACTAAGATTTGGAGTTTTGAGTGATATGTGTTTCAGATCAGCATTATGTAAATGTACTATCGATTTACCTTGTGCCCGTCTTGCCATATCAAAGTGTGGCTTACCGTTTGAAATGGTGATTGCTAAAAAGGTTGGATCTAAATCGGAATTAGGGTAGATAATATTCAAGTCTCCTCCAAGAAGAATACCTGCTGGTTCAACTACTGAAGCGATTGAAATATCTTCAGCCGTTTCACCAGATCCTGGAACTATTACTTCTCCGCCTTTGCTAAACACTGATCCAGATTTTGGAACTACAAATGAATCAACATTTCGAATTATAGTTTCATACTTGGTATACAGACGGCC…	53	552	TTGGGAGCAACGTAAGTTGGGGGATGTGGCGAATTTTTCCAAGGGAACCGGCTATTCAAAGTCAGACTTAAAAGGAACTGGATCTCCAATTATCTTATATGGCCGTCTGTATACCAAGTATGAAACTATAATTCGAAATGTTGATTCATTTGTAGTTCCAAAATCTGGATCAGTGTTTAGCAAAGGCGGAGAAGTAATAGTTCCAGGATCTGGTGAAACGGCTGAAGATATTTCAATCGCTTCAGTAGTTGAACCAGCAGGTATTCTTCTTGGAGGAGACTTGAATATTATCTACCCTAATTCCGATTTAGATCCAACCTTTTTAGCAATCACCATTTCAAACGGTAAGCCACACTTTGATATGGCAAGACGGGCACAAGGTAAATCGATAGTACATTT…	1009228	1009727	downstream
S1.LdeNDORF970P	1006396	1007568	Lactobacillus delbrueckii subsp. bulgaricus ND02	CP002341	1173	507	TCATGTAAAGTGATGGTTTGATCAAGGACTTCAAAAATTTTACTTATTCGTTTCTGCTCACTAAGATTTGGAGTTTTGAGTGATATGTGTTTCAGATCAGCATTATGTAAATGTACTATCGATTTACCTTGTGCCCGTCTTGCCATATCAAAGTGTGGCTTACCGTTTGAAATGGTGATTGCTAAAAAGGTTGGATCTAAATCGGAATTAGGGTAGATAATATTCAAGTCTCCTCCAAGAAGAATACCTGCTGGTTCAACTACTGAAGCGATTGAAATATCTTCAGCCGTTTCACCAGATCCTGGAACTATTACTTCTCCGCCTTTGCTAAACACTGATCCAGATTTTGGAACTACAAATGAATCAACATTTCGAATTATAGTTTCATACTTGGTATAC…	53	560	TTGGGAGCAACGTAAGTTGGGGGATGTGGCGAATTTTTCCAAGGGAACCGGCTATTCAAAGTCAGACTTAAAAGGAACTGGATCTCCAATTATCTTATATGGCCGTCTGTATACCAAGTATGAAACTATAATTCGAAATGTTGATTCATTTGTAGTTCCAAAATCTGGATCAGTGTTTAGCAAAGGCGGAGAAGTAATAGTTCCAGGATCTGGTGAAACGGCTGAAGATATTTCAATCGCTTCAGTAGTTGAACCAGCAGGTATTCTTCTTGGAGGAGACTTGAATATTATCTACCCTAATTCCGATTTAGATCCAACCTTTTTAGCAATCACCATTTCAAACGGTAAGCCACACTTTGATATGGCAAGACGGGCACAAGGTAAATCGATAGTACATTT…	1009220	1009727
S1.Leq162ORFAP	2	637	Lactobacillus equicursoris CIP 110162	CAMA01000044	636	20	TTATCAGCAAACATCTTCTG	51	71	CAGAAGATGTTTGCTGATAA	2252	2272	downstream
S1.Lfa3681ORF9495P	1944601	1945791	Lactobacillus farciminis	CP017702	1191	56	TTTTGTAATAATCCTTTTTTAAGCTTGTTGTAGGAGTCTAATTGACGTTGTTGTAG	513	569	CTACAACAACGTCAATTAGACTCCTACAACAAGCTTAAAAAAGGATTATTACAAAA	1947480	1947536	downstream
S1.LgaAL5ORF6045P	642874	643350	Lactobacillus gasseri AL5	MUJA01000002	477	20	GGCTTTTCTTTATCAGTAAT	135	155	ATTACTGATAAAGAAAAGCC	643195	643215	-	upstream
S1.Lgi2485ORFAP	1	690	Lactobacillus gigeriorum CRBIP 24.85	CAKC01000042	690	71	TGTTCCCAAGGATCGGTGAATCTAGAAAAACGAGTTTTAGGGATTTTGCTATCCTGCTCAGGAAACATTTG	81	152	CAAATGTTTCCTGAGCAGGATAGCAAAATCCCTAAAACTCGTTTTTCTAGATTCACCGATCCTTGGGAACA	2311	2382	downstream
S1.Lgi2485ORFAP	1	690	Lactobacillus gigeriorum CRBIP 24.85	CAKC01000042	690	79	TGCAATAAAGCTTTTTTTACCTTGTTTAGTTGATCAATTTTTAGTTGCTGAAGAGTGATTAGAGAATCAAATTGTATCA	1	80	TGATACAATTTGATTCTCTAATCACTCTTCAGCAACTAAAAATTGATCAACTAAACAAGGTAAAAAAAGCTTTATTGCA	2383	2462	downstream
S1.Lhe76ORF2080P	420407	420826	Lactobacillus helveticus D76	CP016827	420	24	TCTCCCAACTTACGCTCTTCCCAA	59	83	TTGGGAAGAGCGTAAGTTGGGAGA	423660	423684	downstream
S1.LheD75ORF5280P	1042812	1043990	Lactobacillus helveticus D75	CP020029	1179	20	TCAATTTTCGTTGCTGAAGA	554	574	TCTTCAGCAACGAAAATTGA	1045638	1045658	downstream
S1.LheD75ORF5280P	1042812	1043990	Lactobacillus helveticus D75	CP020029	1179	24	TCTCCCAACTTACGCTCTTCCCAA	59	83	TTGGGAAGAGCGTAAGTTGGGAGA	1046066	1046090	downstream
S1.LheDORF1154P	1137745	1138815	Lactobacillus helveticus DPC 4571	CP000517	1071	26	AACATGTGCATGATTATTAACCCAAA	778	804	TTTGGGTTAATAATCATGCACATGTT	1140665	1140691	downstream
S1.LheDORF1154P	1137745	1138815	Lactobacillus helveticus DPC 4571	CP000517	1071	26	AATTTTCGTTGATGAAGAGCGATAGT	471	497	ACTATCGCTCTTCATCAACGAAAATT	1140447	1140473	downstream
S1.LheMB21ORF5825P	1107570	1108355	Lactobacillus helveticus MB2-1	CP011386	786	24	AATTTTCGTTGATGAAGATGGATG	155	179	CATCCATCTTCATCAACGAAAATT	1109954	1109978	downstream
S1.LhoC260ORF101020P	114861	115463	Lactobacillus hokkaidonensis LOOC260	AP014680	603	39	CTTACGCTGTTCCCAAGGGTCAGTAAATCCAGCAAATCT	27	66	AGATTTGCTGGATTTACTGACCCTTGGGAACAGCGTAAG	117052	117091	downstream
S1.LinCORF522P	547236	548429	Listeria innocua Clip 11262	AL592022	1194	21	CTTTCTTCATCAGCTTTAAAG	553	574	CTTTAAAGCTGATGAAGAAAG	550124	550145	downstream
S1.LinCORF522P	547236	548429	Listeria innocua Clip 11262	AL592022	1194	499	ATCTAACTTACGCTGATGAAGAGCGATAGTGTCATCTAACTGAGTAAAAAATAGACCAATCTTGTATTGCTCATCAAAAGTTGGATATAAAGCAATAAAATTTTCAACTTGTGATTTTGATAGATTTGTTTGAGTAACACCACTATCGAATTTTAGAAAATAATTATTTCGATTCATTCTGAAATTCAAAAATATTGGATCAATATTTTCATTTGGAGTAATACCAGCAATTCGTTGATTTAAAGTATATTTACCATCTTCTTTCACAAGAAAGAGTTTTGCCAGTGCTTTACCATTTGGCAAGTCACTTAACACCATGGCAATCTCTCCATCAAAGATTGGTTCAACTTGTTCATTTGTATATCGTTGAACTTTTCCATTAGTTGAAATAAATTTTGA…	53	552	AGCTTGGGAACAGCGTAAGTTGAGGGATATTGCTAATTATCGAAATGGAAAAGCTCACGAACAAGTTGAAGATGAAGATGGGAAATATACAATTATCAATTCAAAATTTATTTCAACTAATGGAAAAGTTCAACGATATACAAATGAACAAGTTGAACCAATCTTTGATGGAGAGATTGCCATGGTGTTAAGTGACTTGCCAAATGGTAAAGCACTGGCAAAACTCTTTCTTGTGAAAGAAGATGGTAAATATACTTTAAATCAACGAATTGCTGGTATTACTCCAAATGAAAATATTGATCCAATATTTTTGAATTTCAGAATGAATCGAAATAATTATTTTCTAAAATTCGATAGTGGTGTTACTCAAACAAATCTATCAAAATCACAAGTTGAAAA…	550146	550645	downstream
S1.Liv30151ORF2295P	472755	473978	Listeria ivanovii subsp. londoniensis WSLC 30151	CP009576	1224	186	CTTACGCTGTTCCCATTCCTCTTCAAAATCAGCAAACCTCAGCTTAGGTACTTTTTCTCCTTTCTCCGGAAACATCTGCTGTAAAAAGCCTTTTTTCATCAGCTTCAGAGTGTCTAACTTACGTTGATGAAGAGCGATAGTGTTGTCTAATTGTTTGAAAAAGGTGCCTATTTTTTGTTGTTCTTC	507	693	GAAGAACAACAAAAAATAGGCACCTTTTTCAAACAATTAGACAACACTATCGCTCTTCATCAACGTAAGTTAGACACTCTGAAGCTGATGAAAAAAGGCTTTTTACAGCAGATGTTTCCGGAGAAAGGAGAAAAAGTACCTAAGCTGAGGTTTGCTGATTTTGAAGAGGAATGGGAACAGCGTAAG	475587	475773	downstream
S1.Liv30151ORF2295P	472755	473978	Listeria ivanovii subsp. londoniensis WSLC 30151	CP009576	1224	32	CATCACCCAACTTACGCTGTTCCCAAGCGTCA	50	82	TGACGCTTGGGAACAGCGTAAGTTGGGTGATG	476183	476215	downstream
S1.Lje1153ORF1515P	371064	372230	Lactobacillus jensenii 1153	ABWG02000001	1167	38	ATTTCCCCCAACTTAACCTTCTTCCAAGGCTCATCAAA	27	65	TTTGATGAGCCTTGGAAGAAGGTTAAGTTGGGGGAAAT	376992	377030	downstream
S1.Lje2693ORF399P	21626	22180	Lactobacillus jensenii 269-3	ACOY01000003	555	27	CTCATCAAAACCACGAAATCTGACCTT	9	36	AAGGTCAGATTTCGTGGTTTTGATGAG	24365	24392	downstream
S1.Lje2693ORF399P	21626	22180	Lactobacillus jensenii 269-3	ACOY01000003	555	38	ATTTCCCCCAACTTAACCTTCTTCCAAGGCTCATCAAA	27	65	TTTGATGAGCCTTGGAAGAAGGTTAAGTTGGGGGAAAT	27558	27596	downstream
S1.Lje2937ORF4855P	326	1444	Lactobacillus jensenii TL2937	MDTN01000064	1119	29	AGCTCTAATTTTCGTTGTTGAAGAGAAAG	447	476	CTTTCTCTTCAACAACGAAAATTAGAGCT	4712	4741	downstream
S1.Lje360ORF5115P	1032784	1033950	Lactobacillus jensenii SNUV360	CP018809	1167	22	CTCTAATTTTCGTTGTTGAAGA	536	558	TCTTCAACAACGAAAATTAGAG	1040185	1040207	downstream
S1.Lje360ORF5115P	1032784	1033950	Lactobacillus jensenii SNUV360	CP018809	1167	33	CCCCAACTTAACCTTCTTCCAAGGCTCATCAAA	27	60	TTTGATGAGCCTTGGAAGAAGGTTAAGTTGGGG	1040683	1040716	downstream
S1.LlaA12ORF1262P	1237261	1238448	Lactococcus lactis subsp. lactis A12	LT599049	1188	21	GCTAAATGATGATTTATCTTC	524	545	GAAGATAAATCATCATTTAGC	1238451	1238472	downstream
S1.LlaIO1ORF1141P	1224994	1225971	Lactococcus lactis IO-1	AP012281	978	30	TTAGTAAATCTAACCCTTGGAACTTTTTCA	365	395	TGAAAAAGTTCCAAGGGTTAGATTTACTAA	1227585	1227615	downstream
S1.LlaIO1ORF1141P	1224994	1225971	Lactococcus lactis IO-1	AP012281	978	35	TTTATCTAACTTACGTTGATGAAGAGTGATAGTGT	280	315	ACACTATCACTCTTCATCAACGTAAGTTAGATAAA	1227665	1227700	downstream
S1.LlaIO1ORF1141P	1224994	1225971	Lactococcus lactis IO-1	AP012281	978	45	CTTGTTTTAATAATTTCAACTTATCAAGTTTAGACTGATGAAGAG	907	952	CTCTTCATCAGTCTAAACTTGATAAGTTGAAATTATTAAAACAAG	1227046	1227091	downstream
S1.LlaJM2ORF107P	97502	98686	Lactococcus lactis subsp. cremoris JM2	CP016745	1185	25	TATCTCAGCTAAATGATGATTTATC	527	552	GATAAATCATCATTTAGCTGAGATA	100928	100953	downstream
S1.LlaK337ORF1733P	68	703	Lactococcus lactis subsp. lactis K337	LKLF01000032	636	21	TTTAACTTGTCAAGTTTAGAC	575	596	GTCTAAACTTGACAAGTTAAA	1796	1817	downstream
S1.LlaK337ORF1733P	68	703	Lactococcus lactis subsp. lactis K337	LKLF01000032	636	31	CTAGGCACTTTTTCATCATTTTGAGGGAACA	1	32	TGTTCCCTCAAAATGATGAAAAAGTGCCTAG	2276	2307	downstream
S1.LlaUC08ORF1138P	1194892	1195983	Lactococcus lactis subsp. lactis UC08	CP015903	1092	147	CTAACTTACGCTGTTCCCACTCATCTTCAAAGTTAGCAAATCTAATTCTAGGCACTTTTTCATCATATTGAGGGAAAATCTGCTGTAAATATCCTTTTTTGAGCAGTTTTAATTTATCTAACTTACGTTGATGAAGAGTGATAGTGT	376	523	ACACTATCACTCTTCATCAACGTAAGTTAGATAAATTAAAACTGCTCAAAAAAGGATATTTACAGCAGATTTTCCCTCAATATGATGAAAAAGTGCCTAGAATTAGATTTGCTAACTTTGAAGATGAGTGGGAACAGCGTAAGTTAG	1197576	1197723	downstream
S1.LlaUC11ORF1137P	1194915	1196006	Lactococcus lactis subsp. lactis UC11	CP015904	1092	147	CTAACTTACGCTGTTCCCACTCATCTTCAAAGTTAGCAAATCTAATTCTAGGCACTTTTTCATCATATTGAGGGAAAATCTGCTGTAAATATCCTTTTTTGAGCAGTTTTAATTTATCTAACTTACGTTGATGAAGAGTGATAGTGT	376	523	ACACTATCACTCTTCATCAACGTAAGTTAGATAAATTAAAACTGCTCAAAAAAGGATATTTACAGCAGATTTTCCCTCAATATGATGAAAAAGTGCCTAGAATTAGATTTGCTAACTTTGAAGATGAGTGGGAACAGCGTAAGTTAG	1197599	1197746	downstream
S1.Lme1506ORF6960P	1406066	1407211	Leuconostoc mesenteroides DRC1506	CP014611	1146	23	AAAATCTTTTGCAAATACGCCTG	519	542	CAGGCGTATTTGCAAAAGATTTT	1408886	1408909	downstream
S1.Lme1506ORF6960P	1406066	1407211	Leuconostoc mesenteroides DRC1506	CP014611	1146	30	ACTAAAGCCAGCAAAACGCAGTTCCTGACT	543	573	AGTCAGGAACTGCGTTTTGCTGGCTTTAGT	1408855	1408885	downstream
S1.Lme1506ORF6960P	1406066	1407211	Leuconostoc mesenteroides DRC1506	CP014611	1146	32	CTTACGCTCGTTTTGAGTGATTAGATTGTCGA	463	495	TCGACAATCTAATCACTCAAAACGAGCGTAAG	1408933	1408965	downstream
S1.Lme1506ORF6960P	1406066	1407211	Leuconostoc mesenteroides DRC1506	CP014611	1146	41	TGTTTTTGTTTTTTGAGGAGGTTGAGCTTTTGTTGGTGAAG	1077	1118	CTTCACCAACAAAAGCTCAACCTCCTCAAAAAACAAAAACA	1408290	1408331	downstream
S1.Lme20241II	1463961	1465187	Leuconostoc mesenteroides subsp. suionicum DSM 20241	CP015247	1227	22	TAAAACAGGCGTATTTGCAAAA	589	611	TTTTGCAAATACGCCTGTTTTA	1462295	1462317	-	downstream
S1.Lme20241II	1463961	1465187	Leuconostoc mesenteroides subsp. suionicum DSM 20241	CP015247	1227	22	TTCAAACAACTCGACAATCTAA	528	550	TTAGATTGTCGAGTTGTTTGAA	1462234	1462256	-	downstream
S1.Lme211ORF7030P	1437488	1438690	Leuconostoc mesenteroides subsp. mesenteroides DRC0211	CP013016	1203	46	CTTTTGCAAATACGCCTGTTTTAATTGCTTTAATAGGTGTGTTTTA	548	594	TAAAACACACCTATTAAAGCAATTAAAACAGGCGTATTTGCAAAAG	1440299	1440345	downstream
S1.Lme33ORF8425P	1668166	1669311	Leuconostoc mesenteroides WiKim33	CP021491	1146	23	AAAATCTTTTGCAAATACGCCTG	519	542	CAGGCGTATTTGCAAAAGATTTT	1670987	1671010	downstream
S1.Lme33ORF8425P	1668166	1669311	Leuconostoc mesenteroides WiKim33	CP021491	1146	30	ACTAAAGCCAGCAAAACGCAGTTCCTGACT	543	573	AGTCAGGAACTGCGTTTTGCTGGCTTTAGT	1670956	1670986	downstream
S1.Lme33ORF8425P	1668166	1669311	Leuconostoc mesenteroides WiKim33	CP021491	1146	32	CTTACGCTCGTTTTGAGTGATTAGATTGTCGA	463	495	TCGACAATCTAATCACTCAAAACGAGCGTAAG	1671034	1671066	downstream
S1.Lme33ORF8425P	1668166	1669311	Leuconostoc mesenteroides WiKim33	CP021491	1146	41	TGTTTTTGTTTTTTGAGGAGGTTGAGCTTTTGTTGGTGAAG	1077	1118	CTTCACCAACAAAAGCTCAACCTCCTCAAAAAACAAAAACA	1670390	1670431	downstream
S1.LmeJ18ORF10250P	1413868	1414488	Leuconostoc mesenteroides subsp. mesenteroides J18	CP003101	621	46	CTTTTGCAAATACGCCTGTTTTAATTGCTTTAATAGGTGTGTTTTA	17	63	TAAAACACACCTATTAAAGCAATTAAAACAGGCGTATTTGCAAAAG	1416148	1416194	downstream
S1.LmeLT38ORF1690P	1710020	1711147	Leuconostoc mesenteroides subsp. suionicum LT-38	AP017935	1128	22	TTAGATTGTCGAGTTGTTTGAA	462	484	TTCAAACAACTCGACAATCTAA	1712884	1712906	downstream
S1.LmeLT38ORF1690P	1710020	1711147	Leuconostoc mesenteroides subsp. suionicum LT-38	AP017935	1128	22	TTTTGCAAATACGCCTGTTTTA	523	545	TAAAACAGGCGTATTTGCAAAA	1712823	1712845	downstream
S1.LmeLT38ORF1690P	1710020	1711147	Leuconostoc mesenteroides subsp. suionicum LT-38	AP017935	1128	23	TTGTCGAGTTGTTTGAATAAAGA	456	479	TCTTTATTCAAACAACTCGACAA	1712286	1712309	downstream
S1.LmeMGORF1303P	1366217	1367380	Leuconostoc mesenteroides KFRI-MG	CP000574	1164	23	AAAATCTTTTGCAAATACGCCTG	516	539	CAGGCGTATTTGCAAAAGATTTT	1369035	1369058	downstream
S1.LmeMGORF1303P	1366217	1367380	Leuconostoc mesenteroides KFRI-MG	CP000574	1164	30	ACTAAAGCCAGCAAAACGCAGTTCCTGACT	540	570	AGTCAGGAACTGCGTTTTGCTGGCTTTAGT	1369004	1369034	downstream
S1.LmeMGORF1303P	1366217	1367380	Leuconostoc mesenteroides KFRI-MG	CP000574	1164	32	CTTACGCTCGTTTTGAGTGATTAGATTGTCGA	460	492	TCGACAATCTAATCACTCAAAACGAGCGTAAG	1369082	1369114	downstream
S1.LmeMGORF1303P	1366217	1367380	Leuconostoc mesenteroides KFRI-MG	CP000574	1164	41	TGTTTTTGTTTTTTGAGGAGGTTGAGCTTTTGTTGGTGAAG	1095	1136	CTTCACCAACAAAAGCTCAACCTCCTCAAAAAACAAAAACA	1368459	1368500	downstream
S1.LmeP45ORF6955P	1270695	1271786	Leuconostoc mesenteroides P45	JRGZ01000002	1092	23	TAGGCTTGTTTTTGTTTTTTGAG	1047	1070	CTCAAAAAACAAAAACAAGCCTA	1273237	1273260	downstream
S1.Lmo004ORFBP	53191	54396	Listeria monocytogenes MQ150004	MVET01000005	1206	138	GCTGGTACCATTCTTCGTCAAAATCAGCAAAACGAATCTTTGGGACATCCTCTTCGCTTTTAGGGAACATTTGCTGTAAGAGTCCTTTCTTCATCTGTTTCAAAGTATCTAACTTACGCTGATGAAGAGCGATAGTGT	526	664	ACACTATCGCTCTTCATCAGCGTAAGTTAGATACTTTGAAACAGATGAAGAAAGGACTCTTACAGCAAATGTTCCCTAAAAGCGAAGAGGATGTCCCAAAGATTCGTTTTGCTGATTTTGACGAAGAATGGTACCAGC	56006	56144	downstream
S1.Lmo004ORFBP	53191	54396	Listeria monocytogenes MQ150004	MVET01000005	1206	24	CCTAACTTACGCTGTTCCCAAGCT	53	77	AGCTTGGGAACAGCGTAAGTTAGG	56617	56641	downstream
S1.Lmo0145ORF2725P	555855	557060	Listeria monocytogenes 10-092876-0145 LM9	CP019622	1206	167	TCTCCCAACTTACGCTGGTACCATTCTTCGTCAAAATCAGCAAAACGAATCTTTGGGACATCCTCTTCGCTTTTAGGGAACATTTGCTGTAAGAGTCCTTTCTTCATCTGTTTCAAAGTATCTAACTTACGCTGATGAAGAGCGATAGTGTCGTCGAGTTGTTTGAA	510	677	TTCAAACAACTCGACGACACTATCGCTCTTCATCAGCGTAAGTTAGATACTTTGAAACAGATGAAGAAAGGACTCTTACAGCAAATGTTCCCTAAAAGCGAAGAGGATGTCCCAAAGATTCGTTTTGCTGATTTTGACGAAGAATGGTACCAGCGTAAGTTGGGAGA	558657	558824	downstream
S1.Lmo0145ORF2725P	555855	557060	Listeria monocytogenes 10-092876-0145 LM9	CP019622	1206	21	AACTTACGCTGTTCCCAAGCT	53	74	AGCTTGGGAACAGCGTAAGTT	559242	559263	downstream
S1.Lmo0291ORFDP	551153	552346	Listeria monocytogenes serotype 1/2a 98-0291	CP008771	1194	29	ATCTAACTTACGCTGATGAAGAGCGATAG	553	582	CTATCGCTCTTCATCAGCGTAAGTTAGAT	554037	554066	downstream
S1.Lmo0478ORF550P	555700	556893	Listeria monocytogenes serotype 1/2a 88-0478	CP006862	1194	29	ATCTAACTTACGCTGATGAAGAGCGATAG	553	582	CTATCGCTCTTCATCAGCGTAAGTTAGAT	558584	558613	downstream
S1.Lmo0815ORF550P	555679	556872	Listeria monocytogenes serotype 1/2a 10-0815	CP006860	1194	29	ATCTAACTTACGCTGATGAAGAGCGATAG	553	582	CTATCGCTCTTCATCAGCGTAAGTTAGAT	558563	558592	downstream
S1.Lmo10068ORF2915P	587931	589151	Listeria monocytogenes CFSAN010068	CP014250	1221	167	TCTCCCAACTTACGCTGGTACCATTCTTCGTCAAAATCAGCAAAACGAATCTTTGGGACATCCTCTTCGCTTTTAGGGAACATTTGCTGTAAGAGTCCTTTCTTCATCTGTTTCAAAGTATCTAACTTACGCTGATGAAGAGCGATAGTGTCGTCGAGTTGTTTGAA	510	677	TTCAAACAACTCGACGACACTATCGCTCTTCATCAGCGTAAGTTAGATACTTTGAAACAGATGAAGAAAGGACTCTTACAGCAAATGTTCCCTAAAAGCGAAGAGGATGTCCCAAAGATTCGTTTTGCTGATTTTGACGAAGAATGGTACCAGCGTAAGTTGGGAGA	590733	590900	downstream
S1.Lmo10068ORF2915P	587931	589151	Listeria monocytogenes CFSAN010068	CP014250	1221	21	AACTTACGCTGTTCCCAAGCT	53	74	AGCTTGGGAACAGCGTAAGTT	591318	591339	downstream
S1.Lmo1016ORF2750P	559803	561023	Listeria monocytogenes 10-092876-1016 LM11	CP019624	1221	167	TCTCCCAACTTACGCTGGTACCATTCTTCGTCAAAATCAGCAAAACGAATCTTTGGGACATCCTCTTCGCTTTTAGGGAACATTTGCTGTAAGAGTCCTTTCTTCATCTGTTTCAAAGTATCTAACTTACGCTGATGAAGAGCGATAGTGTCGTCGAGTTGTTTGAA	510	677	TTCAAACAACTCGACGACACTATCGCTCTTCATCAGCGTAAGTTAGATACTTTGAAACAGATGAAGAAAGGACTCTTACAGCAAATGTTCCCTAAAAGCGAAGAGGATGTCCCAAAGATTCGTTTTGCTGATTTTGACGAAGAATGGTACCAGCGTAAGTTGGGAGA	562605	562772	downstream
S1.Lmo1016ORF2750P	559803	561023	Listeria monocytogenes 10-092876-1016 LM11	CP019624	1221	21	AACTTACGCTGTTCCCAAGCT	53	74	AGCTTGGGAACAGCGTAAGTT	563190	563211	downstream
S1.Lmo1046ORF550P	555701	556894	Listeria monocytogenes serotype 1/2a 10-1046	CP007017	1194	29	ATCTAACTTACGCTGATGAAGAGCGATAG	553	582	CTATCGCTCTTCATCAGCGTAAGTTAGAT	558585	558614	downstream
S1.Lmo1047ORF550P	555701	556894	Listeria monocytogenes serotype 1/2a 10-1047	CP006861	1194	29	ATCTAACTTACGCTGATGAAGAGCGATAG	553	582	CTATCGCTCTTCATCAGCGTAAGTTAGAT	558585	558614	downstream
S1.Lmo1059ORFAP	552167	553360	Listeria monocytogenes serotype 3a 88-1059	CP008770	1194	29	ATCTAACTTACGCTGATGAAGAGCGATAG	553	582	CTATCGCTCTTCATCAGCGTAAGTTAGAT	555051	555080	downstream
S1.Lmo11238ORF2745P	564266	565453	Listeria monocytogenes FDA00011238	CP023050	1188	167	TCTCCCAACTTACGCTGGTACCATTCTTCGTCAAAATCAGCAAAACGAATCTTTGGGACATCCTCTTCGCTTTTAGGGAACATTTGCTGTAAGAGTCCTTTCTTCATCTGTTTCAAAGTATCTAACTTACGCTGATGAAGAGCGATAGTGTCGTCGAGTTGTTTGAA	492	659	TTCAAACAACTCGACGACACTATCGCTCTTCATCAGCGTAAGTTAGATACTTTGAAACAGATGAAGAAAGGACTCTTACAGCAAATGTTCCCTAAAAGCGAAGAGGATGTCCCAAAGATTCGTTTTGCTGATTTTGACGAAGAATGGTACCAGCGTAAGTTGGGAGA	567050	567217	downstream
S1.Lmo11238ORF2745P	564266	565453	Listeria monocytogenes FDA00011238	CP023050	1188	21	AACTTACGCTGTTCCCAAGCT	53	74	AGCTTGGGAACAGCGTAAGTT	567653	567674	downstream
S1.Lmo1321ORF550P	555701	556918	Listeria monocytogenes serotype 1/2a 10-1321	CP007018	1218	29	ATCTAACTTACGCTGATGAAGAGCGATAG	553	582	CTATCGCTCTTCATCAGCGTAAGTTAGAT	558585	558614	downstream
S1.Lmo1468ORF556P	553409	554569	Listeria monocytogenes serotype 1/2a 01-1468	CP007527	1161	29	ATCTAACTTACGCTGATGAAGAGCGATAG	496	525	CTATCGCTCTTCATCAGCGTAAGTTAGAT	556236	556265	downstream
S1.Lmo1546ORF10195P	2040431	2041648	Listeria monocytogenes Lm N1546	CP013724	1218	29	ATCTAACTTACGCTGATGAAGAGCGATAG	553	582	CTATCGCTCTTCATCAGCGTAAGTTAGAT	2043315	2043344	downstream
S1.Lmo15ORF2740P	555699	556916	Listeria monocytogenes IZSAM_Lm_15_17439_A144	CP013919	1218	29	ATCTAACTTACGCTGATGAAGAGCGATAG	553	582	CTATCGCTCTTCATCAGCGTAAGTTAGAT	558583	558612	downstream
S1.Lmo1823ORF1570P	45484	46701	Listeria monocytogenes Lm_1823	AZIU01000014	1218	29	ATCTAACTTACGCTGATGAAGAGCGATAG	553	582	CTATCGCTCTTCATCAGCGTAAGTTAGAT	48368	48397	downstream
S1.Lmo2035ORF550P	555700	556893	Listeria monocytogenes serotype 1/2a 98-2035	CP007020	1194	29	ATCTAACTTACGCTGATGAAGAGCGATAG	553	582	CTATCGCTCTTCATCAGCGTAAGTTAGAT	558584	558613	downstream
S1.Lmo2088ORF12645P	2445041	2446234	Listeria monocytogenes HPB2088	CP019164	1194	29	ATCTAACTTACGCTGATGAAGAGCGATAG	529	558	CTATCGCTCTTCATCAGCGTAAGTTAGAT	2447901	2447930	downstream
S1.Lmo2306ORF3240P	676574	677794	Listeria monocytogenes N2306	CP011004	1221	155	TCTCCCAACTTACGCTGGTACCATTCTTCGTCAAAATCAGCAAAACGAATCTTTGGGACATCCTCTTCGCTTTTAGGGAACATTTGCTGTAAGAGTCCTTTCTTCATCTGTTTCAAAGTATCTAACTTACGCTGATGAAGAGCGATAGTGTCGTC	522	677	GACGACACTATCGCTCTTCATCAGCGTAAGTTAGATACTTTGAAACAGATGAAGAAAGGACTCTTACAGCAAATGTTCCCTAAAAGCGAAGAGGATGTCCCAAAGATTCGTTTTGCTGATTTTGACGAAGAATGGTACCAGCGTAAGTTGGGAGA	679376	679531	downstream
S1.Lmo2306ORF3240P	676574	677794	Listeria monocytogenes N2306	CP011004	1221	24	CCTAACTTACGCTGTTCCCAAGCT	53	77	AGCTTGGGAACAGCGTAAGTTAGG	680000	680024	downstream
S1.Lmo23459I	564263	565468	Listeria monocytogenes CFSAN023459	CP014252	1206	624	TCTCCCAACTTACGCTGGTACCATTCTTCGTCAAAATCAGCAAAACGAATCTTTGGGACATCCTCTTCGCTTTTAGGGAACATTTGCTGTAAGAGTCCTTTCTTCATCTGTTTCAAAGTATCTAACTTACGCTGATGAAGAGCGATAGTGTCGTCGAGTTGTTTGAAGAAAGAACCGATTTTTTTTTGTTCTCCCTCACTAGGAAACATTGCTACTATATTTTTAAATTTTTTTAGAGACAGGACATGTTGACCTGTTCCCTCTGCTTGAATAGATAATTGTCGTTGGATTCCATTGTTAATACGCCTTAAGAAGAAGTCGGAATCAGCAGATTTTAAAGTAAATACAGGATAAAAATAGCTTATAATCCCTCTATCAATAATGTCATTACGGTTAAAC…	53	677	AGCTTGGGAACAGCGTAAGTTAGGGGACTTAGTTGTAGATTATGTTGAAAAGACAAGTGTACAAAATCAATTTCCCATGCTAACTTCATCTCAACAAAAAGGGATAGTTTTGCAAGAAGACTATTTTGCAAATCGACAAGTAACCACAGAAAATAATATTGGTTACTTTGTACTACCTAGAGGATATTTCACATTCCGTAGTCGAAGCGATAATGATGTGTTTGTGTTTAACCGTAATGACATTATTGATAGAGGGATTATAAGCTATTTTTATCCTGTATTTACTTTAAAATCTGCTGATTCCGACTTCTTCTTAAGGCGTATTAACAATGGAATCCAACGACAATTATCTATTCAAGCAGAGGGAACAGGTCAACATGTCCTGTCTCTAAAAAAATT…	567065	567689
S1.Lmo2357ORF13975P	1	1168	Listeria monocytogenes BCW_2357	MJSN01000022	1168	167	TCTCCCAACTTACGCTGGTACCATTCTTCGTCAAAATCAGCAAAACGAATCTTTGGGACATCCTCTTCGCTTTTAGGGAACATTTGCTGTAAGAGTCCTTTCTTCATCTGTTTCAAAGTATCTAACTTACGCTGATGAAGAGCGATAGTGTCGTCGAGTTGTTTGAA	457	624	TTCAAACAACTCGACGACACTATCGCTCTTCATCAGCGTAAGTTAGATACTTTGAAACAGATGAAGAAAGGACTCTTACAGCAAATGTTCCCTAAAAGCGAAGAGGATGTCCCAAAGATTCGTTTTGCTGATTTTGACGAAGAATGGTACCAGCGTAAGTTGGGAGA	2750	2917	downstream
S1.Lmo2357ORF13975P	1	1168	Listeria monocytogenes BCW_2357	MJSN01000022	1168	20	AACTTACGCTGTTCCCAAGC	1	21	GCTTGGGAACAGCGTAAGTT	3335	3355	downstream
S1.Lmo30ORFBP	51572	52777	Listeria monocytogenes MQ140030	MVEM01000004	1206	155	TCTCCCAACTTACGCTGGTACCATTCTTCGTCAAAATCAGCAAAACGAATCTTTGGGACATCCTCTTCGCTTTTAGGGAACATTTGCTGTAAGAGTCCTTTCTTCATCTGTTTCAAAGTATCTAACTTACGCTGATGAAGAGCGATAGTGTCGTC	522	677	GACGACACTATCGCTCTTCATCAGCGTAAGTTAGATACTTTGAAACAGATGAAGAAAGGACTCTTACAGCAAATGTTCCCTAAAAGCGAAGAGGATGTCCCAAAGATTCGTTTTGCTGATTTTGACGAAGAATGGTACCAGCGTAAGTTGGGAGA	54374	54529	downstream
S1.Lmo30ORFBP	51572	52777	Listeria monocytogenes MQ140030	MVEM01000004	1206	24	CCTAACTTACGCTGTTCCCAAGCT	53	77	AGCTTGGGAACAGCGTAAGTTAGG	54998	55022	downstream
S1.Lmo31ORF15100P	2950179	2951348	Listeria monocytogenes J2-031	CP006593	1170	29	ATCTAACTTACGCTGATGAAGAGCGATAG	529	558	CTATCGCTCTTCATCAGCGTAAGTTAGAT	2953038	2953067	downstream
S1.Lmo33ORFBP	53191	54396	Listeria monocytogenes MQ130033	MVEF01000007	1206	151	TCTCCCAACTTACGCTGGTACCATTCTTCGTCAAAATCAGCAAAACGAATCTTTGGGACATCCTCTTCGCTTTTAGGGAACATTTGCTGTAAGAGTCCTTTCTTCATCTGTTTCAAAGTATCTAACTTACGCTGATGAAGAGCGATAGTGT	526	677	ACACTATCGCTCTTCATCAGCGTAAGTTAGATACTTTGAAACAGATGAAGAAAGGACTCTTACAGCAAATGTTCCCTAAAAGCGAAGAGGATGTCCCAAAGATTCGTTTTGCTGATTTTGACGAAGAATGGTACCAGCGTAAGTTGGGAGA	55993	56144	downstream
S1.Lmo33ORFBP	53191	54396	Listeria monocytogenes MQ130033	MVEF01000007	1206	24	CCTAACTTACGCTGTTCCCAAGCT	53	77	AGCTTGGGAACAGCGTAAGTTAGG	56617	56641	downstream
S1.Lmo42079ORF12640P	2446394	2447563	Listeria monocytogenes CFSAN042079	CP019170	1170	29	ATCTAACTTACGCTGATGAAGAGCGATAG	529	558	CTATCGCTCTTCATCAGCGTAAGTTAGAT	2449254	2449283	downstream
S1.Lmo479ORF529P	531659	532852	Listeria monocytogenes R479a	HG813247	1194	29	ATCTAACTTACGCTGATGAAGAGCGATAG	553	582	CTATCGCTCTTCATCAGCGTAAGTTAGAT	534543	534572	downstream
S1.Lmo5024ORF550P	555701	556918	Listeria monocytogenes serotype 1/2a 10-5024	CP008837	1218	29	ATCTAACTTACGCTGATGAAGAGCGATAG	553	582	CTATCGCTCTTCATCAGCGTAAGTTAGAT	558585	558614	downstream
S1.Lmo5415ORF945P	182241	183410	Listeria monocytogenes HPB5415	JOKV01000010	1170	29	ATCTAACTTACGCTGATGAAGAGCGATAG	529	558	CTATCGCTCTTCATCAGCGTAAGTTAGAT	185101	185130	downstream
S1.Lmo5415ORF945P	182241	183410	Listeria monocytogenes HPB5415	JOKV01000010	1170	44	ACGCTGTTCCCAAGCTCGAAATGGTAAGTCGAAGTTAAAAGACA	1	45	TGTCTTTTAACTTCGACTTACCATTTCGAGCTTGGGAACAGCGT	185614	185658	downstream
S1.Lmo5457ORF550P	555700	556893	Listeria monocytogenes serotype 1/2a 04-5457	CP007008	1194	29	ATCTAACTTACGCTGATGAAGAGCGATAG	553	582	CTATCGCTCTTCATCAGCGTAAGTTAGAT	558584	558613	downstream
S1.Lmo5473ORFAP	553287	554504	Listeria monocytogenes serotype 1/2a 03-5473	CP008773	1218	29	ATCTAACTTACGCTGATGAAGAGCGATAG	553	582	CTATCGCTCTTCATCAGCGTAAGTTAGAT	556171	556200	downstream
S1.Lmo5622ORF12865P	2479714	2480883	Listeria monocytogenes HPB5622	CP019167	1170	29	ATCTAACTTACGCTGATGAAGAGCGATAG	529	558	CTATCGCTCTTCATCAGCGTAAGTTAGAT	2482574	2482603	downstream
S1.Lmo5861ORF560P	557263	558507	Listeria monocytogenes	LT985475	1245	155	TCTCCCAACTTACGCTGGTACCATTCTTCGTCAAAATCAGCAAAACGAATCTTTGGGACATCCTCTTCGCTTTTAGGGAACATTTGCTGTAAGAGTCCTTTCTTCATCTGTTTCAAAGTATCTAACTTACGCTGATGAAGAGCGATAGTGTCGTC	546	701	GACGACACTATCGCTCTTCATCAGCGTAAGTTAGATACTTTGAAACAGATGAAGAAAGGACTCTTACAGCAAATGTTCCCTAAAAGCGAAGAGGATGTCCCAAAGATTCGTTTTGCTGATTTTGACGAAGAATGGTACCAGCGTAAGTTGGGAGA	560089	560244	downstream
S1.Lmo5861ORF560P	557263	558507	Listeria monocytogenes	LT985475	1245	24	CCTAACTTACGCTGTTCCCAAGCT	53	77	AGCTTGGGAACAGCGTAAGTTAGG	560689	560713	downstream
S1.Lmo5993ORF550P	555700	556893	Listeria monocytogenes serotype 1/2a 02-5993	CP007007	1194	29	ATCTAACTTACGCTGATGAAGAGCGATAG	553	582	CTATCGCTCTTCATCAGCGTAAGTTAGAT	558584	558613	downstream
S1.Lmo6056ORF550P	555679	556896	Listeria monocytogenes serotype 1/2a 08-6056	CP007009	1218	29	ATCTAACTTACGCTGATGAAGAGCGATAG	553	582	CTATCGCTCTTCATCAGCGTAAGTTAGAT	558563	558592	downstream
S1.Lmo60ORF7765P	1511346	1512539	Listeria monocytogenes Lm60	CP009258	1194	29	ATCTAACTTACGCTGATGAAGAGCGATAG	529	558	CTATCGCTCTTCATCAGCGTAAGTTAGAT	1514206	1514235	downstream
S1.Lmo6370ORF550P	555700	556917	Listeria monocytogenes serotype 1/2a 99-6370	CP007021	1218	29	ATCTAACTTACGCTGATGAAGAGCGATAG	553	582	CTATCGCTCTTCATCAGCGTAAGTTAGAT	558584	558613	downstream
S1.Lmo64ORF5260P	1060772	1061959	Listeria monocytogenes J2-064	CP006592	1188	167	TCTCCCAACTTACGCTGGTACCATTCTTCGTCAAAATCAGCAAAACGAATCTTTGGGACATCCTCTTCGCTTTTAGGGAACATTTGCTGTAAGAGTCCTTTCTTCATCTGTTTCAAAGTATCTAACTTACGCTGATGAAGAGCGATAGTGTCGTCGAGTTGTTTGAA	492	659	TTCAAACAACTCGACGACACTATCGCTCTTCATCAGCGTAAGTTAGATACTTTGAAACAGATGAAGAAAGGACTCTTACAGCAAATGTTCCCTAAAAGCGAAGAGGATGTCCCAAAGATTCGTTTTGCTGATTTTGACGAAGAATGGTACCAGCGTAAGTTGGGAGA	1063556	1063723	downstream
S1.Lmo64ORF5260P	1060772	1061959	Listeria monocytogenes J2-064	CP006592	1188	21	AACTTACGCTGTTCCCAAGCT	53	74	AGCTTGGGAACAGCGTAAGTT	1064159	1064180	downstream
S1.Lmo6569ORF550P	555679	556896	Listeria monocytogenes serotype 1/2a 08-6569	CP006858	1218	29	ATCTAACTTACGCTGATGAAGAGCGATAG	553	582	CTATCGCTCTTCATCAGCGTAAGTTAGAT	558563	558592	downstream
S1.Lmo6871ORFAP	551276	552493	Listeria monocytogenes serotype 1/2a 99-6871	CP008772	1218	29	ATCTAACTTACGCTGATGAAGAGCGATAG	553	582	CTATCGCTCTTCATCAGCGTAAGTTAGAT	554160	554189	downstream
S1.Lmo6905ORF2740P	564261	565481	Listeria monocytogenes FDA00006905	CP023052	1221	167	TCTCCCAACTTACGCTGGTACCATTCTTCGTCAAAATCAGCAAAACGAATCTTTGGGACATCCTCTTCGCTTTTAGGGAACATTTGCTGTAAGAGTCCTTTCTTCATCTGTTTCAAAGTATCTAACTTACGCTGATGAAGAGCGATAGTGTCGTCGAGTTGTTTGAA	510	677	TTCAAACAACTCGACGACACTATCGCTCTTCATCAGCGTAAGTTAGATACTTTGAAACAGATGAAGAAAGGACTCTTACAGCAAATGTTCCCTAAAAGCGAAGAGGATGTCCCAAAGATTCGTTTTGCTGATTTTGACGAAGAATGGTACCAGCGTAAGTTGGGAGA	567063	567230	downstream
S1.Lmo6905ORF2740P	564261	565481	Listeria monocytogenes FDA00006905	CP023052	1221	21	AACTTACGCTGTTCCCAAGCT	53	74	AGCTTGGGAACAGCGTAAGTT	567648	567669	downstream
S1.Lmo6907I	564244	565446	Listeria monocytogenes FDA00006907	CP022020	1203	167	TCTCCCAACTTACGCTGGTACCATTCTTCGTCAAAATCAGCAAAACGAATCTTTGGGACATCCTCTTCGCTTTTAGGGAACATTTGCTGTAAGAGTCCTTTCTTCATCTGTTTCAAAGTATCTAACTTACGCTGATGAAGAGCGATAGTGTCGTCGAGTTGTTTGAA	492	659	TTCAAACAACTCGACGACACTATCGCTCTTCATCAGCGTAAGTTAGATACTTTGAAACAGATGAAGAAAGGACTCTTACAGCAAATGTTCCCTAAAAGCGAAGAGGATGTCCCAAAGATTCGTTTTGCTGATTTTGACGAAGAATGGTACCAGCGTAAGTTGGGAGA	567027	567194	downstream
S1.Lmo6907I	564244	565446	Listeria monocytogenes FDA00006907	CP022020	1203	21	AACTTACGCTGTTCCCAAGCT	53	74	AGCTTGGGAACAGCGTAAGTT	567629	567650	downstream
S1.Lmo6997ORF550P	555679	556896	Listeria monocytogenes serotype 1/2a 08-6997	CP006859	1218	29	ATCTAACTTACGCTGATGAAGAGCGATAG	553	582	CTATCGCTCTTCATCAGCGTAAGTTAGAT	558563	558592	downstream
S1.Lmo731ORF2845P	557336	558529	Listeria monocytogenes 10-092876-0731 LM5	CP019618	1194	29	ATCTAACTTACGCTGATGAAGAGCGATAG	553	582	CTATCGCTCTTCATCAGCGTAAGTTAGAT	560220	560249	downstream
S1.Lmo7374ORF550P	555700	556893	Listeria monocytogenes serotype 1/2a 08-7374	CP007010	1194	29	ATCTAACTTACGCTGATGAAGAGCGATAG	553	582	CTATCGCTCTTCATCAGCGTAAGTTAGAT	558584	558613	downstream
S1.Lmo7669ORF550P	555700	556893	Listeria monocytogenes serotype 1/2a 08-7669	CP007011	1194	29	ATCTAACTTACGCTGATGAAGAGCGATAG	553	582	CTATCGCTCTTCATCAGCGTAAGTTAGAT	558584	558613	downstream
S1.Lmo8100I	564208	565413	Listeria monocytogenes CFSAN008100	CP011398	1206	167	TCTCCCAACTTACGCTGGTACCATTCTTCGTCAAAATCAGCAAAACGAATCTTTGGGACATCCTCTTCGCTTTTAGGGAACATTTGCTGTAAGAGTCCTTTCTTCATCTGTTTCAAAGTATCTAACTTACGCTGATGAAGAGCGATAGTGTCGTCGAGTTGTTTGAA	510	677	TTCAAACAACTCGACGACACTATCGCTCTTCATCAGCGTAAGTTAGATACTTTGAAACAGATGAAGAAAGGACTCTTACAGCAAATGTTCCCTAAAAGCGAAGAGGATGTCCCAAAGATTCGTTTTGCTGATTTTGACGAAGAATGGTACCAGCGTAAGTTGGGAGA	567010	567177	downstream
S1.Lmo8100I	564208	565413	Listeria monocytogenes CFSAN008100	CP011398	1206	21	AACTTACGCTGTTCCCAAGCT	53	74	AGCTTGGGAACAGCGTAAGTT	567595	567616	downstream
S1.Lmo810ORF527P	554230	555417	Listeria monocytogenes serotype 1/2b 10-0810	CP007168	1188	167	TCTCCCAACTTACGCTGGTACCATTCTTCGTCAAAATCAGCAAAACGAATCTTTGGGACATCCTCTTCGCTTTTAGGGAACATTTGCTGTAAGAGTCCTTTCTTCATCTGTTTCAAAGTATCTAACTTACGCTGATGAAGAGCGATAGTGTCGTCGAGTTGTTTGAA	492	659	TTCAAACAACTCGACGACACTATCGCTCTTCATCAGCGTAAGTTAGATACTTTGAAACAGATGAAGAAAGGACTCTTACAGCAAATGTTCCCTAAAAGCGAAGAGGATGTCCCAAAGATTCGTTTTGCTGATTTTGACGAAGAATGGTACCAGCGTAAGTTGGGAGA	557014	557181	downstream
S1.Lmo810ORF527P	554230	555417	Listeria monocytogenes serotype 1/2b 10-0810	CP007168	1188	21	AACTTACGCTGTTCCCAAGCT	53	74	AGCTTGGGAACAGCGTAAGTT	557617	557638	downstream
S1.Lmo811ORF534P	554230	555450	Listeria monocytogenes serotype 1/2b 10-0811	CP007169	1221	167	TCTCCCAACTTACGCTGGTACCATTCTTCGTCAAAATCAGCAAAACGAATCTTTGGGACATCCTCTTCGCTTTTAGGGAACATTTGCTGTAAGAGTCCTTTCTTCATCTGTTTCAAAGTATCTAACTTACGCTGATGAAGAGCGATAGTGTCGTCGAGTTGTTTGAA	510	677	TTCAAACAACTCGACGACACTATCGCTCTTCATCAGCGTAAGTTAGATACTTTGAAACAGATGAAGAAAGGACTCTTACAGCAAATGTTCCCTAAAAGCGAAGAGGATGTCCCAAAGATTCGTTTTGCTGATTTTGACGAAGAATGGTACCAGCGTAAGTTGGGAGA	557032	557199	downstream
S1.Lmo811ORF534P	554230	555450	Listeria monocytogenes serotype 1/2b 10-0811	CP007169	1221	21	AACTTACGCTGTTCCCAAGCT	53	74	AGCTTGGGAACAGCGTAAGTT	557617	557638	downstream
S1.Lmo814ORF550P	555679	556872	Listeria monocytogenes serotype 1/2a 10-0814	CP008836	1194	29	ATCTAACTTACGCTGATGAAGAGCGATAG	553	582	CTATCGCTCTTCATCAGCGTAAGTTAGAT	558563	558592	downstream
S1.Lmo85578ORF545P	555679	556896	Listeria monocytogenes 08-5578	CP001602	1218	29	ATCTAACTTACGCTGATGAAGAGCGATAG	553	582	CTATCGCTCTTCATCAGCGTAAGTTAGAT	558563	558592	downstream
S1.Lmo85923ORF544P	555700	556917	Listeria monocytogenes 08-5923	CP001604	1218	29	ATCTAACTTACGCTGATGAAGAGCGATAG	553	582	CTATCGCTCTTCATCAGCGTAAGTTAGAT	558584	558613	downstream
S1.Lmo913ORF6380P	2446398	2447567	Listeria monocytogenes HPB913	CP018685	1170	29	ATCTAACTTACGCTGATGAAGAGCGATAG	529	558	CTATCGCTCTTCATCAGCGTAAGTTAGAT	2449258	2449287	downstream
S1.Lmo933ORF508P	525367	526584	Listeria monocytogenes serotype 1/2a 10-0933	CP007199	1218	29	ATCTAACTTACGCTGATGAAGAGCGATAG	553	582	CTATCGCTCTTCATCAGCGTAAGTTAGAT	528251	528280	downstream
S1.Lmo934ORF509P	525367	526584	Listeria monocytogenes serotype 1/2a 10-0934	CP007200	1218	29	ATCTAACTTACGCTGATGAAGAGCGATAG	553	582	CTATCGCTCTTCATCAGCGTAAGTTAGAT	528251	528280	downstream
S1.Lmo93ORF550P	555700	556917	Listeria monocytogenes serotype 1/2a 95-0093	CP007019	1218	29	ATCTAACTTACGCTGATGAAGAGCGATAG	553	582	CTATCGCTCTTCATCAGCGTAAGTTAGAT	558584	558613	downstream
S1.LmoL312ORF526P	557108	558328	Listeria monocytogenes L312	FR733642	1221	155	TCTCCCAACTTACGCTGGTACCATTCTTCGTCAAAATCAGCAAAACGAATCTTTGGGACATCCTCTTCGCTTTTAGGGAACATTTGCTGTAAGAGTCCTTTCTTCATCTGTTTCAAAGTATCTAACTTACGCTGATGAAGAGCGATAGTGTCGTC	522	677	GACGACACTATCGCTCTTCATCAGCGTAAGTTAGATACTTTGAAACAGATGAAGAAAGGACTCTTACAGCAAATGTTCCCTAAAAGCGAAGAGGATGTCCCAAAGATTCGTTTTGCTGATTTTGACGAAGAATGGTACCAGCGTAAGTTGGGAGA	559910	560065	downstream
S1.LmoL312ORF526P	557108	558328	Listeria monocytogenes L312	FR733642	1221	24	CCTAACTTACGCTGTTCCCAAGCT	53	77	AGCTTGGGAACAGCGTAAGTTAGG	560534	560558	downstream
S1.LmoLS645ORF10545P	58264	59505	Listeria monocytogenes serotype 4bV LS645	AVQP01000002	1242	151	TCTCCCAACTTACGCTGGTACCATTCTTCGTCAAAATCAGCAAAACGAATCTTTGGGACATCCTCTTCGCTTTTAGGGAACATTTGCTGTAAGAGTCCTTTCTTCATCTGTTTCAAAGTATCTAACTTACGCTGATGAAGAGCGATAGTGT	547	698	ACACTATCGCTCTTCATCAGCGTAAGTTAGATACTTTGAAACAGATGAAGAAAGGACTCTTACAGCAAATGTTCCCTAAAAGCGAAGAGGATGTCCCAAAGATTCGTTTTGCTGATTTTGACGAAGAATGGTACCAGCGTAAGTTGGGAGA	61087	61238	downstream
S1.LmoLS645ORF10545P	58264	59505	Listeria monocytogenes serotype 4bV LS645	AVQP01000002	1242	24	CCTAACTTACGCTGTTCCCAAGCT	50	74	AGCTTGGGAACAGCGTAAGTTAGG	61687	61711	downstream
S1.LmoNG1ORFAP	192840	194027	Listeria monocytogenes	FWPO01000001	1188	167	TCTCCCAACTTACGCTGGTACCATTCTTCGTCAAAATCAGCAAAACGAATCTTTGGGACATCCTCTTCGCTTTTAGGGAACATTTGCTGTAAGAGTCCTTTCTTCATCTGTTTCAAAGTATCTAACTTACGCTGATGAAGAGCGATAGTGTCGTCGAGTTGTTTGAA	492	659	TTCAAACAACTCGACGACACTATCGCTCTTCATCAGCGTAAGTTAGATACTTTGAAACAGATGAAGAAAGGACTCTTACAGCAAATGTTCCCTAAAAGCGAAGAGGATGTCCCAAAGATTCGTTTTGCTGATTTTGACGAAGAATGGTACCAGCGTAAGTTGGGAGA	195624	195791	downstream
S1.LmoNG1ORFAP	192840	194027	Listeria monocytogenes	FWPO01000001	1188	21	AACTTACGCTGTTCCCAAGCT	53	74	AGCTTGGGAACAGCGTAAGTT	196227	196248	downstream
S1.LmoNG2ORFCP	48676	49863	Listeria monocytogenes	FWPR01000013	1188	167	TCTCCCAACTTACGCTGGTACCATTCTTCGTCAAAATCAGCAAAACGAATCTTTGGGACATCCTCTTCGCTTTTAGGGAACATTTGCTGTAAGAGTCCTTTCTTCATCTGTTTCAAAGTATCTAACTTACGCTGATGAAGAGCGATAGTGTCGTCGAGTTGTTTGAA	492	659	TTCAAACAACTCGACGACACTATCGCTCTTCATCAGCGTAAGTTAGATACTTTGAAACAGATGAAGAAAGGACTCTTACAGCAAATGTTCCCTAAAAGCGAAGAGGATGTCCCAAAGATTCGTTTTGCTGATTTTGACGAAGAATGGTACCAGCGTAAGTTGGGAGA	51460	51627	downstream
S1.LmoNG2ORFCP	48676	49863	Listeria monocytogenes	FWPR01000013	1188	21	AACTTACGCTGTTCCCAAGCT	53	74	AGCTTGGGAACAGCGTAAGTT	52063	52084	downstream
S1.LmoORF544P	557244	558488	Listeria monocytogenes	FM242711	1245	155	TCTCCCAACTTACGCTGGTACCATTCTTCGTCAAAATCAGCAAAACGAATCTTTGGGACATCCTCTTCGCTTTTAGGGAACATTTGCTGTAAGAGTCCTTTCTTCATCTGTTTCAAAGTATCTAACTTACGCTGATGAAGAGCGATAGTGTCGTC	546	701	GACGACACTATCGCTCTTCATCAGCGTAAGTTAGATACTTTGAAACAGATGAAGAAAGGACTCTTACAGCAAATGTTCCCTAAAAGCGAAGAGGATGTCCCAAAGATTCGTTTTGCTGATTTTGACGAAGAATGGTACCAGCGTAAGTTGGGAGA	560070	560225	downstream
S1.LmoORF544P	557244	558488	Listeria monocytogenes	FM242711	1245	24	CCTAACTTACGCTGTTCCCAAGCT	53	77	AGCTTGGGAACAGCGTAAGTTAGG	560670	560694	downstream
S1.Lmu6426ORFDP	2573	3637	Lactobacillus mucosae DPC 6426	JSWI01000026	1065	147	TCTCCTAGCTTACGTTGCTCCCACTTTGCAGTAAAGCCCTTAAACCGAAGCGCTGGATATCCAGTTTCATCCGCAAACATTTTTTGTAGTAAAGCCTTTTTCAGCCGTTCTAACTGGCGATGCTGTTCTTCATGCAAAGTGATAGTT	434	581	AACTATCACTTTGCATGAAGAACAGCATCGCCAGTTAGAACGGCTGAAAAAGGCTTTACTACAAAAAATGTTTGCGGATGAAACTGGATATCCAGCGCTTCGGTTTAAGGGCTTTACTGCAAAGTGGGAGCAACGTAAGCTAGGAGA	5130	5277	downstream
S1.LmuLM1ORF16140P	773088	774251	Lactobacillus mucosae LM1	CP011013	1164	23	TCATGCAAAGTGATAGTTTTGTC	528	551	GACAAAACTATCACTTTGCATGA	775312	775335	downstream
S1.LmuLM1ORF16140P	773088	774251	Lactobacillus mucosae LM1	CP011013	1164	24	ATCTCCTAGCTTACGTTGCTCCCA	69	93	TGGGAGCAACGTAAGCTAGGAGAT	775743	775767	downstream
S1.LmuLM1ORF16140P	773088	774251	Lactobacillus mucosae LM1	CP011013	1164	24	TCTCCTAGCTTACGTTGCTCCCAA	68	92	TTGGGAGCAACGTAAGCTAGGAGA	777690	777714	downstream
S1.LmuLM1ORF16140P	773088	774251	Lactobacillus mucosae LM1	CP011013	1164	27	TCTCCTAGCTTACGTTGCTCCCACTTT	653	680	AAAGTGGGAGCAACGTAAGCTAGGAGA	775744	775771	downstream
S1.LmuLM1ORF16140P	773088	774251	Lactobacillus mucosae LM1	CP011013	1164	30	CGATGCTGTTCTTCATGCAAAGTGATAGTT	533	563	AACTATCACTTTGCATGAAGAACAGCATCG	775861	775891	downstream
S1.LmuLM1ORF16140P	773088	774251	Lactobacillus mucosae LM1	CP011013	1164	35	GCTGGATATCCAGTTTCATCCGCAAACATTTTTTG	594	629	CAAAAAATGTTTGCGGATGAAACTGGATATCCAGC	775795	775830	downstream
S1.LmuLM1ORF20110P	7605	8636	Lactobacillus mucosae LM1	AHIT01000053	1032	29	TGGTCTAACTTACGTTGATGAAGAGTGAT	372	401	ATCACTCTTCATCAACGTAAGTTAGACCA	10348	10377	downstream
S1.LmuLM1ORF20110P	7605	8636	Lactobacillus mucosae LM1	AHIT01000053	1032	35	GGGTGCTTTTTATCAGCAAACATCTTCTGCAAAAG	423	458	CTTTTGCAGAAGATGTTTGCTGATAAAAAGCACCC	10290	10325	downstream
S1.LmuLM1ORF20110P	7605	8636	Lactobacillus mucosae LM1	AHIT01000053	1032	47	TGCTGTTCCCAATCACCACTAAACCCTTTAAAGCGTAATTCCGGTTG	459	506	CAACCGGAATTACGCTTTAAAGGGTTTAGTGGTGATTGGGAACAGCA	10242	10289	downstream
S1.Lpa1501ORF9755P	2043906	2045081	Lactobacillus paracasei TK1501	CP017716	1176	20	TTTACGCTTTTCCCAAGCGT	22	42	ACGCTTGGGAAAAGCGTAAA	2047308	2047328	downstream
S1.Lpa1501ORF9755P	2043906	2045081	Lactobacillus paracasei TK1501	CP017716	1176	36	AAAGCATCAATCTTATCCTGAGTTGCAGCGATAAGG	497	533	CCTTATCGCTGCAACTCAGGATAAGATTGATGCTTT	2046793	2046829	downstream
S1.Lpa18149ORF8550P	1721027	1722241	Lactobacillus paracasei FAM18149	CP017261	1215	20	CCCAACTTACGCTTTTCCCA	99	119	TGGGAAAAGCGTAAGTTGGG	1723804	1723824	downstream
S1.Lpa18149ORF8550P	1721027	1722241	Lactobacillus paracasei FAM18149	CP017261	1215	22	AACTTACGCTTTTCCCAAGCGT	94	116	ACGCTTGGGAAAAGCGTAAGTT	1724368	1724390	downstream
S1.Lpa18149ORF8550P	1721027	1722241	Lactobacillus paracasei FAM18149	CP017261	1215	43	TTTGTTCCAAAGCATCAATCTTATGCTGAGTTGCAGCGATAAG	555	598	CTTATCGCTGCAACTCAGCATAAGATTGATGCTTTGGAACAAA	1723889	1723932	downstream
S1.Lpa181ORF8035P	782	1990	Lactobacillus paracasei DmW_181	NDXH01000023	1209	21	CTGAGTTGCAGCGATAAGGTT	540	561	AACCTTATCGCTGCAACTCAG	3818	3839	downstream
S1.Lpa181ORF8035P	782	1990	Lactobacillus paracasei DmW_181	NDXH01000023	1209	25	CCCAACTTACGCTTTTCCCAAGCGT	52	77	ACGCTTGGGAAAAGCGTAAGTTGGG	4329	4354	downstream
S1.Lpa194ORFDP	9679	10845	Lactobacillus paracasei RI-194	MKFZ01000022	1167	25	CCCAACTTACGCTTTTCCCAAGCGT	52	77	ACGCTTGGGAAAAGCGTAAGTTGGG	13169	13194	downstream
S1.Lpa195ORFDP	18348	19658	Lactobacillus paracasei RI-195	MKGA01000047	1311	25	CCCAACTTACGCTTTTCCCAAGCGT	94	119	ACGCTTGGGAAAAGCGTAAGTTGGG	21880	21905	downstream
S1.Lpa1981ORF1388P	5036	5956	Lactobacillus paracasei NRIC 1981	BAYO01000247	921	30	CTTATCCTGAGTTGCAGCGATAAGGTTGTC	276	306	GACAACCTTATCGCTGCAACTCAGGATAAG	7778	7808	downstream
S1.Lpa2071ORF2089P	32841	33995	Lactobacillus paracasei DPC2071	NCSN01000027	1155	27	CTTATCCTGAGTTGCAGCGATAAGGTC	438	465	GACCTTATCGCTGCAACTCAGGATAAG	35700	35727	downstream
S1.Lpa210ORFBP	30492	31139	Lactobacillus paracasei RI-210	MKFY01000039	648	22	AACTTACGCTTTTCCCAAGCGT	52	74	ACGCTTGGGAAAAGCGTAAGTT	33298	33320	downstream
S1.Lpa8700ORF2016P	2085449	2086675	Lactobacillus paracasei subsp. paracasei 8700:2	CP002391	1227	37	AAAGCATCAATCTTATCCTGAGTTGCAGCGATAAGGT	547	584	ACCTTATCGCTGCAACTCAGGATAAGATTGATGCTTT	2088366	2088403	downstream
S1.LpaHD17ORFCP	2200180	2201283	Lactobacillus paracasei HD1.7	CP025582	1104	20	CTTACGCTTTTCCCAAGCGT	4	24	ACGCTTGGGAAAAGCGTAAG	2204549	2204569	downstream
S1.LpaHD17ORFCP	2200180	2201283	Lactobacillus paracasei HD1.7	CP025582	1104	23	TCTCCCAACTTACGCTTTTCCCA	588	611	TGGGAAAAGCGTAAGTTGGGAGA	2204541	2204564	downstream
S1.LpaHD17ORFCP	2200180	2201283	Lactobacillus paracasei HD1.7	CP025582	1104	25	CTTGTTCCAAAGCATCAATCTTATG	498	523	CATAAGATTGATGCTTTGGAACAAG	2202974	2202999	downstream
S1.LpBLS41ORFAP	2814246	2815403	Lactobacillus plantarum BLS41	CP018209	1158	23	CTCATTGGCAGCGATAAGGTTAT	544	567	ATAACCTTATCGCTGCCAATGAG	2816542	2816565	downstream
S1.LpBLS41ORFAP	2814246	2815403	Lactobacillus plantarum BLS41	CP018209	1158	25	TCTCCAAGCTTACGCTGCTCCCAAG	52	77	CTTGGGAGCAGCGTAAGCTTGGAGA	2817016	2817041	downstream
S1.Lpl125ORF3810P	830075	831304	Lactobacillus plantarum TMW 1.25	CP017354	1230	20	TCATTGGCAGCGATAAGGTT	1149	1169	AACCTTATCGCTGCCAATGA	832444	832464	downstream
S1.Lpl1277ORF3810P	830077	831306	Lactobacillus plantarum TMW 1.277	CP017363	1230	20	TCATTGGCAGCGATAAGGTT	1149	1169	AACCTTATCGCTGCCAATGA	832446	832466	downstream
S1.Lpl146ORFAP	145863	147020	Lactobacillus plantarum RI-146	MKDU01000012	1158	23	CCCAACTTACGCTGTTTCCAAGC	600	623	GCTTGGAAACAGCGTAAGTTGGG	152102	152125	downstream
S1.Lpl165ORFCP	37940	38449	Lactobacillus plantarum RI-165	MJHI01000046	510	20	TCATTGGCAGCGATAAGGCT	423	443	AGCCTTATCGCTGCCAATGA	38006	38026	-	upstream
S1.Lpl16ORF759P	823123	824220	Lactobacillus plantarum 16	CP006033	1098	22	CTCATTGGCAGCGATAAGGTTA	539	561	TAACCTTATCGCTGCCAATGAG	826499	826521	downstream
S1.Lpl16ORF759P	823123	824220	Lactobacillus plantarum 16	CP006033	1098	22	TTTAGCTTACGCTGCTCCCAAG	52	74	CTTGGGAGCAGCGTAAGCTAAA	826992	827014	downstream
S1.Lpl177ORF12180P	17130	17747	Lactobacillus plantarum SNU.Lp177	LGIM01000085	618	20	CTCATTGGCAGCGATAAGGT	538	558	ACCTTATCGCTGCCAATGAG	17189	17209	-	upstream
S1.Lpl189ORFCP	63175	64407	Lactobacillus plantarum RI-189	MJHJ01000032	1233	21	CTCATTGGCAGCGATAAGGTT	546	567	AACCTTATCGCTGCCAATGAG	65546	65567	downstream
S1.Lpl190ORFBP	40208	40717	Lactobacillus plantarum RI-190	MJHK01000021	510	20	TCATTGGCAGCGATAAGGCT	423	443	AGCCTTATCGCTGCCAATGA	40274	40294	-	upstream
S1.Lpl206ORF8195P	1690552	1691109	Lactobacillus plantarum LZ206	CP015966	558	21	CTCATTGGCAGCGATAAGGTT	477	498	AACCTTATCGCTGCCAATGAG	1689984	1690005	downstream
S1.Lpl206ORF8195P	1690552	1691109	Lactobacillus plantarum LZ206	CP015966	558	21	CTCATTGGCAGCGATAAGGTT	477	498	AACCTTATCGCTGCCAATGAG	1689984	1690005	+	upstream
S1.Lpl208ORFBP	38230	38739	Lactobacillus plantarum RI-208	MKFX01000041	510	20	TCATTGGCAGCGATAAGGCT	423	443	AGCCTTATCGCTGCCAATGA	38296	38316	-	upstream
S1.Lpl21ORF3895P	867895	869124	Lactobacillus plantarum B21	CP010528	1230	20	AAGCTTACGCTGCTCCCAAG	52	72	CTTGGGAGCAGCGTAAGCTT	870725	870745	downstream
S1.Lpl2766ORF3495P	23193	23711	Lactobacillus plantarum TL2766	LZXZ01000020	519	23	TCTCCAAGCTTACGCTGCTCCCA	12	35	TGGGAGCAGCGTAAGCTTGGAGA	23676	23699	-	upstream
S1.Lpl2766ORF3495P	23193	23711	Lactobacillus plantarum TL2766	LZXZ01000020	519	27	TCATTGGCAGCGATAAGGTTATCAATC	425	452	GATTGATAACCTTATCGCTGCCAATGA	23259	23286	-	upstream
S1.Lpl3037ORF7850P	37957	38472	Lactobacillus plantarum UCMA 3037	APHP01000038	516	21	CTCATTGGCAGCGATAAGGTT	429	450	AACCTTATCGCTGCCAATGAG	38022	38043	-	upstream
S1.Lpl35BORF2315P	109469	109855	Lactobacillus plantarum SF2A35B	LMVD01000083	387	20	CTCATTGGCAGCGATAAGGT	307	327	ACCTTATCGCTGCCAATGAG	109528	109548	-	upstream
S1.Lpl35BORF2315P	109469	109855	Lactobacillus plantarum SF2A35B	LMVD01000083	387	30	TCATTGGCAGCGATAAGGTTGTCAATCAAC	296	326	GTTGATTGACAACCTTATCGCTGCCAATGA	109529	109559	-	upstream
S1.Lpl391ORF11370P	2283879	2285069	Lactobacillus plantarum KLDS1.0391	CP019348	1191	22	CTCATTGGCAGCGATAAGGTTA	539	561	TAACCTTATCGCTGCCAATGAG	2287255	2287277	downstream
S1.Lpl391ORF11370P	2283879	2285069	Lactobacillus plantarum KLDS1.0391	CP019348	1191	22	TTTAGCTTACGCTGCTCCCAAG	52	74	CTTGGGAGCAGCGTAAGCTAAA	2287748	2287770	downstream
S1.Lpl410ORF8275P	1718679	1719242	Lactobacillus plantarum C410L1	CP017954	564	21	CTCATTGGCAGCGATAAGGTT	477	498	AACCTTATCGCTGCCAATGAG	1718744	1718765	-	upstream
S1.Lpl434ORF2272P	2389378	2389836	Lactobacillus plantarum subsp. plantarum	CP021528	459	20	CTCATTGGCAGCGATAAGGT	379	399	ACCTTATCGCTGCCAATGAG	2389437	2389457	-	upstream
S1.Lpl513ORFAP	145949	146554	Lactobacillus plantarum RI-513	MKEG01000022	606	20	AAGCTTACGCTGCTCCCAAG	64	84	CTTGGGAGCAGCGTAAGCTT	146470	146490	-	upstream
S1.Lpl515ORFBP	30239	31381	Lactobacillus plantarum RI-515	MKGF01000061	1143	23	CTCATTGGCAGCGATAAGGTTAT	529	552	ATAACCTTATCGCTGCCAATGAG	32520	32543	downstream
S1.Lpl515ORFBP	30239	31381	Lactobacillus plantarum RI-515	MKGF01000061	1143	25	TCTCCAAGCTTACGCTGCTCCCAAG	52	77	CTTGGGAGCAGCGTAAGCTTGGAGA	33010	33035	downstream
S1.Lpl515ORFBP	30239	31381	Lactobacillus plantarum RI-515	MKGF01000061	1143	27	TCATTGGCAGCGATAAGGTTATCAATC	1055	1082	GATTGATAACCTTATCGCTGCCAATGA	32521	32548	downstream
S1.Lpl78ORF1183P	1139698	1140279	Lactobacillus plantarum LY-78	CP015308	582	20	CTCATTGGCAGCGATAAGGT	496	516	ACCTTATCGCTGCCAATGAG	1139763	1139783	-	upstream
S1.Lpl88ORFAP	19886	21082	Lactobacillus plantarum IPLA88	ASJE01000003	1197	20	TTTAGCTTACGCTGCTCCCA	624	644	TGGGAGCAGCGTAAGCTAAA	22708	22728	downstream
S1.Lpl88ORFAP	19886	21082	Lactobacillus plantarum IPLA88	ASJE01000003	1197	21	TCATTGGCAGCGATAAGGTTA	1115	1136	TAACCTTATCGCTGCCAATGA	22222	22243	downstream
S1.Lpl95ORF12185P	2573691	2574254	Lactobacillus plantarum ZJ95	CP012122	564	20	TAACTTACGCTGCTCCCAAG	16	36	CTTGGGAGCAGCGTAAGTTA	2574218	2574238	-	upstream
S1.LplE2C2ORF14395P	47282	47881	Lactobacillus plantarum E2C2	LSST01000110	600	20	AAGCTTACGCTGCTCCCAAG	25	45	CTTGGGAGCAGCGTAAGCTT	47836	47856	-	upstream
S1.LplE2C5ORF13135P	304661	305260	Lactobacillus plantarum E2C5	LTCD01000044	600	20	AAGCTTACGCTGCTCCCAAG	25	45	CTTGGGAGCAGCGTAAGCTT	305215	305235	-	upstream
S1.LplFBR4ORF445P	38815	40011	Lactobacillus plantarum FBR4	LQHB01000006	1197	21	CTCATTGGCAGCGATAAGGTT	546	567	AACCTTATCGCTGCCAATGAG	41150	41171	downstream
S1.LplK259ORFBP	578319	579476	Lactobacillus plantarum K259	CP025590	1158	21	CTCATTGGCAGCGATAAGGTT	507	528	AACCTTATCGCTGCCAATGAG	580614	580635	downstream
S1.LplLP3I	834860	836017	Lactobacillus plantarum LP3	CP017066	1158	23	CTCATTGGCAGCGATAAGGTTAT	544	567	ATAACCTTATCGCTGCCAATGAG	837156	837179	downstream
S1.LplLP3I	834860	836017	Lactobacillus plantarum LP3	CP017066	1158	25	TCTCCAAGCTTACGCTGCTCCCAAG	52	77	CTTGGGAGCAGCGTAAGCTTGGAGA	837630	837655	downstream
S1.LplP8ORF734P	775556	776746	Lactobacillus plantarum subsp. plantarum P-8	CP005942	1191	22	CTCATTGGCAGCGATAAGGTTA	539	561	TAACCTTATCGCTGCCAATGAG	777885	777907	downstream
S1.LplP8ORF734P	775556	776746	Lactobacillus plantarum subsp. plantarum P-8	CP005942	1191	22	TTTAGCTTACGCTGCTCCCAAG	52	74	CTTGGGAGCAGCGTAAGCTAAA	778378	778400	downstream
S1.Lpo301ORFCP	4398	5639	Lactobacillus pobuzihii E100301	APCP01000086	1242	27	GCTGATGAAGGGTGATAAGGTGATCTA	1156	1183	TAGATCACCTTATCACCCTTCATCAGC	9879	9906	downstream
S1.Lps3652ORFBP	9570	10571	Leuconostoc pseudomesenteroides KCTC 3652	AEOQ01000988	1002	41	ATCACTAAAGCCAGCAAAACGCAGTTCCTGACTAAAAATCT	610	651	AGATTTTTAGTCAGGAACTGCGTTTTGCTGGCTTTAGTGAT	12369	12410	downstream
S1.Lra68ORF95P	14595	15902	Lactococcus raffinolactis WiKim0068	CP023392	1308	30	CCTTTGGCAACTCATAAGGAACATCAATCA	1	31	TGATTGATGTTCCTTATGAGTTGCCAAAGG	19132	19162	downstream
S1.Lra68ORF95P	14595	15902	Lactococcus raffinolactis WiKim0068	CP023392	1308	50	AATAAAACTGATGCTGGTTCATCATTTGGATCTTGTGGGACCAGTTTTCC	639	689	GGAAAACTGGTCCCACAAGATCCAAATGATGAACCAGCATCAGTTTTATT	18507	18557	downstream
S1.Lra68ORF95P	14595	15902	Lactococcus raffinolactis WiKim0068	CP023392	1308	50	TTGAGTTTTCCTTCTTCAAATAATCTCTGCTTTTCTGCTCTTATTTTTTC	690	740	GAAAAAATAAGAGCAGAAAAGCAGAGATTATTTGAAGAAGGAAAACTCAA	18456	18506	downstream
S1.Lra68ORF95P	14595	15902	Lactococcus raffinolactis WiKim0068	CP023392	1308	60	CTTCTCATAATAGGCGTTATCATCACCCTTTACAATTTCAGTTTCAACTAAATCTTTCTT	741	801	AAGAAAGATTTAGTTGAAACTGAAATTGTAAAGGGTGATGATAACGCCTATTATGAGAAG	18395	18455	downstream
S1.LreF275ORF1347P	1528304	1529422	Lactobacillus reuteri F275	AP007281	1119	43	ATCGGATCACCAAACATCTCGACAAATCGGGCTTTGATTAGTT	466	509	AACTAATCAAAGCCCGATTTGTCGAGATGTTTGGTGATCCGAT	1528913	1528956	-	upstream
S1.LreFORF1436P	1488888	1490006	Lactobacillus reuteri DSM 20016	CP000705	1119	43	ATCGGATCACCAAACATCTCGACAAATCGGGCTTTGATTAGTT	466	509	AACTAATCAAAGCCCGATTTGTCGAGATGTTTGGTGATCCGAT	1489497	1489540	-	upstream
S1.LreIRTORF1422P	1483237	1484280	Lactobacillus reuteri IRT	CP011024	1044	43	ATCGGATCACCAAACATCTCGACAAATCGGGCTTTGATTAGTT	466	509	AACTAATCAAAGCCCGATTTGTCGAGATGTTTGGTGATCCGAT	1483771	1483814	-	upstream
S1.LreR003ORF1265P	261678	262439	Lactobacillus reuteri ZLR003	CP014786	762	32	AATTTTCGTTGCTGGAGGGTGATAAGCTTATC	99	131	GATAAGCTTATCACCCTCCAGCAACGAAAATT	266078	266110	downstream
S1.LreTD1ORF4700P	995978	997129	Lactobacillus reuteri TD1	CP006603	1152	43	CTGTTTAAGTTGTTCCAATTTTCGTTGCTGGAGGGTGATAAGA	524	567	TCTTATCACCCTCCAGCAACGAAAATTGGAACAACTTAAACAG	1003055	1003098	downstream
S1.Lrh101060ORFCP	2138321	2139496	Lactobacillus rhamnosus SCT-10-10-60	CP019305	1176	20	CTTGAGTTGCAGCGATAAGG	500	520	CCTTATCGCTGCAACTCAAG	2141198	2141218	downstream
S1.Lrh101060ORFCP	2138321	2139496	Lactobacillus rhamnosus SCT-10-10-60	CP019305	1176	22	AACTTACGCTTTTCCCAAGCGT	25	47	ACGCTTGGGAAAAGCGTAAGTT	2141692	2141714	downstream
S1.Lrh101060ORFCP	2138321	2139496	Lactobacillus rhamnosus SCT-10-10-60	CP019305	1176	23	TCTCCAAACTTACGCTTTTCCCA	30	53	TGGGAAAAGCGTAAGTTTGGAGA	2141086	2141109	downstream
S1.Lrh11443ORFCP	2138328	2139503	Lactobacillus rhamnosus ATCC 11443	CP022109	1176	20	CTTGAGTTGCAGCGATAAGG	500	520	CCTTATCGCTGCAACTCAAG	2141205	2141225	downstream
S1.Lrh11443ORFCP	2138328	2139503	Lactobacillus rhamnosus ATCC 11443	CP022109	1176	22	AACTTACGCTTTTCCCAAGCGT	25	47	ACGCTTGGGAAAAGCGTAAGTT	2141699	2141721	downstream
S1.Lrh11443ORFCP	2138328	2139503	Lactobacillus rhamnosus ATCC 11443	CP022109	1176	23	TCTCCAAACTTACGCTTTTCCCA	30	53	TGGGAAAAGCGTAAGTTTGGAGA	2141093	2141116	downstream
S1.Lrh1505ORFBP	41151	42329	Lactobacillus rhamnosus CRL1505	ATBI01000010	1179	21	CTTGAGTTGCAGCGATAAGGT	502	523	ACCTTATCGCTGCAACTCAAG	44028	44049	downstream
S1.Lrh1505ORFBP	41151	42329	Lactobacillus rhamnosus CRL1505	ATBI01000010	1179	22	AACTTACGCTTTTCCCAAGCGT	25	47	ACGCTTGGGAAAAGCGTAAGTT	44522	44544	downstream
S1.Lrh1505ORFBP	41151	42329	Lactobacillus rhamnosus CRL1505	ATBI01000010	1179	23	TCTCCAAACTTACGCTTTTCCCA	30	53	TGGGAAAAGCGTAAGTTTGGAGA	43916	43939	downstream
S1.Lrh2166ORF11635P	100205	101407	Lactobacillus rhamnosus 2166	AVFG02000080	1203	20	CTTGAGTTGCAGCGATAAGG	527	547	CCTTATCGCTGCAACTCAAG	103112	103132	downstream
S1.Lrh2166ORF11635P	100205	101407	Lactobacillus rhamnosus 2166	AVFG02000080	1203	20	TTGAGTTGCAGCGATAAGGT	1108	1128	ACCTTATCGCTGCAACTCAA	103113	103133	downstream
S1.Lrh2166ORF11635P	100205	101407	Lactobacillus rhamnosus 2166	AVFG02000080	1203	22	AACTTACGCTTTTCCCAAGCGT	52	74	ACGCTTGGGAAAAGCGTAAGTT	103606	103628	downstream
S1.Lrh290ORF8670P	1865945	1867126	Lactobacillus rhamnosus ASCC 290	CP014645	1182	20	CTTGAGTTGCAGCGATAAGG	521	541	CCTTATCGCTGCAACTCAAG	1868843	1868863	downstream
S1.Lrh290ORF8670P	1865945	1867126	Lactobacillus rhamnosus ASCC 290	CP014645	1182	22	AACTTACGCTTTTCCCAAGCGT	25	47	ACGCTTGGGAAAAGCGTAAGTT	1869316	1869338	downstream
S1.Lrh290ORF8670P	1865945	1867126	Lactobacillus rhamnosus ASCC 290	CP014645	1182	23	TCTCCAAACTTACGCTTTTCCCA	630	653	TGGGAAAAGCGTAAGTTTGGAGA	1869310	1869333	downstream
S1.Lrh3698ORF235P	51936	53114	Lactobacillus rhamnosus CNCM-I-3698	LAZE01000001	1179	20	CTTGAGTTGCAGCGATAAGG	503	523	CCTTATCGCTGCAACTCAAG	54834	54854	downstream
S1.Lrh3698ORF235P	51936	53114	Lactobacillus rhamnosus CNCM-I-3698	LAZE01000001	1179	28	TCTCCAAACTTACGCTTTTCCCAAGCGT	25	53	ACGCTTGGGAAAAGCGTAAGTTTGGAGA	55301	55329	downstream
S1.Lrh8530ORF2096P	2044811	2045971	Lactobacillus rhamnosus ATCC 8530	CP003094	1161	21	CTTGAGTTGCAGCGATAAGGT	502	523	ACCTTATCGCTGCAACTCAAG	2047688	2047709	downstream
S1.Lrh8530ORF2096P	2044811	2045971	Lactobacillus rhamnosus ATCC 8530	CP003094	1161	22	AACTTACGCTTTTCCCAAGCGT	25	47	ACGCTTGGGAAAAGCGTAAGTT	2048182	2048204	downstream
S1.Lrh908ORF2157P	2138889	2140049	Lactobacillus rhamnosus LOCK908	CP005485	1161	20	CTTGAGTTGCAGCGATAAGG	500	520	CCTTATCGCTGCAACTCAAG	2141766	2141786	downstream
S1.Lrh908ORF2157P	2138889	2140049	Lactobacillus rhamnosus LOCK908	CP005485	1161	20	TTGAGTTGCAGCGATAAGGT	1081	1101	ACCTTATCGCTGCAACTCAA	2141767	2141787	downstream
S1.Lrh908ORF2157P	2138889	2140049	Lactobacillus rhamnosus LOCK908	CP005485	1161	22	AACTTACGCTTTTCCCAAGCGT	25	47	ACGCTTGGGAAAAGCGTAAGTT	2142260	2142282	downstream
S1.LrhCASLORFCP	2480	3655	Lactobacillus rhamnosus CASL	AFYD01000259	1176	20	CTTGAGTTGCAGCGATAAGG	500	520	CCTTATCGCTGCAACTCAAG	5357	5377	downstream
S1.LrhCASLORFCP	2480	3655	Lactobacillus rhamnosus CASL	AFYD01000259	1176	22	AACTTACGCTTTTCCCAAGCGT	25	47	ACGCTTGGGAAAAGCGTAAGTT	5851	5873	downstream
S1.LrhCASLORFCP	2480	3655	Lactobacillus rhamnosus CASL	AFYD01000259	1176	23	TCTCCAAACTTACGCTTTTCCCA	30	53	TGGGAAAAGCGTAAGTTTGGAGA	5245	5268	downstream
S1.LrhL31ORFAP	28018	29214	Lactobacillus rhamnosus L31	AYTQ01000035	1197	21	CTTGAGTTGCAGCGATAAGGT	520	541	ACCTTATCGCTGCAACTCAAG	30913	30934	downstream
S1.LrhL31ORFAP	28018	29214	Lactobacillus rhamnosus L31	AYTQ01000035	1197	22	AACTTACGCTTTTCCCAAGCGT	25	47	ACGCTTGGGAAAAGCGTAAGTT	31389	31411	downstream
S1.LrhPenORF5125P	1023989	1025203	Lactobacillus rhamnosus Pen	CP020464	1215	21	TTGAGTTGCAGCGATAAGGTT	537	558	AACCTTATCGCTGCAACTCAA	1026324	1026345	downstream
S1.LrhPenORF5125P	1023989	1025203	Lactobacillus rhamnosus Pen	CP020464	1215	22	AACTTACGCTTTTCCCAAGCGT	52	74	ACGCTTGGGAAAAGCGTAAGTT	1027315	1027337	downstream
S1.LrhPenORF5125P	1023989	1025203	Lactobacillus rhamnosus Pen	CP020464	1215	30	TCAAGTTTATCTTGAGTTGCAGCGATAAGG	539	569	CCTTATCGCTGCAACTCAAGATAAACTTGA	1026832	1026862	downstream
S1.Lro15814ORFAP	23805	25025	Lactobacillus rossiae	AKZK01000019	1221	20	CAAGCTTACGCTGTTCCCAA	35	55	TTGGGAACAGCGTAAGCTTG	26601	26621	downstream
S1.Lro951ORF27365P	9994	10761	Limnoraphis robusta CS-951	LATL02000345	768	48	TTCCTTTGGTAATAAAATCACATATTTGCTCTGCTCTAACCCAACACC	1	49	GGTGTTGGGTTAGAGCAGAGCAAATATGTGATTTTATTACCAAAGGAA	10712	10760	-	upstream
S1.Lru211ORF446P	314595	315740	Lactobacillus ruminis SPM0211	AFOJ01000002	1146	113	ACTTGTCCAAACTCTTGGTACAACCCATCCATCCTTTAAATCTGCATTTCCTTGAACTAATATATAATCACTTGGTTCATCACTATATGTTGAGCCATCAGGAGATTGCCCCA	1	114	TGGGGCAATCTCCTGATGGCTCAACATATAGTGATGAACCAAGTGATTATATATTAGTTCAAGGAAATGCAGATTTAAAGGATGGATGGGTTGTACCAAGAGTTTGGACAAGT	318006	318119	downstream
S1.Lru211ORF446P	314595	315740	Lactobacillus ruminis SPM0211	AFOJ01000002	1146	435	GCTGTTCCCAAGCGTTAGCGAATCCATTGAATCTTATTTCAGGAATAACCGAGCCTTTTTTAGGAAACATTTTTTCCAGCATTGCTTTTTTCAGCTTGGTTAACAGAGTGATTTTTTGTTGGTTAAGTGTGATGAGGTGGTCGAGGTTGAGGAAATACTCTCCAATTTTCTTTTGTTCCTCTATATCTTGAGGTACATTTATAATTGCACCTTTAACCTCATTAGAATTTACCGATTCGAATGTAGAACCTGCAGCAAGTTTTTTCCAATATCTATCTGCATCATATTTTACTAATGTTTGATAGATGAATTCATTTCCTTTTATGGCAGCTACACCACGACCAATTACAATATCATAAGCAGTTTTACCCATAGCACCTACAGGAGCACGAACACTCA…	115	550	AAAAAACAAAAACAGCACAAGCAGGTGATTTAATTATGAGTGTTCGTGCTCCTGTAGGTGCTATGGGTAAAACTGCTTATGATATTGTAATTGGTCGTGGTGTAGCTGCCATAAAAGGAAATGAATTCATCTATCAAACATTAGTAAAATATGATGCAGATAGATATTGGAAAAAACTTGCTGCAGGTTCTACATTCGAATCGGTAAATTCTAATGAGGTTAAAGGTGCAATTATAAATGTACCTCAAGATATAGAGGAACAAAAGAAAATTGGAGAGTATTTCCTCAACCTCGACCACCTCATCACACTTAACCAACAAAAAATCACTCTGTTAACCAAGCTGAAAAAAGCAATGCTGGAAAAAATGTTTCCTAAAAAAGGCTCGGTTATTCCTGAAA…	317568	318003	downstream
S1.Lsa006ORF4400P	895887	896588	Lactobacillus salivarius ZLS006	CP020858	702	24	TCCCCAAGCTTTTTACGCTCCCAA	56	80	TTGGGAGCGTAAAAAGCTTGGGGA	900608	900632	downstream
S1.Lsa006ORF4400P	895887	896588	Lactobacillus salivarius ZLS006	CP020858	702	56	TTTTGAAGTAAAGCTTTCTTAATTAGGGTTAATTCTTCATACTTTCGTTCATGTAA	552	608	TTACATGAACGAAAGTATGAAGAATTAACCCTAATTAAGAAAGCTTTACTTCAAAA	898705	898761	downstream
S1.Lsa006ORF4400P	895887	896588	Lactobacillus salivarius ZLS006	CP020858	702	97	TTCAACAACTTCCCCCAACTTTCGCTGTTCCCAAGCATCATTAAAATTTTTATAGCGAACTTCTGGCTTAAATCCATCTTTTTTAGGGAAAAGTTTT	605	702	AAAACTTTTCCCTAAAAAAGATGGATTTAAGCCAGAAGTTCGCTATAAAAATTTTAATGATGCTTGGGAACAGCGAAAGTTGGGGGAAGTTGTTGAA	898612	898709	downstream
S1.Lsa1046ORF171P	187199	188380	Lactobacillus salivarius JCM1046	CP007646	1182	25	GCTTACGCTGATGAAGGGCGATGAG	495	520	CTCATCGCCCTTCATCAGCGTAAGC	191503	191528	downstream
S1.Lsa1046ORF939P	943152	944150	Lactobacillus salivarius JCM1046	CP007646	999	128	CGCTGTTCCCAAGCATCACTAAAATTTTTATAGCGAACTTCTGGCTTAATTTCATCTTTTTTAGGGAAAAGTTTTTGAAGTAAAGCTTTCTTAATTAGGGCTAATTCTTCACACTTTCGTTCATGTAA	360	488	TTACATGAACGAAAGTGTGAAGAATTAGCCCTAATTAAGAAAGCTTTACTTCAAAAACTTTTCCCTAAAAAAGATGAAATTAAGCCAGAAGTTCGCTATAAAAATTTTAGTGATGCTTGGGAACAGCG	945713	945841	downstream
S1.Lsa12574ORF7685P	1499012	1500061	Lactobacillus salivarius BCRC 12574	CP024063	1050	861	AATCTTTTCCAGTTATAGATTCAAAAGTTGATCCTGCGATATATTTATTCCAAAAACCATTATTCTTCATTTTTTCAAGTTGATAGTATAAAAAATCATTTCCTTTTATAGAAGCAATACCTCGACCTATAACAACAGATTCATATTGATTTCGTGCAATGTCTCCAACTGGAGCACGTACACTTATTAAAATATCATTTTTAACTGCAGTTTTTGTTACTTCTGTTGTAAATACTCTTTTTAGAACTTTATTTTTATATAAGTCAGCATTCCCTTGAACTAAAATCTTGCCAGTTTGATTATTAGTGTAGTTTTTACTATTAGGAGATTGTCCCATAGTTACAATTGTATGATCATTTAATCTACATTGATTCCATTTTTCTGTAAATTTATTAAATC…	187	1048	TTTTTAGTACAGATGATATGATTTCGAAAGAAGGTTTTAATAATTCTAGTGCAAAATGGATTAAACAAGATTCAGTATTAATTGCTTTAGCTGGTCAAGGAAAGACTAGAGGAAAAGTGGCTATTAATCGTATTCCTTTAACTACTAACCAATCCATTGCAGGAATAGAACCATCAAACGAAGTCTACTATAAATTTTTATATCATCAGCTTACAAAAGATTATTTAAAATTGCGGCTTGTTTCTTCTGGTGACGGTTCTAGAGGTGGTTTAAACAAAAAACTACTCAATGATTACGCAGTAAATTTATCTAGTATAGATGAACAACATAAATTAGGAATACTTTTATCTCGTATAGATAATACTCTTCAGTTACATGAGGATCACTTACAATTTTTAC…	1504344	1505205
S1.Lsa19ORF1386P	1310209	1310676	Lactobacillus sakei isolate MFPB19	LT960784	468	29	CTAATTTTCGAAAGAATTCTCCGATTTTT	439	468	AAAAATCGGAGAATTCTTTCGAAAATTAG	1313104	1313133	downstream
S1.Lsa23174ORF1715P	331667	332188	Lactobacillus salivarius CICC 23174	CP017107	522	20	TGGCTTACGCTGATGAAGAG	463	483	CTCTTCATCAGCGTAAGCCA	333119	333139	downstream
S1.Lsa30AORF4484P	90854	91408	Lactobacillus saerimneri 30a	ANAG01000013	555	24	TGGCTTACGCTGATGAAGGGCGAT	504	528	ATCGCCCTTCATCAGCGTAAGCCA	92349	92373	downstream
S1.Lsa30AORF4484P	90854	91408	Lactobacillus saerimneri 30a	ANAG01000013	555	25	GCTTACGCTGATGAAGGGCGATAAG	501	526	CTTATCGCCCTTCATCAGCGTAAGC	94576	94601	downstream
S1.Lsa30AORF4484P	90854	91408	Lactobacillus saerimneri 30a	ANAG01000013	555	29	TCCCCCAACTTCCGCTGTTCCCAAGCAGC	27	56	GCTGCTTGGGAACAGCGGAAGTTGGGGGA	92791	92820	downstream
S1.Lsa30AORF4499P	94524	95708	Lactobacillus saerimneri 30a	ANAG01000013	1185	22	GCTTGGGAACAGCGGAAGTTGG	624	646	CCAACTTCCGCTGTTCCCAAGC	90883	90905	-	downstream
S1.Lsa30AORF4499P	94524	95708	Lactobacillus saerimneri 30a	ANAG01000013	1185	25	CTTATCGCCCTTCATCAGCGTAAGC	1107	1132	GCTTACGCTGATGAAGGGCGATAAG	91354	91379	-	downstream
S1.Lsacp400ORF21471P	3	659	Lactobacillus salivarius cp400	CBVR010000071	657	124	ACTTCCCCCAACTTTCGCTGTTCCCAAGCATCACTAAAATTTTTATAGCGAACTTCTGGCTTAATTTCATCTTTTTTAGGGAAAAGTTTTTGAAGTAAAGCTTTCTTAATTAGGGCTAATTCTT	1	125	AAGAATTAGCCCTAATTAAGAAAGCTTTACTTCAAAAACTTTTCCCTAAAAAAGATGAAATTAAGCCAGAAGTTCGCTATAAAAATTTTAGTGATGCTTGGGAACAGCGAAAGTTGGGGGAAGT	2207	2331	downstream
S1.LsaGJ24ORF1047P	32307	33458	Lactobacillus salivarius GJ-24	AFOI01000004	1152	28	TTTTAGGGAAAAGTTTTTGAAGTAAAGC	561	589	GCTTTACTTCAAAAACTTTTCCCTAAAA	35067	35095	downstream
S1.LsaGJ24ORF1047P	32307	33458	Lactobacillus salivarius GJ-24	AFOI01000004	1152	30	TAATTCTTCACACTTTCGTTCATGTAACTG	516	546	CAGTTACATGAACGAAAGTGTGAAGAATTA	35110	35140	downstream
S1.LsaL28ORF10145P	223	1032	Lactobacillus salivarius L28	NDYW01000039	810	123	CCAAGCATCATTAAAATTTTTATAGCGAACTTCTGGCTTAAATCCATCTTTTTTAGGGAAAAGTTTTTGAAGTAAAGCTTTCTTAATTAGGGTTAATTCTTCATACTTTCGTTCATGTAACTG	183	306	CAGTTACATGAACGAAAGTATGAAGAATTAACCCTAATTAAGAAAGCTTTACTTCAAAAACTTTTCCCTAAAAAAGATGGATTTAAGCCAGAAGTTCGCTATAAAAATTTTAATGATGCTTGG	2558	2681	downstream
S1.LsaL28ORF10145P	223	1032	Lactobacillus salivarius L28	NDYW01000039	810	26	AACATATTTTGTAGTAAGAATTTTTT	777	803	AAAAAATTCTTACTACAAAATATGTT	2052	2078	downstream
S1.LsaL28ORF2505P	83322	84533	Lactobacillus salivarius L28	NDYW01000003	1212	26	TCCCCCAACTTTCGCTGTTCCCAAGC	54	80	GCTTGGGAACAGCGAAAGTTGGGGGA	88187	88213	downstream
S1.LsaLPM01ORFAP	14486	15661	Lactobacillus salivarius LPM01	LT604074	1176	26	TTTAGGGAAAAGTTTTTGAAGTAAAG	541	567	CTTTACTTCAAAAACTTTTCCCTAAA	17301	17327	downstream
S1.LsaLPM01ORFAP	14486	15661	Lactobacillus salivarius LPM01	LT604074	1176	37	CGCTGTTCCCAAGCATCACTAAAATTTTTATAGCGAA	589	626	TTCGCTATAAAAATTTTAGTGATGCTTGGGAACAGCG	17242	17279	downstream
S1.Lwe11857ORF512P	514507	515715	Listeria welshimeri NCTC11857	LT906444	1209	41	AACATTTGCTGTAATAACCCTTTCTTCATCAGCTTTAAAGC	573	614	GCTTTAAAGCTGATGAAGAAAGGGTTATTACAGCAAATGTT	517342	517383	downstream
S1.Lwe11857ORF512P	514507	515715	Listeria welshimeri NCTC11857	LT906444	1209	42	CTTACGTTGATGAAGAGCGATAGTATTATCGAGTTGTTTGAA	525	567	TTCAAACAACTCGATAATACTATCGCTCTTCATCAACGTAAG	517389	517431	downstream
S1.LweSORF478P	514825	516033	Listeria welshimeri serovar 6b str. SLCC5334	AM263198	1209	41	AACATTTGCTGTAATAACCCTTTCTTCATCAGCTTTAAAGC	573	614	GCTTTAAAGCTGATGAAGAAAGGGTTATTACAGCAAATGTT	517660	517701	downstream
S1.LweSORF478P	514825	516033	Listeria welshimeri serovar 6b str. SLCC5334	AM263198	1209	42	CTTACGTTGATGAAGAGCGATAGTATTATCGAGTTGTTTGAA	525	567	TTCAAACAACTCGATAATACTATCGCTCTTCATCAACGTAAG	517707	517749	downstream
S1.Mae44ORF3634P	71303	71683	Microcystis aeruginosa NIES-44	BBPA01000049	381	89	TGGCTGAGTTGACCGGTGAAGGCTTTTTCTAGGATCGATTGTTTAAGTTCGGCGATCGCTTCTAGTTTGCGTTGGTAAATGGTTTCGAG	288	377	CTCGAAACCATTTACCAACGCAAACTAGAAGCGATCGCCGAACTTAAACAATCGATCCTAGAAAAAGCCTTCACCGGTCAACTCAGCCA	71306	71395	-	upstream
S1.Mag5632ORF6350P	719709	721235	Mycoplasma agalactiae strain 5632	FP671138	1527	135	CTTTCCACTGTTCTCAAGCGTTAGTAAATTCTTTGAATCTTATGCTTGGAAATTGAGATTTTTCATCACAAAACATCTTATCAAGCAGTCTATTTTTAAGATTTTTTAAGCTAGAAAGCTTACGCTGATGAAGGG	964	1099	CCCTTCATCAGCGTAAGCTTTCTAGCTTAAAAAATCTTAAAAATAGACTGCTTGATAAGATGTTTTGTGATGAAAAATCTCAATTTCCAAGCATAAGATTCAAAGAATTTACTAACGCTTGAGAACAGTGGAAAG	714123	714258	+	upstream
S1.Mag5632ORF6350P	719709	721235	Mycoplasma agalactiae strain 5632	FP671138	1527	20	AAGCTTACGCTGATGAAGGG	343	363	CCCTTCATCAGCGTAAGCTT	713635	713655	downstream
S1.Mag5632ORF6350P	719709	721235	Mycoplasma agalactiae strain 5632	FP671138	1527	24	ACGCTGATGAAGGGTGATTAGGGA	1497	1521	TCCCTAATCACCCTTCATCAGCGT	713641	713665	downstream
S1.Mag5632ORF6350P	719709	721235	Mycoplasma agalactiae strain 5632	FP671138	1527	24	ACGCTGATGAAGGGTGATTAGGGA	1497	1521	TCCCTAATCACCCTTCATCAGCGT	713641	713665	+	upstream
S1.Mag5632ORF6350P	719709	721235	Mycoplasma agalactiae strain 5632	FP671138	1527	32	AACTTTTCCTGTTCTCAAGCGTTAGTAAATTC	447	479	GAATTTACTAACGCTTGAGAACAGGAAAAGTT	714746	714778	downstream
S1.Mag5632ORF6350P	719709	721235	Mycoplasma agalactiae strain 5632	FP671138	1527	33	TAACTTTTCCTGTTCTCAAGCGTTAGTAAATTC	447	480	GAATTTACTAACGCTTGAGAACAGGAAAAGTTA	714745	714778	+	upstream
S1.Mag5632ORF6350P	719709	721235	Mycoplasma agalactiae strain 5632	FP671138	1527	34	CTTTCCACTGTTCTCAAGCGTTAGTAAATTCTTT	1065	1099	AAAGAATTTACTAACGCTTGAGAACAGTGGAAAG	714123	714157	downstream
S1.Mag5632ORF6350P	719709	721235	Mycoplasma agalactiae strain 5632	FP671138	1527	72	CTTGGAAATTGAGATTTTTCATCACAAAACATCTTATCAAGCAGTCTATTTTTAAGATTTTTTAAGCTAGAA	362	434	TTCTAGCTTAAAAAATCTTAAAAATAGACTGCTTGATAAGATGTTTTGTGATGAAAAATCTCAATTTCCAAG	714167	714239	downstream
S1.Mar145ORF74P	67929	69338	Mycoplasma arginini HAZ145_1	AP014657	1410	23	ATCTTCTCATAATAGCAATTATC	111	134	GATAATTGCTATTATGAGAAGAT	70699	70722	downstream
S1.Mar145ORF74P	67929	69338	Mycoplasma arginini HAZ145_1	AP014657	1410	27	CCTTCTTTAATAAGCTTTTCTTTTTCA	842	869	TGAAAAAGAAAAGCTTATTAAAGAAGG	69934	69961	downstream
S1.Mar145ORF74P	67929	69338	Mycoplasma arginini HAZ145_1	AP014657	1410	32	GGGTCTTGCTTAACTAATTTACCTTCAATTGC	768	800	GCAATTGAAGGTAAATTAGTTAAGCAAGACCC	70003	70035	downstream
S1.Mar145ORF74P	67929	69338	Mycoplasma arginini HAZ145_1	AP014657	1410	44	TATTGAAGAATAGATTTTTTTAGTTTTTCAGCAAATGTAGATTC	723	767	GAATCTACATTTGCTGAAAAACTAAAAAAATCTATTCTTCAATA	70036	70080	downstream
S1.Mar145ORF74P	67929	69338	Mycoplasma arginini HAZ145_1	AP014657	1410	56	TTCTCATAATAATTTTTATCATCACCTTGATAGATATATGATTCATTCTTATCACG	879	935	CGTGATAAGAATGAATCATATATCTATCAAGGTGATGATAAAAATTATTATGAGAA	69868	69924	downstream
S1.Mar4ORF1514P	1582380	1583693	Methanogenic archaeon mixed culture ISO4-G1	CP013703	1314	20	AAATGAATATTTAGTTGGTA	1219	1239	TACCAACTAAATATTCATTT	1584624	1584644	downstream
S1.MauBONORF2546P	2677523	2678170	Mahella australiensis 50-1 BON	CP002360	648	46	TTATCCCTGTAATATTCATACTGTTTTTGCCGTGCTGTAAGCTCTG	571	617	CAGAGCTTACAGCACGGCAAAAACAGTATGAATATTACAGGGATAA	2677553	2677599	-	upstream
S1.MauBONORF2546P	2677523	2678170	Mahella australiensis 50-1 BON	CP002360	648	86	TCTGTTGTAAGCTCTGTTGTAAGCTCTGTGAAGTTGTCTAATATGCGGACAATTTCCTGCTGTACAGGCAGAGGAGGGACGGGAAT	477	563	ATTCCCGTCCCTCCTCTGCCTGTACAGCAGGAAATTGTCCGCATATTAGACAACTTCACAGAGCTTACAACAGAGCTTACAACAGA	2677607	2677693	-	upstream
S1.Mbo08MORF1245P	291280	291831	Mycoplasma bovis 08M	CP019639	552	24	TTAATAAACTAAATTATCGTTTAT	528	552	ATAAACGATAATTTAGTTTATTAA	293870	293894	downstream
S1.Mbo1412ORF1037P	916101	916673	Mycoplasma bovirhinis HAZ141_2	AP018135	573	21	AAATTTCGATTTATCGCTCTG	480	501	CAGAGCGATAAATCGAAATTT	916172	916193	-	upstream
S1.Mbo1412ORF1037P	916101	916673	Mycoplasma bovirhinis HAZ141_2	AP018135	573	21	CAGCTCGATAAATTGAGATTT	39	60	AAATCTCAATTTATCGAGCTG	916613	916634	-	upstream
S1.Mbo1412ORF383P	381729	382097	Mycoplasma bovirhinis HAZ141_2	AP018135	369	23	CGATAATATTCATATTGTTTTTG	294	317	CAAAAACAATATGAATATTATCG	338682	338705	-	upstream
S1.Mbo1412ORF572P	537517	538098	Mycoplasma bovirhinis HAZ141_2	AP018135	582	21	AAAATTATATTCATTTCAATA	213	234	TATTGAAATGAATATAATTTT	383389	383410	-	upstream
S1.Mbo165ORF1005P	221153	221716	Mycoplasma bovoculi M165/69	CP007154	564	20	AATTTCCCATTTCTATAAAA	225	245	TTTTATAGAAATGGGAAATT	221471	221491	-	upstream
S1.Mbo165ORF1005P	221153	221716	Mycoplasma bovoculi M165/69	CP007154	564	28	TCATAATCATAAGTGTTGATTTTACCAA	151	179	TTGGTAAAATCAACACTTATGATTATGA	221537	221565	-	upstream
S1.Mbo4278ORF645P	753550	755151	Mycoplasma bovis isolate JF4278	LT578453	1602	115	AATTCCTTGAATCTTATGCTTGGAAATTGAGATTTTTCATCACAAAACATTCTGTCAAGCAGTCTACTTTTGAGATTTTTCAAGCTTAAAAGCTTACGCTGATGAAGGGTTATTA	1012	1127	TAATAACCCTTCATCAGCGTAAGCTTTTAAGCTTGAAAAATCTCAAAAGTAGACTGCTTGACAGAATGTTTTGTGATGAAAAATCTCAATTTCCAAGCATAAGATTCAAGGAATT	762669	762784	downstream
S1.Mbo4278ORF645P	753550	755151	Mycoplasma bovis isolate JF4278	LT578453	1602	27	TCCTGTTCTCAAGCGTTAGTAAATTCC	485	512	GGAATTTACTAACGCTTGAGAACAGGA	763251	763278	downstream
S1.Mbo4278ORF645P	753550	755151	Mycoplasma bovis isolate JF4278	LT578453	1602	306	AAGCTTACGCTGATGAAGGGTTATTAATGAATCTAGATAAGTGAAAAGGGATGATATTTTGGATTGTTCAGGAATGCTTGGCAAATTGTATATATTTTGTCCATAGTCCTTAAAATATATGTGTGGTATTATTGATCCATTGCGTTCCCTTGACAAGTCATTTATTGCATTTAGCATATAATATAGAAAGTCTATTTTAAAGGGGTCTTTGGCAATAAGTGCACCCATTGTGCTCAGAATCATAGTATTTTTAGGTAACAATCTAATTCTTCCAGCATCACCATCTTTGACAATAGAAATGTAATC	96	402	GATTACATTTCTATTGTCAAAGATGGTGATGCTGGAAGAATTAGATTGTTACCTAAAAATACTATGATTCTGAGCACAATGGGTGCACTTATTGCCAAAGACCCCTTTAAAATAGACTTTCTATATTATATGCTAAATGCAATAAATGACTTGTCAAGGGAACGCAATGGATCAATAATACCACACATATATTTTAAGGACTATGGACAAAATATATACAATTTGCCAAGCATTCCTGAACAATCCAAAATATCATCCCTTTTCACTTATCTAGATTCATTAATAACCCTTCATCAGCGTAAGCTT	762212	762518	downstream
S1.Mbo4278ORF645P	753550	755151	Mycoplasma bovis isolate JF4278	LT578453	1602	446	GCTTACGCTGATGAAGGGTTATTAATGAATCTAGATAAGTGAAAAGGGATGATATTTTGGATTGTTCAGGAATGCTTGGCAAATTGTATATATTTTGTCCATAGTCCTTAAAATATATGTGTGGTATTATTGATCCATTGCGTTCCCTTGACAAGTCATTTATTGCATTTAGCATATAATATAGAAAGTCTATTTTAAAGGGGTCTTTGGCAATAAGTGCACCCATTGTGCTCAGAATCATAGTATTTTTAGGTAACAATCTAATTCTTCCAGCATCACCATCTTTGACAATAGAAATGTAATCGCTCCTAAAAGGTTCAGCATCAGTTTTACCAACTATTTTATTTGGATCATATACATCAAATTTTCCATATTTTTTAACATCACTAGCGATCATCA…	1136	1582	TTGAGAACAGAAAAAACTTCGAAATGTTGTAAGTTATCATAGCTCTATGATGATCGCTAGTGATGTTAAAAAATATGGAAAATTTGATGTATATGATCCAAATAAAATAGTTGGTAAAACTGATGCTGAACCTTTTAGGAGCGATTACATTTCTATTGTCAAAGATGGTGATGCTGGAAGAATTAGATTGTTACCTAAAAATACTATGATTCTGAGCACAATGGGTGCACTTATTGCCAAAGACCCCTTTAAAATAGACTTTCTATATTATATGCTAAATGCAATAAATGACTTGTCAAGGGAACGCAATGGATCAATAATACCACACATATATTTTAAGGACTATGGACAAAATATATACAATTTGCCAAGCATTCCTGAACAATCCAAAATATCATC…	762214	762660	downstream
S1.Mbo45ORF237P	275592	276749	Mycoplasma bovis PG45 clone MU clone A2	CP002188	1158	122	GTTAGTAAATTCCTTGAATCTTATGCTTGGAAATTGAGATTTTTCATCACAAAACATTCTGTCAAGCAGTCTACTTTTGAGATTTTTCAAGCTTAAAAGCTTACGCTGATGAAGGGTTATTA	475	597	TAATAACCCTTCATCAGCGTAAGCTTTTAAGCTTGAAAAATCTCAAAAGTAGACTGCTTGACAGAATGTTTTGTGATGAAAAATCTCAATTTCCAAGCATAAGATTCAAGGAATTTACTAAC	281475	281597	downstream
S1.Mbo45ORF237P	275592	276749	Mycoplasma bovis PG45 clone MU clone A2	CP002188	1158	22	GATGATATTTTGGATTGTTCAG	430	452	CTGAACAATCCAAAATATCATC	281620	281642	downstream
S1.Mbo45ORF237P	275592	276749	Mycoplasma bovis PG45 clone MU clone A2	CP002188	1158	27	ACGCTGATGAAGGGTTATTAAGGAATC	1074	1101	GATTCCTTAATAACCCTTCATCAGCGT	280941	280968	downstream
S1.Mbo45ORF237P	275592	276749	Mycoplasma bovis PG45 clone MU clone A2	CP002188	1158	27	CTGTTCTCAAGCGTTAGTAAATTCCTT	36	63	AAGGAATTTACTAACGCTTGAGAACAG	281463	281490	downstream
S1.Mbo45ORF618P	708689	710206	Mycoplasma bovis PG45 clone MU clone A2	CP002188	1518	166	TTCTCATAATATGAGTTATCATTATCATTTTTATAAATAATTAAATTGTTTAAATCTGCTTTTTTAAGTTTTCCTTGTTCAACAAGTTTTTGTTTTTCTTTATAAATTTCATTTATTAAATTATCTACAGAATCATTATTTTGATCTTGTTTAACAAGTTTGCCTT	829	995	AAGGCAAACTTGTTAAACAAGATCAAAATAATGATTCTGTAGATAATTTAATAAATGAAATTTATAAAGAAAAACAAAAACTTGTTGAACAAGGAAAACTTAAAAAAGCAGATTTAAACAATTTAATTATTTATAAAAATGATAATGATAACTCATATTATGAGAA	711957	712123	downstream
S1.Mbo45ORF618P	708689	710206	Mycoplasma bovis PG45 clone MU clone A2	CP002188	1518	28	TCTTCAAACTTCTCATAATAACAATTAT	190	218	ATAATTGTTATTATGAGAAGTTTGAAGA	712758	712786	downstream
S1.Mbo45ORF618P	708689	710206	Mycoplasma bovis PG45 clone MU clone A2	CP002188	1518	37	ATTTCAAATGGAACTTCTATTTTTTCTTCCCTGCCAT	217	254	ATGGCAGGGAAGAAAAAATAGAAGTTCCATTTGAAAT	711912	711949	downstream
S1.Mbo596ORF265P	173468	174052	Mycoplasma bovigenitalium HAZ596	AP017902	585	23	GCTGGTTTTAGTGTTTTTTCGTC	24	47	GACGAAAAAACACTAAAACCAGC	181632	181655	downstream
S1.Mbo596ORF265P	173468	174052	Mycoplasma bovigenitalium HAZ596	AP017902	585	44	ATATCTCCCAACCTTCTCTGTTCTCAAGCGTTAGTAAATTCTTT	57	101	AAAGAATTTACTAACGCTTGAGAACAGAGAAGGTTGGGAGATAT	179869	179913	downstream
S1.Mbo596ORF265P	173468	174052	Mycoplasma bovigenitalium HAZ596	AP017902	585	499	AAACATCTTTTCTAAAAGCATATTTTTAATGTTTTTTAGCTTTTCTAACTTACGCTGATGAAGGGTGATTAGGGAGTCTAAATTTAAGAATGTGTTAGAGATTTTTTGTTGTTCATTTTTCGATGAAATATTAAGGTTCAAACTGTTCAGCATATCTAAAACAATGTAAGGTATACCCGAACCTCTAACTTCTTCTTGTATCTTTTTATTTAATGCATTTTTAATTGCATAATTTAAAAATATTCTATTTTCCGAAAACGCCTGTAAAACATATGTTCTTTGATACGCGTTGAATTGTCCTTCTGCTAAATGCATATATCCAACATTTGCTCCATTACCAGCAATCGTTATTGCTTCACCTGAAAAAGCAAACCTATTTATTTTATAAATTTCAACACC…	74	573	TTGAGAACAGAGAAGGTTGGGAGATATGTGCATTATTTCGACTGGTAAACTCGATGCAAATGCAATGGATAAAGGCGGAAAATATAATTTTTATACCTCTGGTGTTGAAATTTATAAAATAAATAGGTTTGCTTTTTCAGGTGAAGCAATAACGATTGCTGGTAATGGAGCAAATGTTGGATATATGCATTTAGCAGAAGGACAATTCAACGCGTATCAAAGAACATATGTTTTACAGGCGTTTTCGGAAAATAGAATATTTTTAAATTATGCAATTAAAAATGCATTAAATAAAAAGATACAAGAAGAAGTTAGAGGTTCGGGTATACCTTACATTGTTTTAGATATGCTGAACAGTTTGAACCTTAATATTTCATCGAAAAATGAACAACAAAAAAT…	179950	180449	downstream
S1.Mbo596ORF265P	173468	174052	Mycoplasma bovigenitalium HAZ596	AP017902	585	511	TTATGCATTTACAAACATCTTTTCTAAAAGCATATTTTTAATGTTTTTTAGCTTTTCTAACTTACGCTGATGAAGGGTGATTAGGGAGTCTAAATTTAAGAATGTGTTAGAGATTTTTTGTTGTTCATTTTTCGATGAAATATTAAGGTTCAAACTGTTCAGCATATCTAAAACAATGTAAGGTATACCCGAACCTCTAACTTCTTCTTGTATCTTTTTATTTAATGCATTTTTAATTGCATAATTTAAAAATATTCTATTTTCCGAAAACGCCTGTAAAACATATGTTCTTTGATACGCGTTGAATTGTCCTTCTGCTAAATGCATATATCCAACATTTGCTCCATTACCAGCAATCGTTATTGCTTCACCTGAAAAAGCAAACCTATTTATTTTATA…	74	585	TTGAGAACAGAGAAGGTTGGGAGATATGTGCATTATTTCGACTGGTAAACTCGATGCAAATGCAATGGATAAAGGCGGAAAATATAATTTTTATACCTCTGGTGTTGAAATTTATAAAATAAATAGGTTTGCTTTTTCAGGTGAAGCAATAACGATTGCTGGTAATGGAGCAAATGTTGGATATATGCATTTAGCAGAAGGACAATTCAACGCGTATCAAAGAACATATGTTTTACAGGCGTTTTCGGAAAATAGAATATTTTTAAATTATGCAATTAAAAATGCATTAAATAAAAAGATACAAGAAGAAGTTAGAGGTTCGGGTATACCTTACATTGTTTTAGATATGCTGAACAGTTTGAACCTTAATATTTCATCGAAAAATGAACAACAAAAAAT…	179938	180449
S1.Mbo70ORF1155P	270914	271465	Mycoplasma bovis CQ-W70	CP005933	552	24	TTAATAAACTAAATTATCGTTTAT	528	552	ATAAACGATAATTTAGTTTATTAA	273504	273528	downstream
S1.Mbo70ORF3060P	720357	720857	Mycoplasma bovis CQ-W70	CP005933	501	21	ACGCTGATGAAGGGTTATTAA	474	495	TTAATAACCCTTCATCAGCGT	725100	725121	downstream
S1.Mbo70ORF3060P	720357	720857	Mycoplasma bovis CQ-W70	CP005933	501	26	AGATAAGTGAAAAGGGATGATATTTT	441	467	AAAATATCATCCCTTTTCACTTATCT	725749	725775	downstream
S1.Mbo70ORF3060P	720357	720857	Mycoplasma bovis CQ-W70	CP005933	501	30	AGTGAAAAGGGATGATATTTTGGATTGTTC	432	462	GAACAATCCAAAATATCATCCCTTTTCACT	725133	725163	downstream
S1.Mbo801ORF244P	281308	281859	Mycoplasma bovis HB0801	CP002058	552	24	TTAATAAACTAAATTATCGTTTAT	528	552	ATAAACGATAATTTAGTTTATTAA	283898	283922	downstream
S1.Mbo801ORF652P	755865	756365	Mycoplasma bovis HB0801	CP002058	501	21	ACGCTGATGAAGGGTTATTAA	474	495	TTAATAACCCTTCATCAGCGT	760608	760629	downstream
S1.Mbo801ORF652P	755865	756365	Mycoplasma bovis HB0801	CP002058	501	26	AGATAAGTGAAAAGGGATGATATTTT	441	467	AAAATATCATCCCTTTTCACTTATCT	761257	761283	downstream
S1.Mbo801ORF652P	755865	756365	Mycoplasma bovis HB0801	CP002058	501	30	AGTGAAAAGGGATGATATTTTGGATTGTTC	432	462	GAACAATCCAAAATATCATCCCTTTTCACT	760641	760671	downstream
S1.MboGS01ORF1285P	297284	297907	Mycoplasma bovirhinis GS01	CP024049	624	22	GATAATATTCATATTGTTTTTG	567	589	CAAAAACAATATGAATATTATC	132679	132701	-	upstream
S1.MboGS01ORF1830P	422760	423185	Mycoplasma bovirhinis GS01	CP024049	426	23	CGATAATATTCATATTGTTTTTG	375	398	CAAAAACAATATGAATATTATCG	132678	132701	-	upstream
S1.MboGS01ORF625P	153547	154080	Mycoplasma bovirhinis GS01	CP024049	534	23	CGATAATATTCATATTGTTTTTG	477	500	CAAAAACAATATGAATATTATCG	132678	132701	-	upstream
S1.MboH1ORF228P	270916	271467	Mycoplasma bovis Hubei-1	CP002513	552	24	TTAATAAACTAAATTATCGTTTAT	528	552	ATAAACGATAATTTAGTTTATTAA	273506	273530	downstream
S1.MboJF4428ORF40P	48869	49420	Mycoplasma bovis	LT578418	552	26	CACTGTTCTCAAGCGTTAGTAAATTC	39	65	GAATTTACTAACGCTTGAGAACAGTG	54075	54101	downstream
S1.MboJF4428ORF40P	48869	49420	Mycoplasma bovis	LT578418	552	33	AAGCTTACGCTGATGAAGGGTGATTAGGGAGTC	468	501	GACTCCCTAATCACCCTTCATCAGCGTAAGCTT	54185	54218	downstream
S1.MboN1ORF1225P	291375	292571	Mycoplasma bovis Ningxia-1	CP023663	1197	21	TTAATCTTCTATAGTTACTTG	1176	1197	CAAGTAACTATAGAAGATTAA	293269	293290	downstream
S1.MboN1ORF3390P	802893	803393	Mycoplasma bovis Ningxia-1	CP023663	501	21	ACGCTGATGAAGGGTTATTAA	474	495	TTAATAACCCTTCATCAGCGT	807636	807657	downstream
S1.MboN1ORF3390P	802893	803393	Mycoplasma bovis Ningxia-1	CP023663	501	26	AGATAAGTGAAAAGGGATGATATTTT	441	467	AAAATATCATCCCTTTTCACTTATCT	808285	808311	downstream
S1.MboN1ORF3390P	802893	803393	Mycoplasma bovis Ningxia-1	CP023663	501	30	AGTGAAAAGGGATGATATTTTGGATTGTTC	432	462	GAACAATCCAAAATATCATCCCTTTTCACT	807669	807699	downstream
S1.MboP115ORF209P	281219	281770	Mycoplasma bovis HB0801-P115	CP007589	552	24	TTAATAAACTAAATTATCGTTTAT	528	552	ATAAACGATAATTTAGTTTATTAA	283809	283833	downstream
S1.MboP115ORF577P	755760	756260	Mycoplasma bovis HB0801-P115	CP007589	501	21	ACGCTGATGAAGGGTTATTAA	474	495	TTAATAACCCTTCATCAGCGT	760503	760524	downstream
S1.MboP115ORF577P	755760	756260	Mycoplasma bovis HB0801-P115	CP007589	501	26	AGATAAGTGAAAAGGGATGATATTTT	441	467	AAAATATCATCCCTTTTCACTTATCT	761152	761178	downstream
S1.MboP115ORF577P	755760	756260	Mycoplasma bovis HB0801-P115	CP007589	501	30	AGTGAAAAGGGATGATATTTTGGATTGTTC	432	462	GAACAATCCAAAATATCATCCCTTTTCACT	760536	760566	downstream
S1.MboP150ORF210P	281207	281758	Mycoplasma bovis HB0801-P150	CP007590	552	24	TTAATAAACTAAATTATCGTTTAT	528	552	ATAAACGATAATTTAGTTTATTAA	283797	283821	downstream
S1.MboP150ORF579P	755744	756244	Mycoplasma bovis HB0801-P150	CP007590	501	21	ACGCTGATGAAGGGTTATTAA	474	495	TTAATAACCCTTCATCAGCGT	760487	760508	downstream
S1.MboP150ORF579P	755744	756244	Mycoplasma bovis HB0801-P150	CP007590	501	26	AGATAAGTGAAAAGGGATGATATTTT	441	467	AAAATATCATCCCTTTTCACTTATCT	761136	761162	downstream
S1.MboP150ORF579P	755744	756244	Mycoplasma bovis HB0801-P150	CP007590	501	30	AGTGAAAAGGGATGATATTTTGGATTGTTC	432	462	GAACAATCCAAAATATCATCCCTTTTCACT	760520	760550	downstream
S1.MboP180ORF209P	281204	281755	Mycoplasma bovis HB0801-P180	CP007591	552	24	TTAATAAACTAAATTATCGTTTAT	528	552	ATAAACGATAATTTAGTTTATTAA	283794	283818	downstream
S1.MboP180ORF576P	755709	756209	Mycoplasma bovis HB0801-P180	CP007591	501	21	ACGCTGATGAAGGGTTATTAA	474	495	TTAATAACCCTTCATCAGCGT	760452	760473	downstream
S1.MboP180ORF576P	755709	756209	Mycoplasma bovis HB0801-P180	CP007591	501	26	AGATAAGTGAAAAGGGATGATATTTT	441	467	AAAATATCATCCCTTTTCACTTATCT	761101	761127	downstream
S1.MboP180ORF576P	755709	756209	Mycoplasma bovis HB0801-P180	CP007591	501	30	AGTGAAAAGGGATGATATTTTGGATTGTTC	432	462	GAACAATCCAAAATATCATCCCTTTTCACT	760485	760515	downstream
S1.Mca1601ORFAP	68582	69703	Mycoplasma capricolum subsp. capripneumoniae M1601	AENG01000001	1122	31	AATCTAGGTTAGAAAATAATGATGATATTTT	1011	1042	AAAATATCATCATTATTTTCTAACCTAGATT	74493	74524	downstream
S1.Mca1601ORFAP	68582	69703	Mycoplasma capricolum subsp. capripneumoniae M1601	AENG01000001	1122	467	ACGCTGATGAAGGGTGATTAGTGAATCTAGGTTAGAAAATAGGGATGATATTTTAGTTTGTTGATCTATACTTAATGTTATTCTTAGTTCTATGCTTGACATAACATTATTCATCAATTTAGGATTACCAACTTTAGTTACATGTTTATAAGCAACTTTAGAAAGAGATAATGCCAAATAAAGGTTAGGTATAAAATGTTTTCTAGATAGTATTCCACATACATTTGTTGCATAAAATCTGCCTTTTCTGTAATATACAGTACCCGCATTAGCTCCATCGGTAGTTCATGTTATAGAGTTAGAATTTAAAAAATTATTGTAGTAACCTAGTAATCCGTTATTTATTGTTTGAGACGAATATATAGGATATATGTATTCACCAAATTTATTGTTAGAAAT…	52	519	CTTGAGAACAGTGAAAAATAGGGGATATGTTTCAGGTTGGCAGGGGTTATGTGGTTCCAAAGAAACATATTTCTAACAATAAATTTGGTGAATACATATATCCTATATATTCGTCTCAAACAATAAATAACGGATTACTAGGTTACTACAATAATTTTTTAAATTCTAACTCTATAACATGAACTACCGATGGAGCTAATGCGGGTACTGTATATTACAGAAAAGGCAGATTTTATGCAACAAATGTATGTGGAATACTATCTAGAAAACATTTTATACCTAACCTTTATTTGGCATTATCTCTTTCTAAAGTTGCTTATAAACATGTAACTAAAGTTGGTAATCCTAAATTGATGAATAATGTTATGTCAAGCATAGAACTAAGAATAACATTAAGTA…	73913	74380	downstream
S1.Mca24ORF1P	214	648	Mycoplasma capricolum subsp. capricolum 14DL0024	LBMF01000002	435	21	ACGCTGATGAAGGGTGATTAG	342	363	CTAATCACCCTTCATCAGCGT	4846	4867	downstream
S1.Mca25240ORF1547P	1653709	1654860	Moraxella catarrhalis 25240	CP008804	1152	22	TGATATTGCTTTTGTCTCATGC	460	482	GCATGAGACAAAAGCAATATCA	1654378	1654400	-	upstream
S1.Mca25240ORF1547P	1653709	1654860	Moraxella catarrhalis 25240	CP008804	1152	37	GTCAGCTCGGTAAATGTGTCTAAAATCTGCACGATTT	400	437	AAATCGTGCAGATTTTAGACACATTTACCGAGCTGAC	1654423	1654460	-	upstream
S1.Mca309FORF245P	68612	69733	Mycoplasma capricolum subsp. capripneumoniae zly1309F	CP019061	1122	149	ATGCTTGACATAACATTATTCATCAATTTAGGATTACCAACTTTAGTTACATGTTTATAAGCAACTTTAGAAAGAGATAATGCCAAATAAAGGTTAGGTATAAAATGTTTTCTAGATAGTATTCCACATACATTTGTTGCATAAAATCT	279	428	AGATTTTATGCAACAAATGTATGTGGAATACTATCTAGAAAACATTTTATACCTAACCTTTATTTGGCATTATCTCTTTCTAAAGTTGCTTATAAACATGTAACTAAAGTTGGTAATCCTAAATTGATGAATAATGTTATGTCAAGCAT	74036	74185	downstream
S1.Mca309FORF245P	68612	69733	Mycoplasma capricolum subsp. capripneumoniae zly1309F	CP019061	1122	226	CCTTTTCTGTAATATACAGTACCCGCATTAGCTCCATCGGTAGTTCATGTTATAGAGTTAGAATTTAAAAAATTATTGTAGTAACCTAGTAATCCGTTATTTATTGTTTGAGACGAATATATAGGATATATGTATTCACCAAATTTATTGTTAGAAATATGTTTCTTTGGAACCACATAACCCCTGCCAACCTGAAACATATCCCCTATTTTTCACTGTTCTCAAG	52	278	CTTGAGAACAGTGAAAAATAGGGGATATGTTTCAGGTTGGCAGGGGTTATGTGGTTCCAAAGAAACATATTTCTAACAATAAATTTGGTGAATACATATATCCTATATATTCGTCTCAAACAATAAATAACGGATTACTAGGTTACTACAATAATTTTTTAAATTCTAACTCTATAACATGAACTACCGATGGAGCTAATGCGGGTACTGTATATTACAGAAAAGG	74186	74412	downstream
S1.Mca309FORF245P	68612	69733	Mycoplasma capricolum subsp. capripneumoniae zly1309F	CP019061	1122	42	GGTGATTAGTGAATCTAGGTTAGAAAATAATGATGATATTTT	1011	1053	AAAATATCATCATTATTTTCTAACCTAGATTCACTAATCACC	74514	74556	downstream
S1.Mca309FORF245P	68612	69733	Mycoplasma capricolum subsp. capripneumoniae zly1309F	CP019061	1122	73	ACGCTGATGAAGGGTGATTAGTGAATCTAGGTTAGAAAATAGGGATGATATTTTAGTTTGTTGATCTATACTT	446	519	AAGTATAGATCAACAAACTAAAATATCATCCCTATTTTCTAACCTAGATTCACTAATCACCCTTCATCAGCGT	73945	74018	downstream
S1.Mca819ORF21210P	1928221	1929315	Macrococcus caseolyticus IMD0819	CP021058	1095	23	AATTTTTGTAATAAACCTTTTTT	459	482	AAAAAAGGTTTATTACAAAAATT	1935658	1935681	downstream
S1.Mca819ORF21210P	1928221	1929315	Macrococcus caseolyticus IMD0819	CP021058	1095	24	ACGCTGTTCCCAATCCTGATTGAA	528	552	TTCAATCAGGATTGGGAACAGCGT	1935588	1935612	downstream
S1.Mca819ORF21210P	1928221	1929315	Macrococcus caseolyticus IMD0819	CP021058	1095	35	TTATTCATTTCTAATTCTTTCTGAAGAAGGGTGAT	1014	1049	ATCACCCTTCTTCAGAAAGAATTAGAAATGAATAA	1935067	1935102	downstream
S1.Mca819ORF21210P	1928221	1929315	Macrococcus caseolyticus IMD0819	CP021058	1095	45	TTATTCTTTTGGAAATAATTTTTGTAAGAATCCTTTTTTAATTTG	1050	1095	CAAATTAAAAAAGGATTCTTACAAAAATTATTTCCAAAAGAATAA	1935021	1935066	downstream
S1.Mca819ORF21790P	1978831	1979979	Macrococcus caseolyticus IMD0819	CP021058	1149	66	GGGGAATAATTTTTGTAATAAACCTTTTTTCACTTTATTAAGATTATTAATTTTTCGCTGAAGAAG	423	489	CTTCTTCAGCGAAAAATTAATAATCTTAATAAAGTGAAAAAAGGTTTATTACAAAAATTATTCCCC	1985542	1985608	downstream
S1.Mca819ORF21790P	1978831	1979979	Macrococcus caseolyticus IMD0819	CP021058	1149	73	TCCCCCAACTCACGCTGTTCCCAATCCTGATTGAATCCATTGAATCTAATCCTAGGATTTATGGATTGTTTTG	490	563	CAAAACAATCCATAAATCCTAGGATTAGATTCAATGGATTCAATCAGGATTGGGAACAGCGTGAGTTGGGGGA	1985468	1985541	downstream
S1.Mca819ORF21790P	1978831	1979979	Macrococcus caseolyticus IMD0819	CP021058	1149	81	TTATTCTTTTGGAAATAATTTTTGTAAGAATCCTTTTTTAATTTGTTTATTCATTTCTAATTCTTTCTGAAGAAGGGTGAT	1068	1149	ATCACCCTTCTTCAGAAAGAATTAGAAATGAATAAACAAATTAAAAAAGGATTCTTACAAAAATTATTTCCAAAAGAATAA	1984936	1985017	downstream
S1.Mca9231ORF53P	68582	69703	Mycoplasma capricolum subsp. capripneumoniae 9231-Abomsa	LM995445	1122	139	CCTTTTCTGTAATATACAGTACCCGCATTAGCTCCATCGGTAGTTCATGTTATAGAGTTAGAATTTAAAAAATTATTGTAGTAACCTAGTAATCCGTTATTTATTGTTTGAGACGAATATATAGGATATATGTATTCAC	139	278	GTGAATACATATATCCTATATATTCGTCTCAAACAATAAATAACGGATTACTAGGTTACTACAATAATTTTTTAAATTCTAACTCTATAACATGAACTACCGATGGAGCTAATGCGGGTACTGTATATTACAGAAAAGG	74155	74294	downstream
S1.Mca9231ORF53P	68582	69703	Mycoplasma capricolum subsp. capripneumoniae 9231-Abomsa	LM995445	1122	166	ATGTTATTCTTAGTTCTATGCTTGACATAACATTATTCATCAATTTAGGATTACCAACTTTAGTTACATGTTTATAAGCAACTTTAGAAAGAGATAATGCCAAATAAAGGTTAGGTATAAAATGTTTTCTAGATAGTATTCCACATACATTTGTTGCATAAAATCT	279	445	AGATTTTATGCAACAAATGTATGTGGAATACTATCTAGAAAACATTTTATACCTAACCTTTATTTGGCATTATCTCTTTCTAAAGTTGCTTATAAACATGTAACTAAAGTTGGTAATCCTAAATTGATGAATAATGTTATGTCAAGCATAGAACTAAGAATAACAT	73988	74154	downstream
S1.Mca9231ORF53P	68582	69703	Mycoplasma capricolum subsp. capripneumoniae 9231-Abomsa	LM995445	1122	42	GGTGATTAGTGAATCTAGGTTAGAAAATAATGATGATATTTT	1011	1053	AAAATATCATCATTATTTTCTAACCTAGATTCACTAATCACC	74483	74525	downstream
S1.Mca9231ORF53P	68582	69703	Mycoplasma capricolum subsp. capripneumoniae 9231-Abomsa	LM995445	1122	73	ACGCTGATGAAGGGTGATTAGTGAATCTAGGTTAGAAAATAGGGATGATATTTTAGTTTGTTGATCTATACTT	446	519	AAGTATAGATCAACAAACTAAAATATCATCCCTATTTTCTAACCTAGATTCACTAATCACCCTTCATCAGCGT	73914	73987	downstream
S1.Mca9231ORF53P	68582	69703	Mycoplasma capricolum subsp. capripneumoniae 9231-Abomsa	LM995445	1122	86	AAATTTATTGTTAGAAATATGTTTCTTTGGAACCACATAACCCCTGCCAACCTGAAACATATCCCCTATTTTTCACTGTTCTCAAG	52	138	CTTGAGAACAGTGAAAAATAGGGGATATGTTTCAGGTTGGCAGGGGTTATGTGGTTCCAAAGAAACATATTTCTAACAATAAATTT	74295	74381	downstream
S1.McaF38ORF64P	73790	74278	Mycoplasma capricolum subsp. capripneumoniae F38	LN515398	489	29	GGTGATTAGTGAATCTAGGTTAGAAAATA	376	405	TATTTTCTAACCTAGATTCACTAATCACC	73873	73902	-	upstream
S1.McaF38ORF64P	73790	74278	Mycoplasma capricolum subsp. capripneumoniae F38	LN515398	489	31	CTGATGAAGGGTGATTAGTGAATCTAGGTTA	383	414	TAACCTAGATTCACTAATCACCCTTCATCAG	73864	73895	-	upstream
S1.McaPG14ORF2391P	252467	253036	Mycoplasma canis PG 14	AJFQ01000005	570	26	TCTAAATTATCGTTTATCTTGTTATT	510	536	AATAACAAGATAAACGATAATTTAGA	252500	252526	-	upstream
S1.McaPG14ORF585P	146678	147211	Mycoplasma canis PG 14	CP014281	534	27	ATGATTAACATCTAAATTATCGTTTAT	483	510	ATAAACGATAATTTAGATGTTAATCAT	150090	150117	downstream
S1.Mcu11139ORF16070P	3741	4982	Methanobrevibacter cuticularis	LWMW01000124	1242	20	TTGTAAATTATGATTTATCT	496	516	AGATAAATCATAATTTACAA	4466	4486	-	upstream
S1.McyORF647P	722829	724076	Mycoplasma cynos C142	HF559394	1248	162	TAAATCATTTGAAACAAAAACTTCATATAAAGGACTTACAAGGCCTATTTTACTAGATTTATATAATCCAATAGAACCAATATTAATTCTAGCTGGATTATATGCAAAATAGTTATTCTTAACTAAAATTGAGTTTCTTTTATCAGCACTTATCGCTATTCC	198	360	GGAATAGCGATAAGTGCTGATAAAAGAAACTCAATTTTAGTTAAGAATAACTATTTTGCATATAATCCAGCTAGAATTAATATTGGTTCTATTGGATTATATAAATCTAGTAAAATAGGCCTTGTAAGTCCTTTATATGAAGTTTTTGTTTCAAATGATTTA	731233	731395	downstream
S1.McyORF647P	722829	724076	Mycoplasma cynos C142	HF559394	1248	203	ACGCTGATGAAGGGTGATGAGGGAGTTTAAAGACTGAAAAGTAGTAGCAATGTTGCATTGCTCATAAAAAGAAGGAATTATTATTTGATCATCGCTAATATCATTTAAATTGATGGTTTGTCTTACACTTCCGGCCTTCTTTCTTTCTACAATTTTATTGAAGTGTTTTGATTTAAACCAAATAAATAATCAATCATTATTGA	361	564	TCAATAATGATTGATTATTTATTTGGTTTAAATCAAAACACTTCAATAAAATTGTAGAAAGAAAGAAGGCCGGAAGTGTAAGACAAACCATCAATTTAAATGATATTAGCGATGATCAAATAATAATTCCTTCTTTTTATGAGCAATGCAACATTGCTACTACTTTTCAGTCTTTAAACTCCCTCATCACCCTTCATCAGCGT	731029	731232	downstream
S1.McyORF647P	722829	724076	Mycoplasma cynos C142	HF559394	1248	20	CGTTTTGGAATTAATAAATT	87	107	AATTTATTAATTCCAAAACG	731486	731506	downstream
S1.McyORF647P	722829	724076	Mycoplasma cynos C142	HF559394	1248	21	CCCAACCTTTCCTGTTCTCAA	65	86	TTGAGAACAGGAAAGGTTGGG	731507	731528	downstream
S1.McyORF647P	722829	724076	Mycoplasma cynos C142	HF559394	1248	37	CCATTTCTAAAAAACTCATTTTGACTAATAAAACCAT	160	197	ATGGTTTTATTAGTCAAAATGAGTTTTTTAGAAATGG	731396	731433	downstream
S1.McyORF647P	722829	724076	Mycoplasma cynos C142	HF559394	1248	38	CTTTCCTGTTCTCAAGCGTTAGTAAATTCCTTAAATCT	42	80	AGATTTAAGGAATTTACTAACGCTTGAGAACAGGAAAG	729728	729766	downstream
S1.McyORF647P	722829	724076	Mycoplasma cynos C142	HF559394	1248	51	CTTATTTGAAATAGAAAAGCTCTCCAATTCATATCCGTTAATATTTTTTTC	108	159	GAAAAAAATATTAACGGATATGAATTGGAGAGCTTTTCTATTTCAAATAAG	731434	731485	downstream
S1.McyORF647P	722829	724076	Mycoplasma cynos C142	HF559394	1248	51	TTTCCTGTTCTCAAGCGTTAGTAAATTCCTTAAATCTAATTGATGGAAAAA	631	682	TTTTTCCATCAATTAGATTTAAGGAATTTACTAACGCTTGAGAACAGGAAA	729729	729780	downstream
S1.McyORF647P	722829	724076	Mycoplasma cynos C142	HF559394	1248	95	AGAATTTTCGCTTGGAAACATCTTTTCTAATAAGGTTTTTTTGAGATTTTCTAAGGCATTTAACTTACGCTGATGAAGGGTGATGAGGGAGTTTA	535	630	TAAACTCCCTCATCACCCTTCATCAGCGTAAGTTAAATGCCTTAGAAAATCTCAAAAAAACCTTATTAGAAAAGATGTTTCCAAGCGAAAATTCT	729781	729876	downstream
S1.Mdi27140ORF3015P	803238	803819	Mycoplasma dispar	CP007229	582	30	TTCAGAGAGAGAGAGAGAGAGCTATCGCTA	545	575	TAGCGATAGCTCTCTCTCTCTCTCTCTGAA	803244	803274	-	upstream
S1.Mdi27140ORF3015P	803238	803819	Mycoplasma dispar	CP007229	582	38	AAAAGATCAGAAATCTTTTTAGTTTCTAAATTTGTACT	12	50	AGTACAAATTTAGAAACTAAAAAGATTTCTGATCTTTT	803769	803807	-	upstream
S1.Mdi27140ORF3015P	803238	803819	Mycoplasma dispar	CP007229	582	38	AACTTTTTCCTGAATTTCAATAGGAGGAACGGGGATTT	397	435	AAATCCCCGTTCCTCCTATTGAAATTCAGGAAAAAGTT	803384	803422	-	upstream
S1.Mdi27140ORF3015P	803238	803819	Mycoplasma dispar	CP007229	582	41	TTTTTCCTGAATTTCAATAGGAGGAACGGGGATTTGGATGT	391	432	ACATCCAAATCCCCGTTCCTCCTATTGAAATTCAGGAAAAA	803387	803428	-	upstream
S1.Mdi27140ORF3015P	803238	803819	Mycoplasma dispar	CP007229	582	74	GAATAAACCGGGAAATTTCCCGGATTTTTATTTATAAATTCTTTTGTAAATTTAGGATTTCCACGTTTTATTTC	51	125	GAAATAAAACGTGGAAATCCTAAATTTACAAAAGAATTTATAAATAAAAATCCGGGAAATTTCCCGGTTTATTC	803694	803768	-	upstream
S1.Mdi27140ORF685P	182562	183626	Mycoplasma dispar	CP007229	1065	20	TAAATTATCGTTTATTTGTT	478	498	AACAAATAAACGATAATTTA	183631	183651	downstream
S1.MdiGS01ORF2785P	770018	771238	Mycoplasma dispar GS01	CP024161	1221	584	AGAGAGAGAGAGAGAGCTATCGCTAATTTTAAGTAGTTTTAATAAAACGCTTTTATAATGTTGATGTTGTTTTTTTATTAACTGATTCTCAATTTCAAGTCCTTTAGTAATTTCTTTTTTAAAACTGTTAATTTTGTCAAGAATTTCAACAACTTTTTCCTGAATTTCAATAGGAGGAACGGGGATTTCGATGTTTTTCAATGTTGAAGTCGGCATTTTTGGACGACCATTATTTTCGTGTCTATTTTTTGGAACTACAGAAAATAAAATGTAATAAAAAAATTTTAAGTTGAATTCTCGCTGTTTTAAATTAAGCAAAACACAATCGGAATTCATATTAAATTTACCATTTCGGTAAAAAACATAACCAGCATCGCCGTTTGTAGTGATTGTTATGTA…	1	585	TGACTTACATTAGTACAAATTTAGAAACTAAAAAGATTTCTGATCTTTTCGAAATAAAACGGGGAAATCCCAAATTTACAAAAGAATTTATAAGTAAAAATCCGGGAAATTTCCCGGTTTATTCAGCCGCAACTAAAAACAACGGTGAATTGGGACGAATTTCCACTTTTGAATACGATGGTAACTACATAACAATCACTACAAACGGCGATGCTGGTTATGTTTTTTACCGAAATGGTAAATTTAATATGAATTCCGATTGTGTTTTGCTTAATTTAAAACAGCGAGAATTCAACTTAAAATTTTTTTATTACATTTTATTTTCTGTAGTTCCAAAAAATAGACACGAAAATAATGGTCGTCCAAAAATGCCGACTTCAACATTGAAAAACATCGAAA…	770653	771237	-	upstream
S1.Mfe18ORF488P	543840	545129	Mycoplasma fermentans PG18	AP009608	1290	20	GGATCTTGTTTAACTAATTT	633	653	AAATTAGTTAAACAAGATCC	22827	22847	downstream
S1.Mfe18ORF488P	543840	545129	Mycoplasma fermentans PG18	AP009608	1290	27	ATTTTTTTCAATTTGTATAGCTTCTAA	678	705	TTAGAAGCTATACAAATTGAAAAAAAT	546644	546671	downstream
S1.Mfe18ORF488P	543840	545129	Mycoplasma fermentans PG18	AP009608	1290	28	GGAATCAAGTTTAAATAGTTGATTTTCT	554	582	AGAAAATCAACTATTTAAACTTGATTCC	546767	546795	downstream
S1.Mfe18ORF488P	543840	545129	Mycoplasma fermentans PG18	AP009608	1290	32	TTTTTTTCAATTTGTATAGCTTCTAATAATTT	672	704	AAATTATTAGAAGCTATACAAATTGAAAAAAA	545736	545768	downstream
S1.Mfe18ORF488P	543840	545129	Mycoplasma fermentans PG18	AP009608	1290	46	AAAGATTCTTGTTTATCTTTCTTTATTTTTCCTTCTTTAATTAGCT	706	752	AGCTAATTAAAGAAGGAAAAATAAAGAAAGATAAACAAGAATCTTT	546597	546643	downstream
S1.Mfe18ORF488P	543840	545129	Mycoplasma fermentans PG18	AP009608	1290	49	CCCTGAATTGCATATTGCAAAATAGATTTTTGCAATTTATCTTTAATTT	583	632	AAATTAAAGATAAATTGCAAAAATCTATTTTGCAATATGCAATTCAGGG	546717	546766	downstream
S1.Mfe18ORF488P	543840	545129	Mycoplasma fermentans PG18	AP009608	1290	97	TTGGTATTTCGAAAGGTATTTCATTTGTAATATTTATTACTTTCGAACCAATCTTCTCATAATAATTTTTATCTTCACCTTGAAAAATGAAAGATTC	744	841	GAATCTTTCATTTTTCAAGGTGAAGATAAAAATTATTATGAGAAGATTGGTTCGAAAGTAATAAATATTACAAATGAAATACCTTTCGAAATACCAA	545599	545696	downstream
S1.Mfe18ORF720P	812962	813639	Mycoplasma fermentans PG18	AP009608	678	26	AAAAATAGCCTGTCCCATAACTTGTA	1	27	TACAAGTTATGGGACAGGCTATTTTT	814235	814261	downstream
S1.Mfe64ORF1024P	1066535	1067653	Mycoplasma fermentans M64	CP002458	1119	27	AAAAATAGCCTGTCCCATAACTTGTAA	441	468	TTACAAGTTATGGGACAGGCTATTTTT	1068249	1068276	downstream
S1.Mfe64ORF570P	620751	621785	Mycoplasma fermentans M64	CP002458	1035	26	TTTTTTTCAATTTGTATAGCTTCTAA	420	446	TTAGAAGCTATACAAATTGAAAAAAA	625420	625446	downstream
S1.Mfe64ORF570P	620751	621785	Mycoplasma fermentans M64	CP002458	1035	29	GCTGGTTCATCATTAGGATCTTGTTTAAC	381	410	GTTAAACAAGATCCTAATGATGAACCAGC	625456	625485	downstream
S1.Mfe64ORF570P	620751	621785	Mycoplasma fermentans M64	CP002458	1035	29	GGATCTTGTTTAACTAATTTTCCTTGAAT	366	395	ATTCAAGGAAAATTAGTTAAACAAGATCC	642099	642128	downstream
S1.Mfe64ORF570P	620751	621785	Mycoplasma fermentans M64	CP002458	1035	35	TGTTTATCTTTCTTTATTTTTCCTTCTTTAATTAG	450	485	CTAATTAAAGAAGGAAAAATAAAGAAAGATAAACA	625381	625416	downstream
S1.Mfe64ORF570P	620751	621785	Mycoplasma fermentans M64	CP002458	1035	41	CCAATCTTCTCATAATAATTTTTATCTTCACCTTGAAAAAT	495	536	ATTTTTCAAGGTGAAGATAAAAATTATTATGAGAAGATTGG	625330	625371	downstream
S1.Mfl27399ORF3195P	732214	732777	Mycoplasma flocculare Ms42	CP007585	564	26	TCTCTCTCTCTCTCTCTCTCTCTCTC	437	463	GAGAGAGAGAGAGAGAGAGAGAGAGA	737907	737933	downstream
S1.MfoMb9ORF2111P	2129713	2130987	Methanobacterium formicicum isolate Mb9	LN734822	1275	112	TCAGGATAATCTTCCCCTTTTTTATTTTTAAATCTTATTTTTTGGTTGAAAATTTGTTGTGTGATTCCTTTTTTGTAGGTTTCCCACAGTTTTTGTTTTGTCTCTAACAAAA	604	716	TTTTGTTAGAGACAAAACAAAAACTGTGGGAAACCTACAAAAAAGGAATCACACAACAAATTTTCAACCAAAAAATAAGATTTAAAAATAAAAAAGGGGAAGATTATCCTGA	2132881	2132993	downstream
S1.MfoMb9ORF2111P	2129713	2130987	Methanobacterium formicicum isolate Mb9	LN734822	1275	65	TTTGTCTCTAACAAAACAATCTTCCGATCAATTTGAGATAAAAAGGAAGCAATTTTTTTTTGTTC	555	620	GAACAAAAAAAAATTGCTTCCTTTTTATCTCAAATTGATCGGAAGATTGTTTTGTTAGAGACAAA	2133009	2133074	downstream
S1.Mha183V	412274	413794	Mannheimia haemolytica USDA-ARS-USMARC-183	CP004752	1521	800	GATAAAGCCCCTTATACCATTGAACCACCTTTTGAGATTCCTGAGAGTTGGGTGTGGGTGAGGTTGGGGGATATATGCCTAAAAATTACAGATGGAACTCATCATTCTCCCCCAAATATCGATAAGAGTGATTTTCTTTATATTACAGCTAAAAATATAAAGAAAGATGGATTAGATTTATCAAAAATTAGCTATGTAACAAAAGAAATTCATAATGAAATTTTCAGCCGTTGTAATCCTGAAAAGGGAGATATTCTATATATTAAAGATGGAGCCACAACTGGAGTAAGTATTATAAATACTCTTAATGAGCCATTTAGTATGTTATCCAGTGTTGCCTTAATTAAGACCTCACAAGAAATAGATAATGAGTACTTAAATTATGTAATGAATAGTCAT…	168	968	TTGATCTCATAAGGTAAATTATCACGCATTACAATCTCTGAAACACTTTTTGGTTTTTTGAGTTTTTTCTCGGCAATAAGACGATTTTTCTCCGCTTTTATCCGCTCAATCAGGCAAGATGCCAGTTCATCATTCGGATCTTGCTCGGTTAATTTACCCTGAATAGCTGCGTGTAACACCGATTTTTTCAGCTGTTCGGGGAATGTATTGTTGAGTTTAGTGAGTTGCTGTTCGGTTTGCTCGTAGCGTTCAACAAGCGGTAATAATTCCTCGATTTTTTGCACAATGCGCTGTTGTTCTAGGAGTGGCGGAACTGGGACTAAATAAGATTCTAATTTAGTTAATGTTATTCTTGGAATACCTGTTCCAGACATACTTCCAATAGAAATGTTATAAAAA…	410002	410802	-	downstream
S1.Mha185VI	340977	342464	Mannheimia haemolytica USDA-ARS-USMARC-185	CP004753	1488	800	GATAAAGCCCCTTATACCATTGAACCACCTTTTGAGATTCCTGAGAGTTGGGTGTGGGTGAGGTTGGGGGATATATGCCTAAAAATTACAGATGGAACTCATCATTCTCCCCCAAATATCGATAAGAGTGATTTTCTTTATATTACAGCTAAAAATATAAAGAAAGATGGATTAGATTTATCAAAAATTAGCTATGTAACAAAAGAAATTCATAATGAAATTTTCAGCCGTTGTAATCCTGAAAAGGGAGATATTCTATATATTAAAGATGGAGCCACAACTGGAGTAAGTATTATAAATACTCTTAATGAGCCATTTAGTATGTTATCCAGTGTTGCCTTAATTAAGACCTCACAAGAAATAGATAATGAGTACTTAAATTATGTAATGAATAGTCAT…	168	968	TTGATCTCATAAGGTAAATTATCACGCATTACAATCTCTGAAACACTTTTTGGTTTTTTGAGTTTTTTCTCGGCAATAAGACGATTTTTCTCCGCTTTTATCCGCTCAATCAGGCAAGATGCCAGTTCATCATTCGGATCTTGCTCGGTTAATTTACCCTGAATAGCTGCGTGTAACACCGATTTTTTCAGCTGTTCGGGGAATGTATTGTTGAGTTTAGTGAGTTGCTGTTCGGTTTGCTCGTAGCGTTCAACAAGCGGTAATAATTCCTCGATTTTTTGCACAATGCGCTGTTGTTCTAGGAGTGGCGGAACTGGGACTAAATAAGATTCTAATTTAGTTAATGTTATTCTTGGAATACCTGTTCCAGACATACTTCCAATAGAAATGTTATAAAAA…	338672	339472	-	downstream
S1.Mha186IV	408360	409847	Mannheimia haemolytica 186	CP023047	1488	800	GATAAAGCCCCTTATACCATTGAACCACCTTTTGAGATTCCTGAGAGTTGGGTGTGGGTGAGGTTGGGGGATATATGCCTAAAAATTACAGATGGAACTCATCATTCTCCCCCAAATATCGATAAGAGTGATTTTCTTTATATTACAGCTAAAAATATAAAGAAAGATGGATTAGATTTATCAAAAATTAGCTATGTAACAAAAGAAATTCATAATGAAATTTTCAGCCGTTGTAATCCTGAAAAGGGAGATATTCTATATATTAAAGATGGAGCCACAACTGGAGTAAGTATTATAAATACTCTTAATGAGCCATTTAGTATGTTATCCAGTGTTGCCTTAATTAAGACCTCACAAGAAATAGATAATGAGTACTTAAATTATGTAATGAATAGTCAT…	168	968	TTGATCTCATAAGGTAAATTATCACGCATTACAATCTCTGAAACACTTTTTGGTTTTTTGAGTTTTTTCTCGGCAATAAGACGATTTTTCTCCGCTTTTATCCGCTCAATCAGGCAAGATGCCAGTTCATCATTCGGATCTTGCTCGGTTAATTTACCCTGAATAGCTGCGTGTAACACCGATTTTTTCAGCTGTTCGGGGAATGTATTGTTGAGTTTAGTGAGTTGCTGTTCGGTTTGCTCGTAGCGTTCAACAAGCGGTAATAATTCCTCGATTTTTTGCACAATGCGCTGTTGTTCTAGGAGTGGCGGAACTGGGACTAAATAAGATTCTAATTTAGTTAATGTTATTCTTGGAATACCTGTTCCAGACATACTTCCAATAGAAATGTTATAAAAA…	406055	406855	-	downstream
S1.Mha187V	346387	347874	Mannheimia haemolytica 187	CP023046	1488	800	GATAAAGCCCCTTATACCATTGAACCACCTTTTGAGATTCCTGAGAGTTGGGTGTGGGTGAGGTTGGGGGATATATGCCTAAAAATTACAGATGGAACTCATCATTCTCCCCCAAATATCGATAAGAGTGATTTTCTTTATATTACAGCTAAAAATATAAAGAAAGATGGATTAGATTTATCAAAAATTAGCTATGTAACAAAAGAAATTCATAATGAAATTTTCAGCCGTTGTAATCCTGAAAAGGGAGATATTCTATATATTAAAGATGGAGCCACAACTGGAGTAAGTATTATAAATACTCTTAATGAGCCATTTAGTATGTTATCCAGTGTTGCCTTAATTAAGACCTCACAAGAAATAGATAATGAGTACTTAAATTATGTAATGAATAGTCAT…	168	968	TTGATCTCATAAGGTAAATTATCACGCATTACAATCTCTGAAACACTTTTTGGTTTTTTGAGTTTTTTCTCGGCAATAAGACGATTTTTCTCCGCTTTTATCCGCTCAATCAGGCAAGATGCCAGTTCATCATTCGGATCTTGCTCGGTTAATTTACCCTGAATAGCTGCGTGTAACACCGATTTTTTCAGCTGTTCGGGGAATGTATTGTTGAGTTTAGTGAGTTGCTGTTCGGTTTGCTCGTAGCGTTCAACAAGCGGTAATAATTCCTCGATTTTTTGCACAATGCGCTGTTGTTCTAGGAGTGGCGGAACTGGGACTAAATAAGATTCTAATTTAGTTAATGTTATTCTTGGAATACCTGTTCCAGACATACTTCCAATAGAAATGTTATAAAAA…	344082	344882	-	downstream
S1.Mha191IV	411563	413050	Mannheimia haemolytica 191	CP023044	1488	800	GATAAAGCCCCTTATACCATTGAACCACCTTTTGAGATTCCTGAGAGTTGGGTGTGGGTGAGGTTGGGGGATATATGCCTAAAAATTACAGATGGAACTCATCATTCTCCCCCAAATATCGATAAGAGTGATTTTCTTTATATTACAGCTAAAAATATAAAGAAAGATGGATTAGATTTATCAAAAATTAGCTATGTAACAAAAGAAATTCATAATGAAATTTTCAGCCGTTGTAATCCTGAAAAGGGAGATATTCTATATATTAAAGATGGAGCCACAACTGGAGTAAGTATTATAAATACTCTTAATGAGCCATTTAGTATGTTATCCAGTGTTGCCTTAATTAAGACCTCACAAGAAATAGATAATGAGTACTTAAATTATGTAATGAATAGTCAT…	168	968	TTGATCTCATAAGGTAAATTATCACGCATTACAATCTCTGAAACACTTTTTGGTTTTTTGAGTTTTTTCTCGGCAATAAGACGATTTTTCTCCGCTTTTATCCGCTCAATCAGGCAAGATGCCAGTTCATCATTCGGATCTTGCTCGGTTAATTTACCCTGAATAGCTGCGTGTAACACCGATTTTTTCAGCTGTTCGGGGAATGTATTGTTGAGTTTAGTGAGTTGCTGTTCGGTTTGCTCGTAGCGTTCAACAAGCGGTAATAATTCCTCGATTTTTTGCACAATGCGCTGTTGTTCTAGGAGTGGCGGAACTGGGACTAAATAAGATTCTAATTTAGTTAATGTTATTCTTGGAATACCTGTTCCAGACATACTTCCAATAGAAATGTTATAAAAA…	409258	410058	-	downstream
S1.Mha193IV	343065	344585	Mannheimia haemolytica 193	CP023043	1521	800	GATAAAGCCCCTTATACCATTGAACCACCTTTTGAGATTCCTGAGAGTTGGGTGTGGGTGAGGTTGGGGGATATATGCCTAAAAATTACAGATGGAACTCATCATTCTCCCCCAAATATCGATAAGAGTGATTTTCTTTATATTACAGCTAAAAATATAAAGAAAGATGGATTAGATTTATCAAAAATTAGCTATGTAACAAAAGAAATTCATAATGAAATTTTCAGCCGTTGTAATCCTGAAAAGGGAGATATTCTATATATTAAAGATGGAGCCACAACTGGAGTAAGTATTATAAATACTCTTAATGAGCCATTTAGTATGTTATCCAGTGTTGCCTTAATTAAGACCTCACAAGAAATAGATAATGAGTACTTAAATTATGTAATGAATAGTCAT…	168	968	TTGATCTCATAAGGTAAATTATCACGCATTACAATCTCTGAAACACTTTTTGGTTTTTTGAGTTTTTTCTCGGCAATAAGACGATTTTTCTCCGCTTTTATCCGCTCAATCAGGCAAGATGCCAGTTCATCATTCGGATCTTGCTCGGTTAATTTACCCTGAATAGCTGCGTGTAACACCGATTTTTTCAGCTGTTCGGGGAATGTATTGTTGAGTTTAGTGAGTTGCTGTTCGGTTTGCTCGTAGCGTTCAACAAGCGGTAATAATTCCTCGATTTTTTGCACAATGCGCTGTTGTTCTAGGAGTGGCGGAACTGGGACTAAATAAGATTCTAATTTAGTTAATGTTATTCTTGGAATACCTGTTCCAGACATACTTCCAATAGAAATGTTATAAAAA…	340793	341593	-	downstream
S1.Mha2286ORF12115P	2304018	2305505	Mannheimia haemolytica USMARC_2286	CP006619	1488	800	TTGATCTCATAAGGTAAATTATCACGCATTACAATCTCTGAAACACTTTTTGGTTTTTTGAGTTTTTTCTCGGCAATAAGACGATTTTTCTCCGCTTTTATCCGCTCAATCAGGCAAGATGCCAGTTCATCATTCGGATCTTGCTCGGTTAATTTACCCTGAATAGCTGCGTGTAACACCGATTTTTTCAGCTGTTCGGGGAATGTATTGTTGAGTTTAGTGAGTTGCTGTTCGGTTTGCTCGTAGCGTTCAACAAGCGGTAATAATTCCTCGATTTTTTGCACAATGCGCTGTTGTTCTAGGAGTGGCGGAACTGGGACTAAATAAGATTCTAATTTAGTTAATGTTATTCTTGGAATACCTGTTCCAGACATACTTCCAATAGAAATGTTATAAAAA…	168	968	GATAAAGCCCCTTATACCATTGAACCACCTTTTGAGATTCCTGAGAGTTGGGTGTGGGTGAGGTTGGGGGATATATGCCTAAAAATTACAGATGGAACTCATCATTCTCCCCCAAATATCGATAAGAGTGATTTTCTTTATATTACAGCTAAAAATATAAAGAAAGATGGATTAGATTTATCAAAAATTAGCTATGTAACAAAAGAAATTCATAATGAAATTTTCAGCCGTTGTAATCCTGAAAAGGGAGATATTCTATATATTAAAGATGGAGCCACAACTGGAGTAAGTATTATAAATACTCTTAATGAGCCATTTAGTATGTTATCCAGTGTTGCCTTAATTAAGACCTCACAAGAAATAGATAATGAGTACTTAAATTATGTAATGAATAGTCAT…	2307009	2307809
S1.Mha42548ORF1690P	152437	153957	Mannheimia haemolytica M42548	CP005383	1521	800	TTGATCTCATAAGGTAAATTATCACGCATTACAATCTCTGAAACACTTTTTGGTTTTTTGAGTTTTTTCTCGGCAATAAGACGATTTTTCTCCGCTTTTATCCGCTCAATCAGGCAAGATGCCAGTTCATCATTCGGATCTTGCTCGGTTAATTTACCCTGAATAGCTGCGTGTAACACCGATTTTTTCAGCTGTTCGGGGAATGTATTGTTGAGTTTAGTGAGTTGCTGTTCGGTTTGCTCGTAGCGTTCAACAAGCGGTAATAATTCCTCGATTTTTTGCACAATGCGCTGTTGTTCTAGGAGTGGCGGAACTGGGACTAAATAAGATTCTAATTTAGTTAATGTTATTCTTGGAATACCTGTTCCAGACATACTTCCAATAGAAATGTTATAAAAA…	168	968	GATAAAGCCCCTTATACCATTGAACCACCTTTTGAGATTCCTGAGAGTTGGGTGTGGGTGAGGTTGGGGGATATATGCCTAAAAATTACAGATGGAACTCATCATTCTCCCCCAAATATCGATAAGAGTGATTTTCTTTATATTACAGCTAAAAATATAAAGAAAGATGGATTAGATTTATCAAAAATTAGCTATGTAACAAAAGAAATTCATAATGAAATTTTCAGCCGTTGTAATCCTGAAAAGGGAGATATTCTATATATTAAAGATGGAGCCACAACTGGAGTAAGTATTATAAATACTCTTAATGAGCCATTTAGTATGTTATCCAGTGTTGCCTTAATTAAGACCTCACAAGAAATAGATAATGAGTACTTAAATTATGTAATGAATAGTCAT…	155428	156228
S1.Mha807AORF2130P	410285	411586	Mannheimia haemolytica 89010807N lktA-	CP011099	1302	748	TTGATCTCATAAGGTAAATTATCACGCATTACAATCTCTGAAACACTTTTTGGTTTTTTGAGTTTTTTCTCGGCAATAAGACGATTTTTCTCCGCTTTTATCCGCTCAATCAGGCAAGATGCCAGTTCATCATTCGGATCTTGCTCGGTTAATTTACCCTGAATAGCTGCGTGTAACACCGATTTTTTCAGCTGTTCGGGGAATGTATTGTTGAGTTTAGTGAGTTGCTGTTCGGTTTGCTCGTAGCGTTCAACAAGCGGTAATAATTCCTCGATTTTTTGCACAATGCGCTGTTGTTCTAGGAGTGGCGGAACTGGGACTAAATAAGATTCTAATTTAGTTAATGTTATTCTTGGAATACCTGTTCCAGACATACTTCCAATAGAAATGTTATAAAAA…	1	749	TGTGGGTGAGGTTGGGGGATATATGCCTAAAAATTACAGATGGAACTCATCATTCTCCCCCAAATATCGATAAGAGTGATTTTCTTTATATTACAGCTAAAAATATAAAGAAAGATGGATTAGATTTATCAAAAATTAGCTATGTAACAAAAGAAATTCATAATGAAATTTTCAGCCGTTGTAATCCTGAAAAGGGAGATATTCTATATATTAAAGATGGAGCCACAACTGGAGTAAGTATTATAAATACTCTTAATGAGCCATTTAGTATGTTATCCAGTGTTGCCTTAATTAAGACCTCACAAGAAATAGATAATGAGTACTTAAATTATGTAATGAATAGTCATTATTTTTATAACATTTCTATTGGAAGTATGTCTGGAACAGGTATTCCAAGAA…	413057	413805
S1.Mha807III	412481	413815	Mannheimia haemolytica 89010807N	CP011098	1335	782	ATTGAACCACCTTTTGAGATTCCTGAGAGTTGGGTGTGGGTGAGGTTGGGGGATATATGCCTAAAAATTACAGATGGAACTCATCATTCTCCCCCAAATATCGATAAGAGTGATTTTCTTTATATTACAGCTAAAAATATAAAGAAAGATGGATTAGATTTATCAAAAATTAGCTATGTAACAAAAGAAATTCATAATGAAATTTTCAGCCGTTGTAATCCTGAAAAGGGAGATATTCTATATATTAAAGATGGAGCCACAACTGGAGTAAGTATTATAAATACTCTTAATGAGCCATTTAGTATGTTATCCAGTGTTGCCTTAATTAAGACCTCACAAGAAATAGATAATGAGTACTTAAATTATGTAATGAATAGTCATTATTTTTATAACATTTCT…	0	782	TTGATCTCATAAGGTAAATTATCACGCATTACAATCTCTGAAACACTTTTTGGTTTTTTGAGTTTTTTCTCGGCAATAAGACGATTTTTCTCCGCTTTTATCCGCTCAATCAGGCAAGATGCCAGTTCATCATTCGGATCTTGCTCGGTTAATTTACCCTGAATAGCTGCGTGTAACACCGATTTTTTCAGCTGTTCGGGGAATGTATTGTTGAGTTTAGTGAGTTGCTGTTCGGTTTGCTCGTAGCGTTCAACAAGCGGTAATAATTCCTCGATTTTTTGCACAATGCGCTGTTGTTCTAGGAGTGGCGGAACTGGGACTAAATAAGATTCTAATTTAGTTAATGTTATTCTTGGAATACCTGTTCCAGACATACTTCCAATAGAAATGTTATAAAAA…	410227	411009	-	downstream
S1.MhaBHORF2625P	110764	112065	Mannheimia haemolytica 16041065 BH	MLYL01000007	1302	58	TCCAATTTTGAGGAATCTCAAATGGCACTTCATCGGCGATACACCGTTCCTGACCTGC	783	841	GCAGGTCAGGAACGGTGTATCGCCGATGAAGTGCCATTTGAGATTCCTCAAAATTGGA	113510	113568	downstream
S1.MhaBHORF2625P	110764	112065	Mannheimia haemolytica 16041065 BH	MLYL01000007	1302	74	TTGATCTCATAAGGTAAATTATCACGCATTACAATCTCTGAAACACTTTTTGGTTTTTTGAGTTTTTTCTCGGC	708	782	GCCGAGAAAAAACTCAAAAAACCAAAAAGTGTTTCAGAGATTGTAATGCGTGATAATTTACCTTATGAGATCAA	113569	113643	downstream
S1.MhaD153ORF5970P	1161768	1163102	Mannheimia haemolytica D153	CP005972	1335	781	TTGATCTCATAAGGTAAATTATCACGCATTACAATCTCTGAAACACTTTTTGGTTTTTTGAGTTTTTTCTCGGCAATAAGACGATTTTTCTCCGCTTTTATCCGCTCAATCAGGCAAGATGCCAGTTCATCATTCGGATCTTGCTCGGTTAATTTACCCTGAATAGCTGCGTGTAACACCGATTTTTTCAGCTGTTCGGGGAATGTATTGTTGAGTTTAGTGAGTTGCTGTTCGGTTTGCTCGTAGCGTTCAACAAGCGGTAATAATTCCTCGATTTTTTGCACAATGCGCTGTTGTTCTAGGAGTGGCGGAACTGGGACTAAATAAGATTCTAATTTAGTTAATGTTATTCTTGGAATACCTGTTCCAGACATACTTCCAATAGAAATGTTATAAAAA…	1	782	TTGAACCACCTTTTGAGATTCCTGAGAGTTGGGTGTGGGTGAGGTTGGGGGATATATGCCTAAAAATTACAGATGGAACTCATCATTCTCCCCCAAATATCGATAAGAGTGATTTTCTTTATATTACAGCTAAAAATATAAAGAAAGATGGATTAGATTTATCAAAAATTAGCTATGTAACAAAAGAAATTCATAATGAAATTTTCAGCCGTTGTAATCCTGAAAAGGGAGATATTCTATATATTAAAGATGGAGCCACAACTGGAGTAAGTATTATAAATACTCTTAATGAGCCATTTAGTATGTTATCCAGTGTTGCCTTAATTAAGACCTCACAAGAAATAGATAATGAGTACTTAAATTATGTAATGAATAGTCATTATTTTTATAACATTTCTA…	1164573	1165354
S1.MhaD171ORF5475P	1152409	1153896	Mannheimia haemolytica D171	CP006573	1488	874	CCAACCTCACCCAAATCCAATTTTGAGGAATCTCAAATGGTACTTCATCGGCGATACACCGTTCCTGACCTGCTTTGATCTCATAAGGTAAATTATCACGCATTACAATCTCTGAAACACTTTTTGGTTTTTTGAGTTTTTTCTCGGCAATAAGACGATTTTTCTCCGCTTTTATCCGCTCAATCAGGCAAGATGCCAGTTCATCATTCGGATCTTGCTCGGTTAATTTACCCTGAATAGCTGCGTGTAACACCGATTTTTTCAGCTGTTCGGGGAATGTATTGTTGAGTTTAGTGAGTTGCTGTTCGGTTTGCTCGTAGCGTTCAACAAGCGGTAATAATTCCTCGATTTTTTGCACAATGCGCTGTTGTTCTAGGAGTGGCGGAACTGGGACTAAAT…	168	1042	GATAAAGCCCCTTATACCATTGAACCACCTTTTGAGATTCCTGAGAGTTGGGTGTGGGTGAGGTTGGGGGATATATGCCTAAAAATTACAGATGGAACTCATCATTCTCCCCCAAATATCGATAAGGGTGATTTTCTTTATATTACAGCTAAAAATATAAAGAAAGATGGATTAGATTTATCAAAAATTAGCTATGTAACAAAAGAAATTCATAATGAAATTTTCAGCCGTTGTAATCCTGAAAAGGGAGATATTCTATATATTAAAGATGGAGCCACAACTGGAGTAAGTATTATAAATACTCTTAATGAGCCATTTAGTATGTTATCCAGTGTTGCCTTAATTAAGACCTCACAAGAAATAGATAATGAGTACTTAAATTATGTAATGAATAGTCAT…	1155326	1156200
S1.MhaD174ORF6205P	1195975	1197495	Mannheimia haemolytica D174	CP006574	1521	800	TTGATCTCATAAGGTAAATTATCACGCATTACAATCTCTGAAACACTTTTTGGTTTTTTGAGTTTTTTCTCGGCAATAAGACGATTTTTCTCCGCTTTTATCCGCTCAATCAGGCAAGATGCCAGTTCATCATTCGGATCTTGCTCGGTTAATTTACCCTGAATAGCTGCGTGTAACACCGATTTTTTCAGCTGTTCGGGGAATGTATTGTTGAGTTTAGTGAGTTGCTGTTCGGTTTGCTCGTAGCGTTCAACAAGCGGTAATAATTCCTCGATTTTTTGCACAATGCGCTGTTGTTCTAGGAGTGGCGGAACTGGGACTAAATAAGATTCTAATTTAGTTAATGTTATTCTTGGAATACCTGTTCCAGACATACTTCCAATAGAAATGTTATAAAAA…	168	968	GATAAAGCCCCTTATACCATTGAACCACCTTTTGAGATTCCTGAGAGTTGGGTGTGGGTGAGGTTGGGGGATATATGCCTAAAAATTACAGATGGAACTCATCATTCTCCCCCAAATATCGATAAGAGTGATTTTCTTTATATTACAGCTAAAAATATAAAGAAAGATGGATTAGATTTATCAAAAATTAGCTATGTAACAAAAGAAATTCATAATGAAATTTTCAGCCGTTGTAATCCTGAAAAGGGAGATATTCTATATATTAAAGATGGAGCCACAACTGGAGTAAGTATTATAAATACTCTTAATGAGCCATTTAGTATGTTATCCAGTGTTGCCTTAATTAAGACCTCACAAGAAATAGATAATGAGTACTTAAATTATGTAATGAATAGTCAT…	1198966	1199766
S1.MhaD193ORF6135P	24989	26323	Mannheimia haemolytica D193	ATSY01000048	1335	781	TTGATCTCATAAGGTAAATTATCACGCATTACAATCTCTGAAACACTTTTTGGTTTTTTGAGTTTTTTCTCGGCAATAAGACGATTTTTCTCCGCTTTTATCCGCTCAATCAGGCAAGATGCCAGTTCATCATTCGGATCTTGCTCGGTTAATTTACCCTGAATAGCTGCGTGTAACACCGATTTTTTCAGCTGTTCGGGGAATGTATTGTTGAGTTTAGTGAGTTGCTGTTCGGTTTGCTCGTAGCGTTCAACAAGCGGTAATAATTCCTCGATTTTTTGCACAATGCGCTGTTGTTCTAGGAGTGGCGGAACTGGGACTAAATAAGATTCTAATTTAGTTAATGTTATTCTTGGAATACCTGTTCCAGACATACTTCCAATAGAAATGTTATAAAAA…	1	782	TTGAACCACCTTTTGAGATTCCTGAGAGTTGGGTGTGGGTGAGGTTGGGGGATATATGCCTAAAAATTACAGATGGAACTCATCATTCTCCCCCAAATATCGATAAGAGTGATTTTCTTTATATTACAGCTAAAAATATAAAGAAAGATGGATTAGATTTATCAAAAATTAGCTATGTAACAAAAGAAATTCATAATGAAATTTTCAGCCGTTGTAATCCTGAAAAGGGAGATATTCTATATATTAAAGATGGAGCCACAACTGGAGTAAGTATTATAAATACTCTTAATGAGCCATTTAGTATGTTATCCAGTGTTGCCTTAATTAAGACCTCACAAGAAATAGATAATGAGTACTTAAATTATGTAATGAATAGTCATTATTTTTATAACATTTCTA…	27794	28575
S1.MhaD38ORF965P	14957	16477	Mannheimia haemolytica D38	AUNL01000012	1521	800	TTGATCTCATAAGGTAAATTATCACGCATTACAATCTCTGAAACACTTTTTGGTTTTTTGAGTTTTTTCTCGGCAATAAGACGATTTTTCTCCGCTTTTATCCGCTCAATCAGGCAAGATGCCAGTTCATCATTCGGATCTTGCTCGGTTAATTTACCCTGAATAGCTGCGTGTAACACCGATTTTTTCAGCTGTTCGGGGAATGTATTGTTGAGTTTAGTGAGTTGCTGTTCGGTTTGCTCGTAGCGTTCAACAAGCGGTAATAATTCCTCGATTTTTTGCACAATGCGCTGTTGTTCTAGGAGTGGCGGAACTGGGACTAAATAAGATTCTAATTTAGTTAATGTTATTCTTGGAATACCTGTTCCAGACATACTTCCAATAGAAATGTTATAAAAA…	168	968	GATAAAGCCCCTTATACCATTGAACCACCTTTTGAGATTCCTGAGAGTTGGGTGTGGGTGAGGTTGGGGGATATATGCCTAAAAATTACAGATGGAACTCATCATTCTCCCCCAAATATCGATAAGAGTGATTTTCTTTATATTACAGCTAAAAATATAAAGAAAGATGGATTAGATTTATCAAAAATTAGCTATGTAACAAAAGAAATTCATAATGAAATTTTCAGCCGTTGTAATCCTGAAAAGGGAGATATTCTATATATTAAAGATGGAGCCACAACTGGAGTAAGTATTATAAATACTCTTAATGAGCCATTTAGTATGTTATCCAGTGTTGCCTTAATTAAGACCTCACAAGAAATAGATAATGAGTACTTAAATTATGTAATGAATAGTCAT…	17948	18748
S1.MhaGHORF4030P	110894	112195	Mannheimia haemolytica 16041065 GH	MLYM01000022	1302	58	TCCAATTTTGAGGAATCTCAAATGGCACTTCATCGGCGATACACCGTTCCTGACCTGC	750	808	GCAGGTCAGGAACGGTGTATCGCCGATGAAGTGCCATTTGAGATTCCTCAAAATTGGA	113607	113665	downstream
S1.MhaGHORF4030P	110894	112195	Mannheimia haemolytica 16041065 GH	MLYM01000022	1302	74	TTGATCTCATAAGGTAAATTATCACGCATTACAATCTCTGAAACACTTTTTGGTTTTTTGAGTTTTTTCTCGGC	675	749	GCCGAGAAAAAACTCAAAAAACCAAAAAGTGTTTCAGAGATTGTAATGCGTGATAATTTACCTTATGAGATCAA	113666	113740	downstream
S1.MhaH23ORF152P	1	624	Mannheimia haemolytica serotype 6 H23	AOGP01000018	624	58	TCCAATTTTGAGGAATCTCAAATGGCACTTCATCGGCGATACACCGTTCCTGACCTGC	72	130	GCAGGTCAGGAACGGTGTATCGCCGATGAAGTGCCATTTGAGATTCCTCAAAATTGGA	2036	2094	downstream
S1.MhaH23ORF152P	1	624	Mannheimia haemolytica serotype 6 H23	AOGP01000018	624	70	TTGATCTCATAAGGTAAATTATCACGCATTACAATCTCTGAAACACTTTTTGGTTTTTTGAGTTTTTTCT	1	71	AGAAAAAACTCAAAAAACCAAAAAGTGTTTCAGAGATTGTAATGCGTGATAATTTACCTTATGAGATCAA	2095	2165	downstream
S1.MhaP01ORF1775P	252224	252805	Mycoplasma haemobos INIFAP01	LWUJ01000010	582	111	TAATATAGCGGTAGTATCATAAGAATAACTATCTATTTTTTTAGGACTGTCTATCGAGGATGTAAAAAATGGATACCTACCTTCTGGGTTTTCTTGACTAGCAGGAGTTTT	108	219	AAAACTCCTGCTAGTCAAGAAAACCCAGAAGGTAGGTATCCATTTTTTACATCCTCGATAGACAGTCCTAAAAAAATAGATAGTTATTCTTATGATACTACCGCTATATTA	252586	252697	-	upstream
S1.MhaP01ORF1775P	252224	252805	Mycoplasma haemobos INIFAP01	LWUJ01000010	582	20	TAAAAAAATAAATAAATTTT	307	327	AAAATTTATTTATTTTTTTA	252478	252498	-	upstream
S1.MhaP01ORF1775P	252224	252805	Mycoplasma haemobos INIFAP01	LWUJ01000010	582	23	CTATCTATATGTTTTTGAATAGG	474	497	CCTATTCAAAAACATATAGATAG	252308	252331	-	upstream
S1.MhaP01ORF1775P	252224	252805	Mycoplasma haemobos INIFAP01	LWUJ01000010	582	34	GGAAATTTATGATGTATGAATCATCTTTCAAACA	1	35	TGTTTGAAAGATGATTCATACATCATAAATTTCC	252770	252804	-	upstream
S1.MhaP01ORF1775P	252224	252805	Mycoplasma haemobos INIFAP01	LWUJ01000010	582	43	CGATTTCTTGTTTTTCTAAAGTGCTTTTTCTTAATTGAGGATA	384	427	TATCCTCAATTAAGAAAAAGCACTTTAGAAAAACAAGAAATCG	252378	252421	-	upstream
S1.MhaP01ORF1775P	252224	252805	Mycoplasma haemobos INIFAP01	LWUJ01000010	582	53	TGTTTTTGAATAGGTTCAGCAAATTTATTGAATAAGTCTAATAAATTGTCTGG	435	488	CCAGACAATTTATTAGACTTATTCAATAAATTTGCTGAACCTATTCAAAAACA	252317	252370	-	upstream
S1.MhaP01ORF1775P	252224	252805	Mycoplasma haemobos INIFAP01	LWUJ01000010	582	55	CCTTTTGAAATTTGAACAACGTCTTTAAGTGGTAGTTTTTTTCAATTAGATGGAG	52	107	CTCCATCTAATTGAAAAAAACTACCACTTAAAGACGTTGTTCAAATTTCAAAAGG	252698	252753	-	upstream
S1.MhaP01ORF5270P	1	669	Mycoplasma haemobos INIFAP01	LWUJ01000015	669	21	TCATATTGTTGTTTTCTTAAA	566	587	TTTAAGAAAACAACAATATGA	82	103	-	upstream
S1.MhaP01ORF5270P	1	669	Mycoplasma haemobos INIFAP01	LWUJ01000015	669	24	ATAAGCTAAATATTTAGGATTTTG	342	366	CAAAATCCTAAATATTTAGCTTAT	303	327	-	upstream
S1.MhaP01ORF5270P	1	669	Mycoplasma haemobos INIFAP01	LWUJ01000015	669	30	TGATAATTTTCAAAACTTATCTAATAAATT	501	531	AATTTATTAGATAAGTTTTGAAAATTATCA	138	168	-	upstream
S1.MhaP01ORF5270P	1	669	Mycoplasma haemobos INIFAP01	LWUJ01000015	669	33	TAATCATTCGATCTTGTTATCTTGTTTGAATGA	609	642	TCATTCAAACAAGATAACAAGATCGAATGATTA	27	60	-	upstream
S1.MhaP01ORF5270P	1	669	Mycoplasma haemobos INIFAP01	LWUJ01000015	669	47	CATTCGATCTTGTTATCTTGTTTGAATGAAAGCAACTCATCCCTATA	591	638	TATAGGGATGAGTTGCTTTCATTCAAACAAGATAACAAGATCGAATG	31	78	-	upstream
S1.MhaP01ORF5270P	1	669	Mycoplasma haemobos INIFAP01	LWUJ01000015	669	48	GTTTCATCTATTCCAAATTGACACTTATCAAAATAAATTAAATTTGAA	146	194	TTCAAATTTAATTTATTTTGATAAGTGTCAATTTGGAATAGATGAAAC	475	523	-	upstream
S1.MhaPORFGP	2674	4008	Mannheimia haemolytica PHL213	NZ_AASA01000094	1335	781	TTGATCTCATAAGGTAAATTATCACGCATTACAATCTCTGAAACACTTTTTGGTTTTTTGAGTTTTTTCTCGGCAATAAGACGATTTTTCTCCGCTTTTATCCGCTCAATCAGGCAAGATGCCAGTTCATCATTCGGATCTTGCTCGGTTAATTTACCCTGAATAGCTGCGTGTAACACCGATTTTTTCAGCTGTTCGGGGAATGTATTGTTGAGTTTAGTGAGTTGCTGTTCGGTTTGCTCGTAGCGTTCAACAAGCGGTAATAATTCCTCGATTTTTTGCACAATGCGCTGTTGTTCTAGGAGTGGCGGAACTGGGACTAAATAAGATTCTAATTTAGTTAATGTTATTCTTGGAATACCTGTTCCAGACATACTTCCAATAGAAATGTTATAAAAA…	1	782	TTGAACCACCTTTTGAGATTCCTGAGAGTTGGGTGTGGGTGAGGTTGGGGGATATATGCCTAAAAATTACAGATGGAACTCATCATTCTCCCCCAAATATCGATAAGAGTGATTTTCTTTATATTACAGCTAAAAATATAAAGAAAGATGGATTAGATTTATCAAAAATTAGCTATGTAACAAAAGAAATTCATAATGAAATTTTCAGCCGTTGTAATCCTGAAAAGGGAGATATTCTATATATTAAAGATGGAGCCACAACTGGAGTAAGTATTATAAATACTCTTAATGAGCCATTTAGTATGTTATCCAGTGTTGCCTTAATTAAGACCTCACAAGAAATAGATAATGAGTACTTAAATTATGTAATGAATAGTCATTATTTTTATAACATTTCTA…	5479	6260
S1.MhiM3ORF1767P	1794922	1796121	Mucinivorans hirudinis	HG934468	1200	585	AGCCCTTTAATTAGAGATTCTAAATGGGCAATTATTTTGTTTTGGGTTGCGATACGCTCGTCGATTAAGGATAAAAATCGAGCTATCTTATCCTGTTCCGCTTTTAGTGGATAGAAGACCGTAAGGTTCTTGAGATTTTCGCCATATAGGTGTACCACTGATACCCCCTGTGCTACTTTAGCTATTTCTCGCTTCCTCGCTCCATTCAATTGATAGCTAAAAAAAATGCCATTTTGCTCAGACAGTCTAATTATATTTAAGTCGCCACCAAGTAATACTCCATCATAAGGAATACAGCGTGCTGTGGCAATATCAACTGCACTTTCTCCCGAAGAAGGGATAATTACGTCATTCGCCTTGCTCCTTACAAGGTTTGAATCACAAATGTTTGTGCGACTA…	26	611	CAATTTTCCAACTTTGCGATTCCCTGAGTTTGCTGGGGAGTGGGAGGAGGTGAGGTTGAAGGATATTTGTACTATCTCCAAAGGGGCTGGTATCTCAAAAGACCAATTATCAATAGACGGAACGCCTTGCATTCTATATGGAGAGTTATACACCAAATATAAATCCGAGGTTGTCCGAGATGTCTTTAGTCGCACAAACATTTGTGATTCAAACCTTGTAAGGAGCAAGGCGAATGACGTAATTATCCCTTCTTCGGGAGAAAGTGCAGTTGATATTGCCACAGCACGCTGTATTCCTTATGATGGAGTATTACTTGGTGGCGACTTAAATATAATTAGACTGTCTGAGCAAAATGGCATTTTTTTTAGCTATCAATTGAATGGAGCGAGGAAGCGAGA…	1796699	1797284
S1.Mho2539ORF3125P	729502	731394	Mycoplasma hominis isolate 2539	CP026341	1893	20	GGAATTTGAAGATTTAAAAT	1089	1109	ATTTTAAATCTTCAAATTCC	748233	748253	downstream
S1.Mho27545ORF1910P	414440	415663	Mycoplasma hominis ATCC 27545 LBD-4	CP009652	1224	115	GGTCTTTGAAGTCTAACAACTTATCTCTATAATATTCGTATTGTTTTTTACGTTGGTCAATTTCAAGAGGAAGGCCAGATTGAATGTCTTTTGTATATGTTTCAAGTTTGTCAAG	498	613	CTTGACAAACTTGAAACATATACAAAAGACATTCAATCTGGCCTTCCTCTTGAAATTGACCAACGTAAAAAACAATACGAATATTATAGAGATAAGTTGTTAGACTTCAAAGACC	415050	415165	-	upstream
S1.MhoPG21ORF3240P	384271	385485	Mycoplasma hominis	FP236530	1215	23	ATTTCAACAATTTTATTTTGGAT	465	488	ATCCAAAATAAAATTGTTGAAAT	384997	385020	-	upstream
S1.MhoPG21ORF3240P	384271	385485	Mycoplasma hominis	FP236530	1215	29	TCTTTGGTGTATGTTTCAAGTTTGTCAAG	1098	1127	CTTGACAAACTTGAAACATACACCAAAGA	384358	384387	-	upstream
S1.MhoPG21ORF3240P	384271	385485	Mycoplasma hominis	FP236530	1215	31	TTTCAAGAGGAAGGCCAGATTGAATGTCTTT	513	544	AAAGACATTCAATCTGGCCTTCCTCTTGAAA	384941	384972	-	upstream
S1.MhoPG21ORF3240P	384271	385485	Mycoplasma hominis	FP236530	1215	59	GGTCTTTGAAGTCTAACAACTTATCTCTATAATATTCGTATTGTTTTTTACGTTGGTCA	545	604	TGACCAACGTAAAAAACAATACGAATATTATAGAGATAAGTTGTTAGACTTCAAAGACC	384881	384940	-	upstream
S1.Mhy76ORF225P	265212	266237	Mycoplasma hyorhinis SK76	CP003914	1026	24	CTTACGCTTTAGTTGTGCGTGAGT	912	936	ACTCACGCACAACTAAAGCGTAAG	266270	266294	downstream
S1.Mhy76ORF225P	265212	266237	Mycoplasma hyorhinis SK76	CP003914	1026	31	TTTCTCTCATAAAGACTTATGATTTTATCTA	265	296	TAGATAAAATCATAAGTCTTTATGAGAGAAA	266844	266875	downstream
S1.MhyIPVORF877P	262510	262965	Mycoplasma hyorhinis MDBK-IPV	CP016817	456	427	TGTATAAAAAAGTTGAGAAATTTTTCGTTGTTCATTTAAGTTATTAGAATAAGTCAAAACCGCTTCTTTCATCATTTCGACAGTAAATTGTGGAATGTTCCCTGCAGTCATTGATTTTTGAATATCTGCCATTTGAAAAACAAATAAAAAATATCGATAATTGTAAATTATGTTTCTTTTAAAAATTAATAAACCAGAATTAGAAACACTGAATTTTTCGTTTCTATAAAACACTACACCAGCATAACCTCTGGTGGTTCAAGTTAAACATTCTAAATCATATTTATATGAACTTATATAACCCATTGTTCCATTATTGGTGGTTTGCGATGAATAAACAGGATACTTGCCAGGATTATTTTGAATTTCATATTTAGAAACAAATCCTCCTCCATCTAA…	23	450	ACAGTGTAAGGTTGGAGAGTTGTTTGAATTAGATGGAGGAGGATTTGTTTCTAAATATGAAATTCAAAATAATCCTGGCAAGTATCCTGTTTATTCATCGCAAACCACCAATAATGGAACAATGGGTTATATAAGTTCATATAAATATGATTTAGAATGTTTAACTTGAACCACCAGAGGTTATGCTGGTGTAGTGTTTTATAGAAACGAAAAATTCAGTGTTTCTAATTCTGGTTTATTAATTTTTAAAAGAAACATAATTTACAATTATCGATATTTTTTATTTGTTTTTCAAATGGCAGATATTCAAAAATCAATGACTGCAGGGAACATTCCACAATTTACTGTCGAAATGATGAAAGAAGCGGTTTTGACTTATTCTAATAACTTAAATGAACA…	264357	264784	downstream
S1.MhyNPL4ORF645P	24211	25314	Mycoplasma hyosynoviae NPL4	JFKI01000004	1104	26	GATAGTGTTAACTATGTGATGTTGAT	466	492	ATCAACATCACATAGTTAACACTATC	23324	23350	+	upstream
S1.MhyNPL4ORF645P	24211	25314	Mycoplasma hyosynoviae NPL4	JFKI01000004	1104	28	AATTTTCTATCAAATTATCCACACTTCC	492	520	GGAAGTGTGGATAATTTGATAGAAAATT	26773	26801	downstream
S1.Mma225ORF3865P	880338	881441	Moraxella macacae 0408225	ANIN01000001	1104	21	ACAATTTCATTTTGCACATCT	431	452	AGATGTGCAAAATGAAATTGT	883427	883448	downstream
S1.Mma225ORF3865P	880338	881441	Moraxella macacae 0408225	ANIN01000001	1104	21	CAGTTGTTCGCGGTAATATTC	1068	1089	GAATATTACCGCGAACAACTG	62873	62894	downstream
S1.Mma225ORF3865P	880338	881441	Moraxella macacae 0408225	ANIN01000001	1104	29	CCAAAAGTCAACAATTTATCTCTATAATA	528	557	TATTATAGAGATAAATTGTTGACTTTTGG	883310	883339	downstream
S1.Mmi2070ORFPP	24388	24768	Methylovulum miyakonense HT12	AQZU01000009	381	25	TTCCATAATTAACGGTGACATAGCC	311	336	GGCTATGTCACCGTTAATTATGGAA	53068	53093	downstream
S1.Mod103059ORF3601P	44	1249	Myroides odoratimimus CIP 103059	AGZJ01000093	1206	22	CTCAATTATTTTGTTTTGGGTT	575	597	AACCCAAAACAAAATAATTGAG	1924	1946	downstream
S1.Mod103059ORF3601P	44	1249	Myroides odoratimimus CIP 103059	AGZJ01000093	1206	51	CTGGAAATCTCAAATTAGGAACCTTCTTATCTTTTAATCTTTTACTTGTCA	1	52	TGACAAGTAAAAGATTAAAAGATAAGAAGGTTCCTAATTTGAGATTTCCAG	2430	2481	downstream
S1.Mod2801ORF3515P	3962160	3963350	Myroides odoratus	CM001437	1191	22	CTCAATTATTTTGTTTTGGGTT	536	558	AACCCAAAACAAAATAATTGAG	3964001	3964023	downstream
S1.Mod2801ORF3515P	3962160	3963350	Myroides odoratus	CM001437	1191	25	CTGGAAATCTCAAATTAGGAACCTT	27	52	AAGGTTCCTAATTTGAGATTTCCAG	3964546	3964571	downstream
S1.MorJMR01ORFKP	27562	28482	Methanobrevibacter oralis JMR01	CBWS010000031	921	35	AAATCATAATTTATCTTAGAAACATCAATTTCACC	879	914	GGTGAAATTGATGTTTCTAAGATAAATTATGATTT	29644	29679	downstream
S1.MovMORF2800P	452051	453007	Mycoplasma ovis Michigan	CP006935	957	103	GCTTACAAAAGTAGAGTTTTTCTAAATAAAAATTGGATTTAGGGGGCTGAGAGCCTTTCAAAACTTGAAACAAATTACCTAGAATTTCACTGGTGAATTCTTC	564	667	GAAGAATTCACCAGTGAAATTCTAGGTAATTTGTTTCAAGTTTTGAAAGGCTCTCAGCCCCCTAAATCCAATTTTTATTTAGAAAAACTCTACTTTTGTAAGC	446168	446271	+	upstream
S1.MovMORF2800P	452051	453007	Mycoplasma ovis Michigan	CP006935	957	159	CCACCTTGACGACCAGCCGTTCCAACAAATATCAATCCATTTTCGGGAATTAATTTAGCTTTGCATCTTTTAAATCCGGCTTCAGTCAATTGTTCAGAAGTTGAATTTAAAAACTTGCATTCAAAAATGTCTTTTGTTCTTAAAAAAGGTATTCCCCCT	668	827	AGGGGGAATACCTTTTTTAAGAACAAAAGACATTTTTGAATGCAAGTTTTTAAATTCAACTTCTGAACAATTGACTGAAGCCGGATTTAAAAGATGCAAAGCTAAATTAATTCCCGAAAATGGATTGATATTTGTTGGAACGGCTGGTCGTCAAGGTGG	446008	446167	+	upstream
S1.MovMORF2800P	452051	453007	Mycoplasma ovis Michigan	CP006935	957	21	CTCGATTGTTTGATATTTGTA	459	480	TACAAATATCAAACAATCGAG	446355	446376	+	upstream
S1.MovMORF2800P	452051	453007	Mycoplasma ovis Michigan	CP006935	957	34	AATTCGTTAATTTTTCTTTTGTTTTGTATTAACT	481	515	AGTTAATACAAAACAAAAGAAAAATTAACGAATT	446320	446354	+	upstream
S1.MovMORF2800P	452051	453007	Mycoplasma ovis Michigan	CP006935	957	38	ACTATCTTTTTTTGTTCTTCTAATGCAGGAACTACAAT	420	458	ATTGTAGTTCCTGCATTAGAAGAACAAAAAAAGATAGT	446377	446415	+	upstream
S1.MovMORF2800P	452051	453007	Mycoplasma ovis Michigan	CP006935	957	45	CATTTTCCCTAATCAAAAAGTAAATATAAGAAATAGGCAAATTGT	900	945	ACAATTTGCCTATTTCTTATATTTACTTTTTGATTAGGGAAAATG	445888	445933	+	upstream
S1.MovMORF2800P	452051	453007	Mycoplasma ovis Michigan	CP006935	957	60	CTCAATGACCCACAAATTGGGAGAAATAATTAATGTCTTGAGTTGATTGATTAATAAACG	828	888	CGTTTATTAATCAATCAACTCAAGACATTAATTATTTCTCCCAATTTGTGGGTCATTGAG	445947	446007	+	upstream
S1.Mpn1006ORF1610P	345621	346184	Mycoplasma pneumoniae 1006	CP017337	564	27	TAATTTAGGAATAGGGCAAGCATAATT	330	357	AATTATGCTTGCCCTATTCCTAAATTA	322068	322095	+	upstream
S1.Mpn1006ORF1610P	345621	346184	Mycoplasma pneumoniae 1006	CP017337	564	37	TCGCAAATATCTTTGATTTTGTAAGTTTTGATTTGCA	1	38	TGCAAATCAAAACTTACAAAATCAAAGATATTTGCGA	322387	322424	+	upstream
S1.Mpn1134ORF1605P	345541	346068	Mycoplasma pneumoniae 1134	CP017338	528	22	TAGGAATAGGGCAAGCATAATT	330	352	AATTATGCTTGCCCTATTCCTA	322077	322099	+	upstream
S1.Mpn1134ORF1605P	345541	346068	Mycoplasma pneumoniae 1134	CP017338	528	37	TCGCAAATATCTTTGATTTTGTAAGTTTTGATTTGCA	1	38	TGCAAATCAAAACTTACAAAATCAAAGATATTTGCGA	322391	322428	+	upstream
S1.Mpn1139ORF1610P	345454	345993	Mycoplasma pneumoniae M1139	CP010547	540	27	TAATTTAGGAATAGGGCAAGCATAATT	330	357	AATTATGCTTGCCCTATTCCTAAATTA	322092	322119	+	upstream
S1.Mpn1139ORF1610P	345454	345993	Mycoplasma pneumoniae M1139	CP010547	540	37	TCGCAAATATCTTTGATTTTGTAAGTTTTGATTTGCA	1	38	TGCAAATCAAAACTTACAAAATCAAAGATATTTGCGA	322411	322448	+	upstream
S1.Mpn1428ORF1630P	347250	347825	Mycoplasma pneumoniae strain PI1428	CP010538	576	27	TAATTTAGGAATAGGGCAAGCATAATT	330	357	AATTATGCTTGCCCTATTCCTAAATTA	323677	323704	+	upstream
S1.Mpn1428ORF1630P	347250	347825	Mycoplasma pneumoniae strain PI1428	CP010538	576	37	TCGCAAATATCTTTGATTTTGTAAGTTTTGATTTGCA	1	38	TGCAAATCAAAACTTACAAAATCAAAGATATTTGCGA	323996	324033	+	upstream
S1.Mpn1801ORF1600P	345565	346152	Mycoplasma pneumoniae 1801	CP017341	588	22	TAGGAATAGGGCAAGCATAATT	330	352	AATTATGCTTGCCCTATTCCTA	322101	322123	+	upstream
S1.Mpn1801ORF1600P	345565	346152	Mycoplasma pneumoniae 1801	CP017341	588	37	TCGCAAATATCTTTGATTTTGTAAGTTTTGATTTGCA	1	38	TGCAAATCAAAACTTACAAAATCAAAGATATTTGCGA	322415	322452	+	upstream
S1.Mpn19294ORF3095P	659819	660346	Mycoplasma pneumoniae 19294	CP010539	528	29	TCGCAAATATCTTTGATTTTGTAAGTTTT	9	38	AAAACTTACAAAATCAAAGATATTTGCGA	643606	643635	+	upstream
S1.Mpn19294ORF3125P	666877	667440	Mycoplasma pneumoniae 19294	CP010539	564	27	TAATTTAGGAATAGGGCAAGCATAATT	330	357	AATTATGCTTGCCCTATTCCTAAATTA	243736	243763	+	upstream
S1.Mpn19294ORF3125P	666877	667440	Mycoplasma pneumoniae 19294	CP010539	564	37	TCGCAAATATCTTTGATTTTGTAAGTTTTGATTTGCA	1	38	TGCAAATCAAAACTTACAAAATCAAAGATATTTGCGA	643606	643643	+	upstream
S1.Mpn2009ORF1595P	345573	346172	Mycoplasma pneumoniae FH 2009	CP017327	600	27	TAATTTAGGAATAGGGCAAGCATAATT	330	357	AATTATGCTTGCCCTATTCCTAAATTA	322079	322106	+	upstream
S1.Mpn2009ORF1595P	345573	346172	Mycoplasma pneumoniae FH 2009	CP017327	600	37	TCGCAAATATCTTTGATTTTGTAAGTTTTGATTTGCA	1	38	TGCAAATCAAAACTTACAAAATCAAAGATATTTGCGA	322398	322435	+	upstream
S1.Mpn2592ORF1585P	345609	346184	Mycoplasma pneumoniae M2592	CP010549	576	22	TAGGAATAGGGCAAGCATAATT	330	352	AATTATGCTTGCCCTATTCCTA	322097	322119	+	upstream
S1.Mpn2592ORF1585P	345609	346184	Mycoplasma pneumoniae M2592	CP010549	576	37	TCGCAAATATCTTTGATTTTGTAAGTTTTGATTTGCA	1	38	TGCAAATCAAAACTTACAAAATCAAAGATATTTGCGA	322411	322448	+	upstream
S1.Mpn355ORF1555P	332061	332600	Mycoplasma pneumoniae S355	CP013829	540	27	TAATTTAGGAATAGGGCAAGCATAATT	330	357	AATTATGCTTGCCCTATTCCTAAATTA	308592	308619	+	upstream
S1.Mpn355ORF1555P	332061	332600	Mycoplasma pneumoniae S355	CP013829	540	37	TCGCAAATATCTTTGATTTTGTAAGTTTTGATTTGCA	1	38	TGCAAATCAAAACTTACAAAATCAAAGATATTTGCGA	308911	308948	+	upstream
S1.Mpn402ORF2890P	345477	346040	Mycoplasma pneumoniae KCH-402	AP017318	564	22	TAGGAATAGGGCAAGCATAATT	330	352	AATTATGCTTGCCCTATTCCTA	322121	322143	+	upstream
S1.Mpn402ORF2890P	345477	346040	Mycoplasma pneumoniae KCH-402	AP017318	564	37	TCGCAAATATCTTTGATTTTGTAAGTTTTGATTTGCA	1	38	TGCAAATCAAAACTTACAAAATCAAAGATATTTGCGA	322435	322472	+	upstream
S1.Mpn405ORF2890P	345509	346108	Mycoplasma pneumoniae KCH-405	AP017319	600	27	TAATTTAGGAATAGGGCAAGCATAATT	330	357	AATTATGCTTGCCCTATTCCTAAATTA	322052	322079	+	upstream
S1.Mpn405ORF2890P	345509	346108	Mycoplasma pneumoniae KCH-405	AP017319	600	37	TCGCAAATATCTTTGATTTTGTAAGTTTTGATTTGCA	1	38	TGCAAATCAAAACTTACAAAATCAAAGATATTTGCGA	322371	322408	+	upstream
S1.Mpn51494ORF1625P	347240	347767	Mycoplasma pneumoniae 51494	CP010541	528	27	TAATTTAGGAATAGGGCAAGCATAATT	330	357	AATTATGCTTGCCCTATTCCTAAATTA	323674	323701	+	upstream
S1.Mpn51494ORF1625P	347240	347767	Mycoplasma pneumoniae 51494	CP010541	528	37	TCGCAAATATCTTTGATTTTGTAAGTTTTGATTTGCA	1	38	TGCAAATCAAAACTTACAAAATCAAAGATATTTGCGA	323993	324030	+	upstream
S1.Mpn519ORF1610P	345671	346234	Mycoplasma pneumoniae 519	CP017339	564	27	TAATTTAGGAATAGGGCAAGCATAATT	330	357	AATTATGCTTGCCCTATTCCTAAATTA	322082	322109	+	upstream
S1.Mpn519ORF1610P	345671	346234	Mycoplasma pneumoniae 519	CP017339	564	37	TCGCAAATATCTTTGATTTTGTAAGTTTTGATTTGCA	1	38	TGCAAATCAAAACTTACAAAATCAAAGATATTTGCGA	322401	322438	+	upstream
S1.Mpn54089ORF1625P	347335	347898	Mycoplasma pneumoniae 54089	CP010542	564	27	TAATTTAGGAATAGGGCAAGCATAATT	330	357	AATTATGCTTGCCCTATTCCTAAATTA	323661	323688	+	upstream
S1.Mpn54089ORF1625P	347335	347898	Mycoplasma pneumoniae 54089	CP010542	564	37	TCGCAAATATCTTTGATTTTGTAAGTTTTGATTTGCA	1	38	TGCAAATCAAAACTTACAAAATCAAAGATATTTGCGA	323980	324017	+	upstream
S1.Mpn54524ORF1625P	347321	347908	Mycoplasma pneumoniae 54524	CP010543	588	27	TAATTTAGGAATAGGGCAAGCATAATT	330	357	AATTATGCTTGCCCTATTCCTAAATTA	323671	323698	+	upstream
S1.Mpn54524ORF1625P	347321	347908	Mycoplasma pneumoniae 54524	CP010543	588	37	TCGCAAATATCTTTGATTTTGTAAGTTTTGATTTGCA	1	38	TGCAAATCAAAACTTACAAAATCAAAGATATTTGCGA	323990	324027	+	upstream
S1.Mpn549ORF1600P	347299	347850	Mycoplasma pneumoniae 549	CP017330	552	27	TAATTTAGGAATAGGGCAAGCATAATT	330	357	AATTATGCTTGCCCTATTCCTAAATTA	323686	323713	+	upstream
S1.Mpn549ORF1600P	347299	347850	Mycoplasma pneumoniae 549	CP017330	552	37	TCGCAAATATCTTTGATTTTGTAAGTTTTGATTTGCA	1	38	TGCAAATCAAAACTTACAAAATCAAAGATATTTGCGA	324005	324042	+	upstream
S1.Mpn685ORF1600P	347101	347640	Mycoplasma pneumoniae 685	CP017328	540	27	TAATTTAGGAATAGGGCAAGCATAATT	330	357	AATTATGCTTGCCCTATTCCTAAATTA	323679	323706	+	upstream
S1.Mpn685ORF1600P	347101	347640	Mycoplasma pneumoniae 685	CP017328	540	37	TCGCAAATATCTTTGATTTTGTAAGTTTTGATTTGCA	1	38	TGCAAATCAAAACTTACAAAATCAAAGATATTTGCGA	323998	324035	+	upstream
S1.Mpn85084ORF1625P	347184	347735	Mycoplasma pneumoniae 85084	CP010544	552	27	TAATTTAGGAATAGGGCAAGCATAATT	330	357	AATTATGCTTGCCCTATTCCTAAATTA	323714	323741	+	upstream
S1.Mpn85084ORF1625P	347184	347735	Mycoplasma pneumoniae 85084	CP010544	552	37	TCGCAAATATCTTTGATTTTGTAAGTTTTGATTTGCA	1	38	TGCAAATCAAAACTTACAAAATCAAAGATATTTGCGA	324033	324070	+	upstream
S1.Mpn85138ORF1630P	347148	347711	Mycoplasma pneumoniae 85138	CP010545	564	27	TAATTTAGGAATAGGGCAAGCATAATT	330	357	AATTATGCTTGCCCTATTCCTAAATTA	323702	323729	+	upstream
S1.Mpn85138ORF1630P	347148	347711	Mycoplasma pneumoniae 85138	CP010545	564	37	TCGCAAATATCTTTGATTTTGTAAGTTTTGATTTGCA	1	38	TGCAAATCAAAACTTACAAAATCAAAGATATTTGCGA	324021	324058	+	upstream
S1.MpnCO103ORF1590P	345511	346050	Mycoplasma pneumoniae CO103	CP017335	540	22	TAGGAATAGGGCAAGCATAATT	330	352	AATTATGCTTGCCCTATTCCTA	322095	322117	+	upstream
S1.MpnCO103ORF1590P	345511	346050	Mycoplasma pneumoniae CO103	CP017335	540	37	TCGCAAATATCTTTGATTTTGTAAGTTTTGATTTGCA	1	38	TGCAAATCAAAACTTACAAAATCAAAGATATTTGCGA	322409	322446	+	upstream
S1.MpnCO3ORF1600P	345677	346252	Mycoplasma pneumoniae CO3	CP017342	576	27	TAATTTAGGAATAGGGCAAGCATAATT	330	357	AATTATGCTTGCCCTATTCCTAAATTA	322100	322127	+	upstream
S1.MpnCO3ORF1600P	345677	346252	Mycoplasma pneumoniae CO3	CP017342	576	37	TCGCAAATATCTTTGATTTTGTAAGTTTTGATTTGCA	1	38	TGCAAATCAAAACTTACAAAATCAAAGATATTTGCGA	322419	322456	+	upstream
S1.MpnE16ORF1630P	347273	347836	Mycoplasma pneumoniae E16	CP017332	564	27	TAATTTAGGAATAGGGCAAGCATAATT	330	357	AATTATGCTTGCCCTATTCCTAAATTA	323695	323722	+	upstream
S1.MpnE16ORF1630P	347273	347836	Mycoplasma pneumoniae E16	CP017332	564	37	TCGCAAATATCTTTGATTTTGTAAGTTTTGATTTGCA	1	38	TGCAAATCAAAACTTACAAAATCAAAGATATTTGCGA	324014	324051	+	upstream
S1.MpnE57ORF1600P	345555	346106	Mycoplasma pneumoniae E57	CP017329	552	27	TAATTTAGGAATAGGGCAAGCATAATT	330	357	AATTATGCTTGCCCTATTCCTAAATTA	322050	322077	+	upstream
S1.MpnE57ORF1600P	345555	346106	Mycoplasma pneumoniae E57	CP017329	552	37	TCGCAAATATCTTTGATTTTGTAAGTTTTGATTTGCA	1	38	TGCAAATCAAAACTTACAAAATCAAAGATATTTGCGA	322369	322406	+	upstream
S1.MpnFHDORF1605P	345563	346102	Mycoplasma pneumoniae FH	CP010546	540	27	TAATTTAGGAATAGGGCAAGCATAATT	330	357	AATTATGCTTGCCCTATTCCTAAATTA	322081	322108	+	upstream
S1.MpnFHDORF1605P	345563	346102	Mycoplasma pneumoniae FH	CP010546	540	37	TCGCAAATATCTTTGATTTTGTAAGTTTTGATTTGCA	1	38	TGCAAATCAAAACTTACAAAATCAAAGATATTTGCGA	322400	322437	+	upstream
S1.MpnFHFORF1640P	347271	347822	Mycoplasma pneumoniae FH-tet-R	CP020690	552	27	TAATTTAGGAATAGGGCAAGCATAATT	330	357	AATTATGCTTGCCCTATTCCTAAATTA	323682	323709	+	upstream
S1.MpnFHFORF1640P	347271	347822	Mycoplasma pneumoniae FH-tet-R	CP020690	552	37	TCGCAAATATCTTTGATTTTGTAAGTTTTGATTTGCA	1	38	TGCAAATCAAAACTTACAAAATCAAAGATATTTGCGA	324001	324038	+	upstream
S1.MpnFL1ORF1600P	340216	340752	Mycoplasma pneumoniae FL1	CP017333	537	29	TCGCAAATATCTTTGATTTTGTAAGTTTT	9	38	AAAACTTACAAAATCAAAGATATTTGCGA	324002	324031	+	upstream
S1.MpnFL1ORF1630P	347333	347968	Mycoplasma pneumoniae FL1	CP017333	636	27	TAATTTAGGAATAGGGCAAGCATAATT	330	357	AATTATGCTTGCCCTATTCCTAAATTA	323683	323710	+	upstream
S1.MpnFL1ORF1630P	347333	347968	Mycoplasma pneumoniae FL1	CP017333	636	37	TCGCAAATATCTTTGATTTTGTAAGTTTTGATTTGCA	1	38	TGCAAATCAAAACTTACAAAATCAAAGATATTTGCGA	324002	324039	+	upstream
S1.MpnFL8ORF1635P	347325	347864	Mycoplasma pneumoniae FL8	CP017331	540	27	TAATTTAGGAATAGGGCAAGCATAATT	330	357	AATTATGCTTGCCCTATTCCTAAATTA	323675	323702	+	upstream
S1.MpnFL8ORF1635P	347325	347864	Mycoplasma pneumoniae FL8	CP017331	540	37	TCGCAAATATCTTTGATTTTGTAAGTTTTGATTTGCA	1	38	TGCAAATCAAAACTTACAAAATCAAAGATATTTGCGA	323994	324031	+	upstream
S1.MpnGA3ORF1605P	345613	346164	Mycoplasma pneumoniae GA3	CP017336	552	22	TAGGAATAGGGCAAGCATAATT	330	352	AATTATGCTTGCCCTATTCCTA	322101	322123	+	upstream
S1.MpnGA3ORF1605P	345613	346164	Mycoplasma pneumoniae GA3	CP017336	552	37	TCGCAAATATCTTTGATTTTGTAAGTTTTGATTTGCA	1	38	TGCAAATCAAAACTTACAAAATCAAAGATATTTGCGA	322415	322452	+	upstream
S1.MpnK27ORF1610P	345459	346022	Mycoplasma pneumoniae K27	CP017334	564	27	TAATTTAGGAATAGGGCAAGCATAATT	330	357	AATTATGCTTGCCCTATTCCTAAATTA	322074	322101	+	upstream
S1.MpnK27ORF1610P	345459	346022	Mycoplasma pneumoniae K27	CP017334	564	37	TCGCAAATATCTTTGATTTTGTAAGTTTTGATTTGCA	1	38	TGCAAATCAAAACTTACAAAATCAAAGATATTTGCGA	322393	322430	+	upstream
S1.MpnM129ORF1595P	340209	341678	Mycoplasma pneumoniae M129 2002	CP017343	1470	29	GCAATCTTTTCTTGAATTTCTAGAGGTGG	1287	1316	CCACCTCTAGAAATTCAAGAAAAGATTGC	323611	323640	+	upstream
S1.MpnM129ORF1595P	340209	341678	Mycoplasma pneumoniae M129 2002	CP017343	1470	29	TCGCAAATATCTTTGATTTTGTAAGTTTT	9	38	AAAACTTACAAAATCAAAGATATTTGCGA	323995	324024	+	upstream
S1.MpnMAC11ORF1605P	345541	346092	Mycoplasma pneumoniae MAC	CP010550	552	27	TAATTTAGGAATAGGGCAAGCATAATT	330	357	AATTATGCTTGCCCTATTCCTAAATTA	322085	322112	+	upstream
S1.MpnMAC11ORF1605P	345541	346092	Mycoplasma pneumoniae MAC	CP010550	552	37	TCGCAAATATCTTTGATTTTGTAAGTTTTGATTTGCA	1	38	TGCAAATCAAAACTTACAAAATCAAAGATATTTGCGA	322404	322441	+	upstream
S1.MpnPO1ORF1595P	345537	346124	Mycoplasma pneumoniae PO1	CP010551	588	27	TAATTTAGGAATAGGGCAAGCATAATT	330	357	AATTATGCTTGCCCTATTCCTAAATTA	322071	322098	+	upstream
S1.MpnPO1ORF1595P	345537	346124	Mycoplasma pneumoniae PO1	CP010551	588	37	TCGCAAATATCTTTGATTTTGTAAGTTTTGATTTGCA	1	38	TGCAAATCAAAACTTACAAAATCAAAGATATTTGCGA	322390	322427	+	upstream
S1.MpnRI3ORF1600P	345721	346272	Mycoplasma pneumoniae RI3	CP017340	552	22	TAGGAATAGGGCAAGCATAATT	330	352	AATTATGCTTGCCCTATTCCTA	322113	322135	+	upstream
S1.MpnRI3ORF1600P	345721	346272	Mycoplasma pneumoniae RI3	CP017340	552	37	TCGCAAATATCTTTGATTTTGTAAGTTTTGATTTGCA	1	38	TGCAAATCAAAACTTACAAAATCAAAGATATTTGCGA	322427	322464	+	upstream
S1.MpnS12ORF1635P	347270	347821	Mycoplasma pneumoniae S12-tet-R	CP020712	552	27	TAATTTAGGAATAGGGCAAGCATAATT	330	357	AATTATGCTTGCCCTATTCCTAAATTA	323681	323708	+	upstream
S1.MpnS12ORF1635P	347270	347821	Mycoplasma pneumoniae S12-tet-R	CP020712	552	37	TCGCAAATATCTTTGATTTTGTAAGTTTTGATTTGCA	1	38	TGCAAATCAAAACTTACAAAATCAAAGATATTTGCGA	324000	324037	+	upstream
S1.MpnS34ORF1615P	340218	340703	Mycoplasma pneumoniae S34-tet-R	CP020710	486	29	TCGCAAATATCTTTGATTTTGTAAGTTTT	9	38	AAAACTTACAAAATCAAAGATATTTGCGA	324005	324034	+	upstream
S1.MpnS34ORF1640P	347273	347824	Mycoplasma pneumoniae S34-tet-R	CP020710	552	27	TAATTTAGGAATAGGGCAAGCATAATT	330	357	AATTATGCTTGCCCTATTCCTAAATTA	323686	323713	+	upstream
S1.MpnS34ORF1640P	347273	347824	Mycoplasma pneumoniae S34-tet-R	CP020710	552	37	TCGCAAATATCTTTGATTTTGTAAGTTTTGATTTGCA	1	38	TGCAAATCAAAACTTACAAAATCAAAGATATTTGCGA	324005	324042	+	upstream
S1.MpnS4ORF1640P	347273	347824	Mycoplasma pneumoniae S4-tet-R	CP020711	552	27	TAATTTAGGAATAGGGCAAGCATAATT	330	357	AATTATGCTTGCCCTATTCCTAAATTA	323684	323711	+	upstream
S1.MpnS4ORF1640P	347273	347824	Mycoplasma pneumoniae S4-tet-R	CP020711	552	37	TCGCAAATATCTTTGATTTTGTAAGTTTTGATTTGCA	1	38	TGCAAATCAAAACTTACAAAATCAAAGATATTTGCGA	324003	324040	+	upstream
S1.MpnS55ORF1640P	346934	347485	Mycoplasma pneumoniae S55-tet-R	CP020692	552	27	TAATTTAGGAATAGGGCAAGCATAATT	330	357	AATTATGCTTGCCCTATTCCTAAATTA	323645	323672	+	upstream
S1.MpnS55ORF1640P	346934	347485	Mycoplasma pneumoniae S55-tet-R	CP020692	552	37	TCGCAAATATCTTTGATTTTGTAAGTTTTGATTTGCA	1	38	TGCAAATCAAAACTTACAAAATCAAAGATATTTGCGA	323964	324001	+	upstream
S1.MpnS63ORF1640P	347275	347826	Mycoplasma pneumoniae S63-tet-R	CP020689	552	27	TAATTTAGGAATAGGGCAAGCATAATT	330	357	AATTATGCTTGCCCTATTCCTAAATTA	323686	323713	+	upstream
S1.MpnS63ORF1640P	347275	347826	Mycoplasma pneumoniae S63-tet-R	CP020689	552	37	TCGCAAATATCTTTGATTTTGTAAGTTTTGATTTGCA	1	38	TGCAAATCAAAACTTACAAAATCAAAGATATTTGCGA	324005	324042	+	upstream
S1.MpnS91ORF1640P	347269	347820	Mycoplasma pneumoniae S91-tet-R	CP020693	552	27	TAATTTAGGAATAGGGCAAGCATAATT	330	357	AATTATGCTTGCCCTATTCCTAAATTA	323680	323707	+	upstream
S1.MpnS91ORF1640P	347269	347820	Mycoplasma pneumoniae S91-tet-R	CP020693	552	37	TCGCAAATATCTTTGATTTTGTAAGTTTTGATTTGCA	1	38	TGCAAATCAAAACTTACAAAATCAAAGATATTTGCGA	323999	324036	+	upstream
S1.Mpu696ORF7515P	1584713	1585438	Mogibacterium pumilum ATCC 700696	CP016199	726	28	TGAGCTTGCTGCTCTAAATTATTGTTTA	1	29	TAAACAATAATTTAGAGCAGCAAGCTCA	1587727	1587755	downstream
S1.MpuCORF810P	87468	88547	Mycoplasma pulmonis UAB CTIP	AL445566	1080	26	AATATTTAATATTGCACTTTGAGTTT	448	474	AAACTCAAAGTGCAATATTAAATATT	89109	89135	downstream
S1.Msa17ORFA2P	2157807	2158589	Mixed sample	PDZQ01000198	783	21	CTCAATGATTTTGTTTTGGGT	462	483	ACCCAAAACAAAATCATTGAG	2163168	2163189	downstream
S1.Msa17ORFA2P	2157807	2158589	Mixed sample	PDZQ01000198	783	22	GGGAATCTCAAATGGGGAACAT	7	29	ATGTTCCCCATTTGAGATTCCC	2163691	2163713	downstream
S1.Msa17ORFB2P	945566	946861	Mixed sample	PDZQ01000267	1296	20	TCAATGATTTTGTTTTGGGT	645	665	ACCCAAAACAAAATCATTGA	948509	948529	downstream
S1.Msa17ORFB2P	945566	946861	Mixed sample	PDZQ01000267	1296	21	CCACTCTCCACTAAACTCCGG	141	162	CCGGAGTTTAGTGGAGAGTGG	949033	949054	downstream
S1.Msa17ORFF1P	120002	121087	Mixed sample	PDZQ01000133	1086	26	CCAAACATCTCGATAAATTGCGATTT	528	554	AAATCGCAATTTATCGAGATGTTTGG	120533	120559	-	upstream
S1.Msa17ORFG2P	557591	558271	Mixed sample	PDZQ01000265	681	20	CCCAACTTACGCTGTTCCCA	84	104	TGGGAACAGCGTAAGTTGGG	554295	554315	+	upstream
S1.Msa17ORFG2P	557591	558271	Mixed sample	PDZQ01000265	681	21	CTCACGCTGATGAAGGGTGAT	612	633	ATCACCCTTCATCAGCGTGAG	559198	559219	downstream
S1.Msa17ORFG2P	557591	558271	Mixed sample	PDZQ01000265	681	22	ACGCTGATGAAGGGTGATGAGG	608	630	CCTCATCACCCTTCATCAGCGT	553799	553821	+	upstream
S1.Msa17ORFH2P	2732413	2733756	Mixed sample	PDZQ01000198	1344	20	ATAATGGGGCGTATCGGAAG	52	72	CTTCCGATACGCCCCATTAT	2736224	2736244	downstream
S1.Msa17ORFH2P	2732413	2733756	Mixed sample	PDZQ01000198	1344	20	TCGTCATTCGGATCTTGCGG	702	722	CCGCAAGATCCGAATGACGA	2735595	2735615	downstream
S1.Msa17ORFH2P	2732413	2733756	Mixed sample	PDZQ01000198	1344	50	GTATAATGCCCGTTATCACAAGGTGTGAAGTCGGGATTTATGCGCTTCAA	738	788	TTGAAGCGCATAAATCCCGACTTCACACCTTGTGATAACGGGCATTATAC	2735529	2735579	downstream
S1.Msa17ORFJ1P	697278	698507	Mixed sample	PDZQ01000132	1230	20	AATCTCAAATGGGGAACATT	36	56	AATGTTCCCCATTTGAGATT	700800	700820	downstream
S1.Msa17ORFJ1P	697278	698507	Mixed sample	PDZQ01000132	1230	21	CTCAATGATTTTGTTTTGGGT	579	600	ACCCAAAACAAAATCATTGAG	700274	700295	downstream
S1.Msa17ORFS1P	39351	40643	Mixed sample	PDZQ01000216	1293	22	CCTCTTTTATACTTCTTGAGGG	622	644	CCCTCAAGAAGTATAAAAGAGG	41251	41273	downstream
S1.Msa17ORFS1P	39351	40643	Mixed sample	PDZQ01000216	1293	62	ACGGCTCATCAAAGCCAGGGAAGCGGAGTTTCGGACGCTTTTCGAGACCGTTACTTGAGGAT	11	73	ATCCTCAAGTAACGGTCTCGAAAAGCGTCCGAAACTCCGCTTCCCTGGCTTTGATGAGCCGT	43714	43776	downstream
S1.Msa17ORFS1P	39351	40643	Mixed sample	PDZQ01000216	1293	62	CCACGGCTCATCAAAGCCAGGGAAGCGGAGTTTCGGACGCTTTTCGAGACCGTTACTTGAGG	13	75	CCTCAAGTAACGGTCTCGAAAAGCGTCCGAAACTCCGCTTCCCTGGCTTTGATGAGCCGTGG	41793	41855	downstream
S1.Msa17ORFW1P	478260	479594	Mixed sample	PDZQ01000268	1335	21	TTGGTCAATCAAAGCAAACCA	615	636	TGGTTTGCTTTGATTGACCAA	481666	481687	downstream
S1.Msa17ORFW1P	478260	479594	Mixed sample	PDZQ01000268	1335	26	CCTGCTGATAATGTGGCGTATCGGAA	86	112	TTCCGATACGCCACATTATCAGCAGG	482178	482204	downstream
S1.Msa17ORFW1P	478260	479594	Mixed sample	PDZQ01000268	1335	62	ATGTCCGTTATCACAAGGTGTGAAGTCGGGATTTATACGTTTCAAGAGTTCAATGGCTGGCT	742	804	AGCCAGCCATTGAACTCTTGAAACGTATAAATCCCGACTTCACACCTTGTGATAACGGACAT	481498	481560	downstream
S1.Msa17ORFWP	1476542	1477645	Mixed sample	PDZQ01000001	1104	22	ACATCTCGATAAATTGCGATTT	528	550	AAATCGCAATTTATCGAGATGT	1477095	1477117	-	upstream
S1.MspZB35ORF175P	45658	46809	Myroides species ZB35	CP017769	1152	26	CTCCTCAATTATTTTGTTTTGGGTTG	577	603	CAACCCAAAACAAAATAATTGAGGAG	48670	48696	downstream
S1.MstDORF479P	564356	565573	Methanosphaera stadtmanae	CP000102	1218	578	CTTTTCCATGAACCCAATCTTTTTATCAATAGCTGATAAGAAATCAGCTATTTTTTCTTGTTCAGAAATTGAAGGAAAAAGATGTTTCGTATTAAAAAAATCATTAATGGGTATATTTAATAATCCATGATTTCTAGCACCTTCTACAGCTATCTTATACATTTCTTTATTCCATTTATTCGAATCAAAATATATTTTTAAAAAATTACTATTGATCTTATTTGTAATTTCAAAACAAATGTATAATGTAGATATAGCTCCTTGATTATATAAATCTAATCTTTTCACAGCACCATAAGGAAATCCATTAGAATAACTTTTATTATATGCAAATTCACCTTTTTTTAATAAGTAATATCCTTTTAAATTTTTACTGGCCACATATTTATCAAAAAATTC…	61	639	ATAGTCAGGAATTGCAATGTAATAAAAACATACCAGAACTACGATTTCCAGAGTTTGAAGGGGAATGGATTACTTATAAATTATGTGATGTAGTAACAAGAATCATTAGAAAAAATAAAAATTTAGAAACGAAAAGACCTTTGACTATTTCTGCTAAATACGGATTAATAGATCAAATAGAATTTTTTGATAAATATGTGGCCAGTAAAAATTTAAAAGGATATTACTTATTAAAAAAAGGTGAATTTGCATATAATAAAAGTTATTCTAATGGATTTCCTTATGGTGCTGTGAAAAGATTAGATTTATATAATCAAGGAGCTATATCTACATTATACATTTGTTTTGAAATTACAAATAAGATCAATAGTAATTTTTTAAAAATATATTTTGATTCGA…	567861	568439
S1.Msy25204ORF3755P	828028	828981	Mycoplasma synoviae ATCC 25204 WVU1853	CP011096	954	20	CAAGTTATTGCGTTTTCAAA	144	164	TTTGAAAACGCAATAACTTG	828817	828837	-	upstream
S1.Msy25204ORF3755P	828028	828981	Mycoplasma synoviae ATCC 25204 WVU1853	CP011096	954	21	ACACTGTTCCCAAGAAAAAAC	471	492	GTTTTTTCTTGGGAACAGTGT	828489	828510	-	upstream
S1.Msy25204ORF3755P	828028	828981	Mycoplasma synoviae ATCC 25204 WVU1853	CP011096	954	28	CTGATGAAGGGTGATAAGGTTGTTTAAT	413	441	ATTAAACAACCTTATCACCCTTCATCAG	828540	828568	-	upstream
S1.Msy25204ORF3755P	828028	828981	Mycoplasma synoviae ATCC 25204 WVU1853	CP011096	954	35	CCCATTAGTCCATTATTTGTTGTTTGTGAAGAATA	90	125	TATTCTTCACAAACAACAAATAATGGACTAATGGG	828856	828891	-	upstream
S1.Msy25204ORF3755P	828028	828981	Mycoplasma synoviae ATCC 25204 WVU1853	CP011096	954	43	TAAAAATTAAATTACTAATTTTTGTTTGTTCGTTTATTTTTGG	369	412	CCAAAAATAAACGAACAAACAAAAATTAGTAATTTAATTTTTA	828569	828612	-	upstream
S1.Msy25204ORF3755P	828028	828981	Mycoplasma synoviae ATCC 25204 WVU1853	CP011096	954	58	TTGTAGAATAGAATTTTTCAGGCCTATAATTAAAATTTCCCGCATAACCATCAGTTGT	165	223	ACAACTGATGGTTATGCGGGAAATTTTAATTATAGGCCTGAAAAATTCTATTCTACAA	828758	828816	-	upstream
S1.Nme214ORF9125P	1577957	1578199	Neisseria meningitidis FDAARGOS_214	CP020401	243	22	GTAGGGTGGGCTTCAGCCCACC	84	106	GGTGGGCTGAAGCCCACCCTAC	50241	50263	downstream
S1.Nme214ORF9125P	1577957	1578199	Neisseria meningitidis FDAARGOS_214	CP020401	243	23	CGGTGGGCTGAAGCCCACCCTAC	34	57	GTAGGGTGGGCTTCAGCCCACCG	50149	50172	downstream
S1.Nul19294ORF2298P	123289	123513	Nonlabens sediminis	BBML01000001	225	20	AGTTCACCTTTAAAGGCTTT	84	104	AAAGCCTTTAAAGGTGAACT	123409	123429	-	upstream
S1.Nul19294ORF2298P	123289	123513	Nonlabens sediminis	BBML01000001	225	20	TATTTTTACTTTTAGATTTA	182	202	TAAATCTAAAAGTAAAAATA	123311	123331	-	upstream
S1.Nul19294ORF2298P	123289	123513	Nonlabens sediminis	BBML01000001	225	23	TTAGCTTTCATCTCCTCAATCTC	150	173	GAGATTGAGGAGATGAAAGCTAA	123340	123363	-	upstream
S1.Osp1127ORF10850P	2415101	2415748	Olleya species Bg11-27	CP025117	648	28	AGATTGCTTCACTGCGTTCGCAATGACA	80	108	TGTCATTGCGAACGCAGTGAAGCAATCT	2416658	2416686	downstream
S1.OulORF1673P	1910148	1911584	Olsenella uli	CP002106	1437	107	AGCCGTGCCCACTCCCAGCCATCCGGCAGGTCGAAGGGCAGCTCGGGGTCGACGCAGGCGGGCTCGGCACCGCCGACCTTCTCATAATGGCAACTATCCTCACCGAC	30	137	GTCGGTGAGGATAGTTGCCATTATGAGAAGGTCGGCGGTGCCGAGCCCGCCTGCGTCGACCCCGAGCTGCCCTTCGACCTGCCGGATGGCTGGGAGTGGGCACGGCT	1914267	1914374	downstream
S1.OulORF1673P	1910148	1911584	Olsenella uli	CP002106	1437	314	TCATAATAGGAGTTATCCTCACCGCGGAAGATGACCGAGTCGCCCTCGACGTCCCTCCTCCTCAGCCTCCCGTCGGCCGCCATGAGCAGCCTCTCCTCCCGCACGCGGGCCAGGAGCGCCTCGGCGGGTTCGTCGGACGGGTCCTGGGGGACGAGCCTGCCGCGGATGGCGAGGTCGAGGACCTTCGCCCTCGCCCTGTCCAGCAGCCCCTCGAGCTCCGCCTGGGAGCGCTCCACCTCGTCCACGAGGCCAAGGAGCTCGTCGAGGGCGACGACTATGCGGCGCTGCTCCGCGAGGGGCGGGACGGGCACGAG	555	869	CTCGTGCCCGTCCCGCCCCTCGCGGAGCAGCGCCGCATAGTCGTCGCCCTCGACGAGCTCCTTGGCCTCGTGGACGAGGTGGAGCGCTCCCAGGCGGAGCTCGAGGGGCTGCTGGACAGGGCGAGGGCGAAGGTCCTCGACCTCGCCATCCGCGGCAGGCTCGTCCCCCAGGACCCGTCCGACGAACCCGCCGAGGCGCTCCTGGCCCGCGTGCGGGAGGAGAGGCTGCTCATGGCGGCCGACGGGAGGCTGAGGAGGAGGGACGTCGAGGGCGACTCGGTCATCTTCCGCGGTGAGGATAACTCCTATTATGA	1913547	1913861	downstream
S1.PacMAORF773P	13035	14216	Pediococcus acidilactici MA18/5M	AGKB01000004	1182	23	TGATGAAGAGCGATAGTGGTGTC	540	563	GACACCACTATCGCTCTTCATCA	15331	15354	downstream
S1.Pba22567ORF4885P	119296	120600	Peptostreptococcaceae bacterium CCRI-22567	MBEW01000015	1305	65	ATAATAAGAGTTATCCTCACCTTTGAAGATGACAGATTCCTTTTTATCACGCTTGATTTTGCCTG	679	744	CAGGCAAAATCAAGCGTGATAAAAAGGAATCTGTCATCTTCAAAGGTGAGGATAACTCTTATTAT	122591	122656	downstream
S1.Pba22567ORF785P	155919	156449	Peptostreptococcaceae bacterium CCRI-22567	MBEW01000001	531	27	ATAAAATTCATATTGTTTTTGCCTTGC	471	498	GCAAGGCAAAAACAATATGAATTTTAT	155951	155978	-	upstream
S1.PbaAS15ORF1807P	954	1655	Peptostreptococcaceae bacterium AS15	ALJM01000048	702	100	CCTGATGTACGGTATGGTTTTCCATTTTCGTCTGGAAAATCAAATTGAGTAAACCAATAATCGTAAAGTAGTTTGGCTTGCTGCTCTAAATTATCGTTTA	4	104	TAAACGATAATTTAGAGCAGCAAGCCAAACTACTTTACGATTATTGGTTTACTCAATTTGATTTTCCAGACGAAAATGGAAAACCATACCGTACATCAGG	4119	4219	downstream
S1.Pca2762ORF8685P	720269	721393	Porphyromonas canoris COT-108 OH2762	JQZV01000013	1125	21	AGCTCCTTAATTGTTTCGCTA	521	542	TAGCGAAACAATTAAGGAGCT	722632	722653	downstream
S1.Pca2762ORF8685P	720269	721393	Porphyromonas canoris COT-108 OH2762	JQZV01000013	1125	29	CGCTCGTCAATCAAACTCAGAAAGTCCGC	1020	1049	GCGGACTTTCTGAGTTTGATTGACGAGCG	722077	722106	downstream
S1.Pca2762ORF8685P	720269	721393	Porphyromonas canoris COT-108 OH2762	JQZV01000013	1125	32	TACTTCTTAAGTAGTTGCTCTTCTACCTCTAT	1050	1082	ATAGAGGTAGAAGAGCAACTACTTAAGAAGTA	722044	722076	downstream
S1.Pca2762ORF8685P	720269	721393	Porphyromonas canoris COT-108 OH2762	JQZV01000013	1125	40	TGAAGTCGGGAAATCGGAGCTTTTGGCTGAATAGCTGATT	567	607	AATCAGCTATTCAGCCAAAAGCTCCGATTTCCCGACTTCA	722567	722607	downstream
S1.Pco7716ORF270P	6550	8310	Prevotella corporis MJR7716	LRQG01000013	1761	23	GGCACTTCGTCATCAATGCACTT	534	557	AAGTGCATTGATGACGAAGTGCC	9616	9639	downstream
S1.Pco7716ORF270P	6550	8310	Prevotella corporis MJR7716	LRQG01000013	1761	36	ACCTCGCCCGTGGCGAGTATCTTCTCATAATAGGAA	497	533	TTCCTATTATGAGAAGATACTCGCCACGGGCGAGGT	9640	9676	downstream
S1.Pcr1447ORF2690P	96360	97616	Porphyromonas crevioricanis COT-253 OH1447	JQJC01000009	1257	24	TTCTCATAATGGGGCGTATCAGAA	29	53	TTCTGATACGCCCCATTATGAGAA	100140	100164	downstream
S1.Pcr1447ORF2690P	96360	97616	Porphyromonas crevioricanis COT-253 OH1447	JQJC01000009	1257	27	ATGCCCGTTATCACAAGGTGTGAAGTC	717	744	GACTTCACACCTTGTGATAACGGGCAT	99455	99482	downstream
S1.Pda11617ORF1465P	1584716	1585276	Pasteurella dagmatis NCTC11617	LT906448	561	23	TGCTGCATCAAGCCTTTTTTATG	516	539	CATAAAAAAGGCTTGATGCAGCA	1584737	1584760	-	upstream
S1.Pgi128ORF10550P	1175468	1176610	Porphyromonas gingivalis A7A1-28	CP013131	1143	21	ATTGAGGTAGAGGAAGAACTA	1068	1089	TAGTTCTTCCTCTACCTCAAT	1174628	1174649	-	downstream
S1.Pgi128ORF10550P	1175468	1176610	Porphyromonas gingivalis A7A1-28	CP013131	1143	22	GCTTCTTGTCTCTCATTGACGA	466	488	TCGTCAATGAGAGACAAGAAGC	1174011	1174033	-	downstream
S1.Pgi128ORF10550P	1175468	1176610	Porphyromonas gingivalis A7A1-28	CP013131	1143	23	ATCCAATCGTGTAGCGAAACAAT	492	515	ATTGTTTCGCTACACGATTGGAT	1174037	1174060	-	downstream
S1.Pgi128ORF10550P	1175468	1176610	Porphyromonas gingivalis A7A1-28	CP013131	1143	38	CTAAGTGCCCCCCTTTGCGCTTCCCCCAGTTCAACGAC	22	60	GTCGTTGAACTGGGGGAAGCGCAAAGGGGGGCACTTAG	1173534	1173572	-	downstream
S1.Pgi2796ORF7220P	1608601	1609719	Porphyromonas gingivalis KCOM 2796	CP024597	1119	27	CCACTCCCCCTCAAACTCCGGAAATCT	3	30	AGATTTCCGGAGTTTGAGGGGGAGTGG	1612005	1612032	downstream
S1.Pgi4504ORF10165P	1	1124	Porphyromonas gingivalis MP4-504	LOEL01000068	1124	55	TCCTTAATTGTTTCGCTACACGATTGGATGCGTTCGTCAATGAGAGACAAGAAGC	477	532	GCTTCTTGTCTCTCATTGACGAACGCATCCAATCGTGTAGCGAAACAATTAAGGA	2629	2684	downstream
S1.Pgi4504ORF10165P	1	1124	Porphyromonas gingivalis MP4-504	LOEL01000068	1124	63	TCCCCTAGCGTTGTCTGTTTCCACTCATCGGCGAATTCAGGGAAGCGCAAAGGGGGGCACTTA	1	64	TAAGTGCCCCCCTTTGCGCTTCCCTGAATTCGCCGATGAGTGGAAACAGACAACGCTAGGGGA	3121	3184	downstream
S1.Pgi60ORF1963P	2035156	2036586	Porphyromonas gingivalis TDC60	AP012203	1431	22	TCTGCTCATAATACGTGTTATC	924	946	GATAACACGTATTATGAGCAGA	2037131	2037153	downstream
S1.Pgi60ORF1963P	2035156	2036586	Porphyromonas gingivalis TDC60	AP012203	1431	90	ACACCATTCCCATCCGTTAGGTATCTCAAACGGTATTTCATCATCGATACAAACCACCTTCCCGTCGGCGAACTTCTCATAATAGGAATT	129	219	AATTCCTATTATGAGAAGTTCGCCGACGGGAAGGTGGTTTGTATCGATGATGAAATACCGTTTGAGATACCTAACGGATGGGAATGGTGT	2037864	2037954	downstream
S1.PgiAJW4ORF10090P	1152487	1153356	Porphyromonas gingivalis AJW4	CP011996	870	22	GAATAGTTGGTTCAGTAGAGCA	305	327	TGCTCTACTGAACCAACTATTC	1154666	1154688	downstream
S1.PgiAJW4ORF10090P	1152487	1153356	Porphyromonas gingivalis AJW4	CP011996	870	22	TTCAATGCGTTCGTCTATTAAG	242	264	CTTAATAGACGAACGCATTGAA	1154189	1154211	downstream
S1.PgiAJW4ORF10090P	1152487	1153356	Porphyromonas gingivalis AJW4	CP011996	870	29	TCAATGCGTTCGTCTATTAAGCTCAAAAA	771	800	TTTTTGAGCTTAATAGACGAACGCATTGA	1154190	1154219	downstream
S1.PgiAJW4ORF10090P	1152487	1153356	Porphyromonas gingivalis AJW4	CP011996	870	43	CCTTTTCTCTTTTCCTTTCCTTAATTGTTTCGCTACACGATTC	261	304	GAATCGTGTAGCGAAACAATTAAGGAAAGGAAAAGAGAAAAGG	1154689	1154732	downstream
S1.PgiSJD2ORF8560P	6190	7428	Porphyromonas gingivalis SJD2	ASYL01000102	1239	35	CCACCCCTTAGGCAACTGCGGATAATGTTCGTTAT	682	717	ATAACGAACATTATCCGCAGTTGCCTAAGGGGTGG	7878	7913	downstream
S1.PgiTDC60ORF1963P	634753	636183	Porphyromonas gingivalis TDC 60	CP025931	1431	22	TCTGCTCATAATACGTGTTATC	924	946	GATAACACGTATTATGAGCAGA	636728	636750	downstream
S1.PgiTDC60ORF1963P	634753	636183	Porphyromonas gingivalis TDC 60	CP025931	1431	90	ACACCATTCCCATCCGTTAGGTATCTCAAACGGTATTTCATCATCGATACAAACCACCTTCCCGTCGGCGAACTTCTCATAATAGGAATT	129	219	AATTCCTATTATGAGAAGTTCGCCGACGGGAAGGTGGTTTGTATCGATGATGAAATACCGTTTGAGATACCTAACGGATGGGAATGGTGT	637461	637551	downstream
S1.Pgu2857ORF8370P	15248	16666	Porphyromonas gulae COT-052 OH2857	JRFD01000039	1419	21	CATAATGGGGCGTATCGGAAG	172	193	CTTCCGATACGCCCCATTATG	19579	19600	downstream
S1.Pgu2857ORF8370P	15248	16666	Porphyromonas gulae COT-052 OH2857	JRFD01000039	1419	26	TGAGCAGTTCTGAGGCTGGCTCATCA	815	841	TGATGAGCCAGCCTCAGAACTGCTCA	18988	19014	downstream
S1.Pgu2857ORF8370P	15248	16666	Porphyromonas gulae COT-052 OH2857	JRFD01000039	1419	41	CTGATAGCCAGCTCGAGAATTTTGTTCTTCGCCTGCTTGAT	747	788	ATCAAGCAGGCGAAGAACAAAATTCTCGAGCTGGCTATCAG	19041	19082	downstream
S1.Pgu2857ORF8370P	15248	16666	Porphyromonas gulae COT-052 OH2857	JRFD01000039	1419	43	ATGCTCGTTATCACAAGTGATATGCGCCTTAGGATTGATACGT	842	885	ACGTATCAATCCTAAGGCGCATATCACTTGTGATAACGAGCAT	18944	18987	downstream
S1.Pin172ORF2481P	566747	567526	Prevotella intermedia 17-2	AP014926	780	23	GTAGAAATACGCTCGTCAAGAAG	354	377	CTTCTTGACGAGCGTATTTCTAC	568344	568367	downstream
S1.Pin1741ORF12020P	497407	498507	Prevotella intermedia KCOM 1741	CP024733	1101	22	TCAATGATTTTGTTTTGGGTAG	457	479	CTACCCAAAACAAAATCATTGA	500167	500189	downstream
S1.Pin17ORF406P	421349	421888	Prevotella intermedia 17	CP003502	540	23	GTAGAAATACGCTCGTCAAGAAG	114	137	CTTCTTGACGAGCGTATTTCTAC	422706	422729	downstream
S1.Pin1933ORF6715P	1525192	1526595	Prevotella intermedia KCOM 1933	CP024729	1404	20	AACTTCTCATAATAGGAATT	21	41	AATTCCTATTATGAGAAGTT	1527880	1527900	downstream
S1.Pin1933ORF6715P	1525192	1526595	Prevotella intermedia KCOM 1933	CP024729	1404	25	CTACCTGCTCATAATACTTGTTATC	825	850	GATAACAAGTATTATGAGCAGGTAG	1527071	1527096	downstream
S1.Pin1944ORF3230P	686445	687929	Prevotella intermedia KCOM 1944	CP024734	1485	20	AACTTCTCATAATAGGAATT	102	122	AATTCCTATTATGAGAAGTT	689214	689234	downstream
S1.Pin1944ORF3230P	686445	687929	Prevotella intermedia KCOM 1944	CP024734	1485	25	CTACCTGCTCATAATACTTGTTATC	906	931	GATAACAAGTATTATGAGCAGGTAG	688405	688430	downstream
S1.Pin2836ORF11600P	2650348	2651490	Prevotella intermedia KCOM 2836	CP024697	1143	24	CTCAATGATTTTGTTTTGGGTAGA	570	594	TCTACCCAAAACAAAATCATTGAG	2653272	2653296	downstream
S1.Pjo12C29ORF545P	14	1030	Parabacteroides johnsonii CL02T12C29	AGZP01000009	1017	25	TCTCCACTAAACTCCGGGAATCTCA	1	26	TGAGATTCCCGGAGTTTAGTGGAGA	4176	4201	downstream
S1.Pme12C32ORF2709P	98393	99592	Parabacteroides merdae CL03T12C32	AGZQ01000014	1200	23	CGATAAATGATAATTTACCGATG	1168	1191	CATCGGTAAATTATCATTTATCG	98401	98424	-	upstream
S1.Pme12C32ORF2709P	98393	99592	Parabacteroides merdae CL03T12C32	AGZQ01000014	1200	23	TGACCGTTCATTAGGAGAGGTAG	1143	1166	CTACCTCTCCTAATGAACGGTCA	98426	98449	-	upstream
S1.Pme12C32ORF4131P	1	567	Parabacteroides merdae CL03T12C32	AGZQ01000036	567	41	TCCCTTGATTAAGGACTGTAACTTGTCAATGATTTTGTTTT	1	42	AAAACAAAATCATTGACAAGTTACAGTCCTTAATCAAGGGA	1096	1137	downstream
S1.Pme306ORF8750P	409447	410670	Prevotella melaninogenica FDAARGOS_306	CP022041	1224	20	AATCTTAGATTTGGGACATT	36	56	AATGTCCCAAATCTAAGATT	411854	411874	downstream
S1.Pme306ORF8750P	409447	410670	Prevotella melaninogenica FDAARGOS_306	CP022041	1224	44	ATTCCTTTAATTAAAGATTCTAACTTGTCAATGATTTTGTTTTG	576	620	CAAAACAAAATCATTGACAAGTTAGAATCTTTAATTAAAGGAAT	411254	411298	downstream
S1.PmeOORF7324P	1247405	1248628	Prevotella melaninogenica	CP002123	1224	20	AATCTTAGATTTGGGACATT	36	56	AATGTCCCAAATCTAAGATT	1249812	1249832	downstream
S1.PmeOORF7324P	1247405	1248628	Prevotella melaninogenica	CP002123	1224	44	ATTCCTTTAATTAAAGATTCTAACTTGTCAATGATTTTGTTTTG	576	620	CAAAACAAAATCATTGACAAGTTAGAATCTTTAATTAAAGGAAT	1249212	1249256	downstream
S1.Pmi1535ORF6930P	1474020	1474580	Parvimonas micra KCOM 1535	CP009761	561	25	ATAATATTCATATTGTTTTTGTCTT	506	531	AAGACAAAAACAATATGAATATTAT	1474049	1474074	-	upstream
S1.Psp1349ORF9010P	124892	125980	Porphyromonas species COT-108 OH1349	JRAH01000034	1089	23	CTCAGAAAGTCCGCTATCTTCTT	975	998	AAGAAGATAGCGGACTTTCTGAG	127265	127288	downstream
S1.Psp1349ORF9010P	124892	125980	Porphyromonas species COT-108 OH1349	JRAH01000034	1089	29	CGCTCGTCAATCAAACTCAGAAAGTCCGC	984	1013	GCGGACTTTCTGAGTTTGATTGACGAGCG	126662	126691	downstream
S1.Psp1349ORF9010P	124892	125980	Porphyromonas species COT-108 OH1349	JRAH01000034	1089	32	TACTTCTTAAGTAGTTGCTCTTCTACCTCTAT	1014	1046	ATAGAGGTAGAAGAGCAACTACTTAAGAAGTA	126629	126661	downstream
S1.Psp1349ORF9010P	124892	125980	Porphyromonas species COT-108 OH1349	JRAH01000034	1089	49	AGCTCCTTAATTGTTTCGCTAAGGTTGGCTATGTGTTCGTCAATCAAGC	457	506	GCTTGATTGACGAACACATAGCCAACCTTAGCGAAACAATTAAGGAGCT	127217	127266	downstream
S1.Psp1349ORF9010P	124892	125980	Porphyromonas species COT-108 OH1349	JRAH01000034	1089	50	CGGAGCTTTTGGCTGAATAGCTGATTCAGTAGACCCGCTTTCTGAGTCTT	507	557	AAGACTCAGAAAGCGGGTCTACTGAATCAGCTATTCAGCCAAAAGCTCCG	127166	127216	downstream
S1.Psp3121ORFMP	2337444	2338145	Polaromonas sp. EUR3 1.2.1	JIBH01000001	702	39	CCGGAATGTGTCAATGACTTTGCTACACCCGGCGTCATA	662	701	TATGACGCCGGGTGTAGCAAAGTCATTGACACATTCCGG	2309461	2309500	-	downstream
S1.Psp3588ORF3065P	275041	275667	Porphyromonas species COT-290 OH3588	JRFC01000014	627	20	CCGAGTGTTGTCTGCGTCCA	63	83	TGGACGCAGACAACACTCGG	277424	277444	downstream
S1.Psp3588ORF3065P	275041	275667	Porphyromonas species COT-290 OH3588	JRFC01000014	627	20	TCCGCTATCTTCTTCTGCTC	492	512	GAGCAGAAGAAGATAGCGGA	277034	277054	downstream
S1.Psp3588ORF3065P	275041	275667	Porphyromonas species COT-290 OH3588	JRFC01000014	627	31	TCAATCAAGCTCAAAAAGTCCGCTATCTTCN	596	627	NGAAGATAGCGGACTTTTTGAGCTTGATTGA	277556	277587	downstream
S1.Psp3588ORF3065P	275041	275667	Porphyromonas species COT-290 OH3588	JRFC01000014	627	40	TCCAGTCGTCGTTGAAGTCTGGGAAGCGCAAAGGGGGACA	27	67	TGTCCCCCTTTGCGCTTCCCAGACTTCAACGACGACTGGA	278130	278170	downstream
S1.Psp3588ORF3065P	275041	275667	Porphyromonas species COT-290 OH3588	JRFC01000014	627	98	TTGAGTAGACCCGCTTTCTGAGTCTTAAGCTCCTTAATTGTTTCGCTACACGACTGTATGCGCTCGTCAATCAAGCTCAAAAAGTCCGCTATCTTCTT	498	596	AAGAAGATAGCGGACTTTTTGAGCTTGATTGACGAGCGCATACAGTCGTGTAGCGAAACAATTAAGGAGCTTAAGACTCAGAAAGCGGGTCTACTCAA	277589	277687	downstream
S1.PspCT06ORF15450P	3508374	3509528	Parabacteroides species CT06	CP022754	1155	29	TATCTGCTCATAATACTTGTTATCGTCAC	637	666	GTGACGATAACAAGTATTATGAGCAGATA	3510074	3510103	downstream
S1.PspDMB5ORF8025P	20671	21291	Paenibacillus species DMB5	LRAC01000160	621	31	CGCGGAACACGCTCATTGGCTTGCGGAAACA	1	32	TGTTTCCGCAAGCCAATGAGCGTGTTCCGCG	22872	22903	downstream
S1.Ral2013ORFFP	3500782	3501324	Ruminococcus albus AD2013	JAGS01000001	543	36	TTACTTACGCTGATGAAGGGTGATAAGGGTGTCGAG	507	543	CTCGACACCCTTATCACCCTTCATCAGCGTAAGTAA	3500220	3500256	+	upstream
S1.Ral7ORF3907P	244556	246052	Ruminococcus albus 7	CP002405	1497	20	GTGAGCTGTATGGTGGTTTG	708	728	CAAACCACCATACAGCTCAC	248349	248369	downstream
S1.Ral7ORF3907P	244556	246052	Ruminococcus albus 7	CP002405	1497	24	TCATAATAAGAGTTATCATCACCT	890	914	AGGTGATGATAACTCTTATTATGA	248163	248187	downstream
S1.Ral7ORF3907P	244556	246052	Ruminococcus albus 7	CP002405	1497	26	GCAGGCTCATCATCAGGATTCTGCGG	771	797	CCGCAGAATCCTGATGATGAGCCTGC	248280	248306	downstream
S1.Ral7ORF3907P	244556	246052	Ruminococcus albus 7	CP002405	1497	41	TTGCCCTGTTTGATAAGCTCCTCTTTCTCAGCTCTGATACG	813	854	CGTATCAGAGCTGAGAAAGAGGAGCTTATCAAACAGGGCAA	248223	248264	downstream
S1.RanHXbORF216P	206357	207310	Riemerella anatipestifer HXb2	CP011859	954	21	TAAATGATAATTTAGCACAAT	511	532	ATTGTGCTAAATTATCATTTA	206068	206089	-	downstream
S1.RanHXbORF216P	206357	207310	Riemerella anatipestifer HXb2	CP011859	954	444	TTATAATATTTTCAAAGACTGATAAATATATAAAGTCTCTGTTAAACTATTTCCTCTTACAATAGTACAATCACAAGCAAAAATAGGCTCTCTCCAAAAATTAATAATTCCAGCATTTGCTCCCGAAGCACTTATGGTTATCGTGTTTTCGGAGAAATTACTTTCATCGTGATAATATGAAAAATCTAAACCCGCAGAAACTACTTTGATATTTCCACTGGTATTAGCTTGTTTCTCAGTAATTAAAGTCCCCTTTTTTATCAAAGCATATTTCCCCAACTTCTTCACCTCCCACCCCTCTGGAATTTCTCTTTTTAGGATTTCGTTATATACCATTTTTCCACCGCTGGATTTATAAGGTTTTCCGCTTTCATCGGGGAAATCAAATTGCACAAACCA…	510	954	CTAAATGATAATTTAGCACAATTAGCAAAAACGATTTATGATTATTGGTTTGTGCAATTTGATTTCCCCGATGAAAGCGGAAAACCTTATAAATCCAGCGGTGGAAAAATGGTATATAACGAAATCCTAAAAAGAGAAATTCCAGAGGGGTGGGAGGTGAAGAAGTTGGGGAAATATGCTTTGATAAAAAAGGGGACTTTAATTACTGAGAAACAAGCTAATACCAGTGGAAATATCAAAGTAGTTTCTGCGGGTTTAGATTTTTCATATTATCACGATGAAAGTAATTTCTCCGAAAACACGATAACCATAAGTGCTTCGGGAGCAAATGCTGGAATTATTAATTTTTGGAGAGAGCCTATTTTTGCTTGTGATTGTACTATTGTAAGAGGAAATAGT…	206356	206800	-	upstream
S1.Rho183ORF10860P	2344802	2345476	Roseburia hominis A2-183	CP003040	675	21	ATTGGAAGAAGCCAGTCTCTG	620	641	CAGAGACTGGCTTCTTCCAAT	2347136	2347157	downstream
S1.RobA2ORF29030P	2942243	2943307	Ruminococcus obeum A2-162	FP929054	1065	30	ATCACCAAACATCTCGACAAATCGGGCTTT	468	498	AAAGCCCGATTTGTCGAGATGTTTGGTGAT	2942809	2942839	-	upstream
S1.Rsp80ORF1526P	1700653	1701408	Ruminococcus species 80/3	HF545616	756	185	AGCCTACACCAGCACCAACTATCCGGAATCTCAAACGGCACTTCATCGGCGATACACCGCTCTTTTCCGTCGATGATCTCATAAGGAATTTTATCCCTTGTAATGATGACGGATTCATTCTTGTTTTTCTTGATTTTTCCCTGTTTTATAAGTTCCTGTTTTTCAGCTCTGATACGCTCTAACAG	93	278	CTGTTAGAGCGTATCAGAGCTGAAAAACAGGAACTTATAAAACAGGGAAAAATCAAGAAAAACAAGAATGAATCCGTCATCATTACAAGGGATAAAATTCCTTATGAGATCATCGACGGAAAAGAGCGGTGTATCGCCGATGAAGTGCCGTTTGAGATTCCGGATAGTTGGTGCTGGTGTAGGCT	1703459	1703644	downstream
S1.Rsp80ORF1526P	1700653	1701408	Ruminococcus species 80/3	HF545616	756	23	TGCGGAACGAGCTTGCCCTGCAC	42	65	GTGCAGGGCAAGCTCGTTCCGCA	1703672	1703695	downstream
S1.Rsp80ORF350P	379750	380271	Ruminococcus species 80/3	HF545616	522	33	GCTTACGCTGATGAAGGGTGATAAGGGAGTCGA	466	499	TCGACTCCCTTATCACCCTTCATCAGCGTAAGC	383607	383640	downstream
S1.Sag572IIP	240902	242434	Streptococcus agalactiae NGBS572	CP007632	1533	22	TTTTCTGTTTTATAGTTTTTTC	1162	1184	GAAAAAACTATAAAACAGAAAA	244998	245020	downstream
S1.Sag572IIP	240902	242434	Streptococcus agalactiae NGBS572	CP007632	1533	26	CTTGGCATTTTAACACCATAAACCGA	1392	1418	TCGGTTTATGGTGTTAAAATGCCAAG	244764	244790	downstream
S1.Sag572IIP	240902	242434	Streptococcus agalactiae NGBS572	CP007632	1533	27	ATAAGGAGAGTTATCATCTCCTTTTGT	975	1002	ACAAAAGGAGATGATAACTCTCCTTAT	244415	244442	downstream
S1.Sag572IIP	240902	242434	Streptococcus agalactiae NGBS572	CP007632	1533	27	TTCGTCAGAAATGATAACTTTCTTTAG	1254	1281	CTAAAGAAAGTTATCATTTCTGACGAA	244901	244928	downstream
S1.Sag572IIP	240902	242434	Streptococcus agalactiae NGBS572	CP007632	1533	32	TCTTTTTCTATATCTTCCATATCTAAAACCCA	1113	1145	TGGGTTTTAGATATGGAAGATATAGAAAAAGA	245037	245069	downstream
S1.Sag572IIP	240902	242434	Streptococcus agalactiae NGBS572	CP007632	1533	36	GAGAGGCGGGAGGGGGAGGAGAGTTGAATTTAGAAA	1431	1467	TTTCTAAATTCAACTCTCCTCCCCCTCCCGCCTCTC	244715	244751	downstream
S1.Sag572IIP	240902	242434	Streptococcus agalactiae NGBS572	CP007632	1533	54	CCAAATCTTTCTTCTTGAGTTTACCTTCCTCATAGAGTTTTTGCTTTTCAGCTT	907	961	AAGCTGAAAAGCAAAAACTCTATGAGGAAGGTAAACTCAAGAAGAAAGATTTGG	244456	244510	downstream
S1.SagSA111ORF272P	250855	252006	Streptococcus agalactiae	LT545678	1152	28	TAGCTCTTCTAAATGATGATTTATCTGT	479	507	ACAGATAAATCATCATTTAGAAGAGCTA	254217	254245	downstream
S1.San238ORF1130P	1155322	1155723	Streptococcus anginosus C238	CP003861	402	26	AGGGTGGAAAAGAAATCGCCGATGGC	342	368	GCCATCGGCGATTTCTTTTCCACCCT	1160118	1160144	downstream
S1.San238ORF1130P	1155322	1155723	Streptococcus anginosus C238	CP003861	402	28	TACTCACGCTGATGAAGGGCAATGGAGC	373	401	GCTCCATTGCCCTTCATCAGCGTGAGTA	1156694	1156722	downstream
S1.San25959ORFBP	41034	41786	Senegalemassilia anaerobia strain JC110	CAEM01000030	753	25	AAACATCTCGACAAACCGGGATTTG	173	198	CAAATCCCGGTTTGTCGAGATGTTT	44473	44498	downstream
S1.San624ORF1212P	1181098	1181532	Streptococcus anginosus subsp. whileyi MAS624	AP013072	435	53	CTAGGGTGGAAAAGAAATCGCCGATGGCTTGTTGTTCGGGGAGAGAGGGGAAA	382	435	TTTCCCCTCTCTCCCCGAACAACAAGCCATCGGCGATTTCTTTTCCACCCTAG	1182566	1182619	downstream
S1.ScaCR03ORFBP	930854	931483	Staphylococcus capitis CR03	CTEB01000001	630	21	TAAAGAAATTTCCTATTTTTT	517	538	AAAAAATAGGAAATTTCTTTA	930945	930966	-	upstream
S1.ScaCR05ORF20006P	1524	2153	Staphylococcus capitis CR05	CTEO01000012	630	21	TAAAGAAATTTCCTATTTTTT	517	538	AAAAAATAGGAAATTTCTTTA	1615	1636	-	upstream
S1.ScaCR09ORF10398P	401396	402025	Staphylococcus capitis CR09	CTEL01000001	630	21	TAAAGAAATTTCCTATTTTTT	517	538	AAAAAATAGGAAATTTCTTTA	401487	401508	-	upstream
S1.Sdy10956ORFCP	4191688	4192050	Shigella dysenteriae CFSAN010956	CP026827	363	157	ATGAGAGCAGAGATAGCGCTGATGTCCGGCAGTGCTTTTGCCGTTACGCACCACGCCTTCAGTAGCGGAGCAGGAAGGACATCTGATGGAAATGGAAGCCACGCAAGCACCTTAAAATCACCATCATACACTAAATCAGTAAGTTGGCAGCATTACC	0	157	GGTAATGCTGCCAACTTACTGATTTAGTGTATGATGGTGATTTTAAGGTGCTTGCGTGGCTTCCATTTCCATCAGATGTCCTTCCTGCTCCGCTACTGAAGGCGTGGTGCGTAACGGCAAAAGCACTGCCGGACATCAGCGCTATCTCTGCTCTCAT	176481	176638	-	downstream
S1.Sga16831ORF5615P	1169381	1170631	Streptococcus gallolyticus subsp. gallolyticus DSM 16831	CP018822	1251	30	CTTACGCTGATGAAGAGTGATGAGGCGGTC	555	585	GACCGCCTCATCACTCTTCATCAGCGTAAG	1174878	1174908	downstream
S1.SgaS1ORF4805P	952616	953113	Streptococcus gallolyticus ICDDRB-NRC-S1	CP013688	498	22	TACGCTGATGAAGAGTGATGAG	450	472	CTCATCACTCTTCATCAGCGTA	957781	957803	downstream
S1.ShaB36ORF13020P	2566935	2568080	Salinicoccus halodurans H3B36	CP011366	1146	128	CGCTGTTCCCATACATCGTTAAAGCTTTTAAAACGAATTTCAGGAGTATTTTTTTCATTTTCAACGAACATTACTCTAAGGTATTGTTGTTTCAAATTTTTCAATATGTTAATTTTTCGAAGATGAAG	519	647	CTTCATCTTCGAAAAATTAACATATTGAAAAATTTGAAACAACAATACCTTAGAGTAATGTTCGTTGAAAATGAAAAAAATACTCCTGAAATTCGTTTTAAAAGCTTTAACGATGTATGGGAACAGCG	2569669	2569797	downstream
S1.Sin12537ORF365P	476264	477451	Scardovia inopinata	AP012334	1188	121	CGCTGCTCCCATGGTTTTGTGAAACCTTTGAATCTAAGGTGTTGAGAAAAAATGAGTTGTAGGTATGCTTGTTTTTTCTTTTGTAGAAGCTCTTTTTTACGCTCGGTGGCAGCGATAAGAT	511	632	ATCTTATCGCTGCCACCGAGCGTAAAAAAGAGCTTCTACAAAAGAAAAAACAAGCATACCTACAACTCATTTTTTCTCAACACCTTAGATTCAAAGGTTTCACAAAACCATGGGAGCAGCG	479141	479262	downstream
S1.Sin12537ORF365P	476264	477451	Scardovia inopinata	AP012334	1188	24	CTTACGCTGCTCCCAAGCGTCAGT	42	66	ACTGACGCTTGGGAGCAGCGTAAG	479728	479752	downstream
S1.Sin12537ORF365P	476264	477451	Scardovia inopinata	AP012334	1188	26	ACATCACCCAACTTACGCTGCTCCCA	51	77	TGGGAGCAGCGTAAGTTGGGTGATGT	479126	479152	downstream
S1.Sin1620ORF7170P	730069	730617	Streptococcus intermedius TYG1620	AP014880	549	23	CTAAATGATGATTTATCTTTTTA	518	541	TAAAAAGATAAATCATCATTTAG	731161	731184	downstream
S1.Sin1620ORF7170P	730069	730617	Streptococcus intermedius TYG1620	AP014880	549	26	TCAAGCTGCTAAATGATGATTTATCT	523	549	AGATAAATCATCATTTAGCAGCTTGA	733297	733323	downstream
S1.Sjo781ORF4280P	28164	28355	Synergistes jonesii 78-1	JMKI01000031	192	29	GCTCACGCTGATGAAGAGTGATAAGGTTG	146	175	CAACCTTATCACTCTTCATCAGCGTGAGC	29317	29346	downstream
S1.Sma198ORF994P	979421	980005	Streptococcus macedonicus ACA-DC 198	HE613569	585	468	TGATGAAGAGTGATAGTGTTATCTAACGTTTTGAAGAAGGTACCGATTTTTTGTTGTTCTTCAAGACTTGGTAAAAGAATTTGAGCTTCTTTAATATCATTTGAGTTGATACTTTCAAAAGTTGATCCTGTACTTAATTTCGTCCAGTAGCCATTTTGCTTCATTCTTCCAAGTGATTGAAACAGAAATTCATTTCCTTTAATCGCTGCAACTCCACGACCTAAAACAACGTCATAATCAGTTTTTCCAATATCTCCAACTGGTGCACGAACACTCAAAATCAAATCACCTTTATCAGCAGTTTTTGTTACTTGTGTAGTCCAAACTCTAGGAACCACTCTGCCATCTTTCATATCTGCATTACCTTGAACGAGAATATAATCAGACGGATTTTCTGTA…	47	515	TTGGGAACAGCGTAAGCTTGGAAATGTAGCAAAAATTACTATGGGTCAATCGCCTAACTCTGAAAACTATACAGAAAATCCGTCTGATTATATTCTCGTTCAAGGTAATGCAGATATGAAAGATGGCAGAGTGGTTCCTAGAGTTTGGACTACACAAGTAACAAAAACTGCTGATAAAGGTGATTTGATTTTGAGTGTTCGTGCACCAGTTGGAGATATTGGAAAAACTGATTATGACGTTGTTTTAGGTCGTGGAGTTGCAGCGATTAAAGGAAATGAATTTCTGTTTCAATCACTTGGAAGAATGAAGCAAAATGGCTACTGGACGAAATTAAGTACAGGATCAACTTTTGAAAGTATCAACTCAAATGATATTAAAGAAGCTCAAATTCTTTTACC…	984021	984489	downstream
S1.Sma679ORF961P	855162	856364	Streptococcus macedonicus 679	FLZS01000002	1203	20	CTTACGCTGTTCCCAAGCGT	661	681	ACGCTTGGGAACAGCGTAAG	860794	860814	downstream
S1.Sma679ORF961P	855162	856364	Streptococcus macedonicus 679	FLZS01000002	1203	21	CCCAACTTACGCTGTTCCCAA	47	68	TTGGGAACAGCGTAAGTTGGG	860789	860810	downstream
S1.Smi1350ORF315P	54234	55784	Streptococcus mitis KCOM 1350	CP012646	1551	114	ATCATTTGGGTCTTGTTCAACTAATTTTCCTTGCATAGCATATTGAAGAATAGATTTTTTTAGTTTATCTGGAAATTCTTTATCTAGCTGTTCTAATCTATTATAACTTTCAGC	768	882	GCTGAAAGTTATAATAGATTAGAACAGCTAGATAAAGAATTTCCAGATAAACTAAAAAAATCTATTCTTCAATATGCTATGCAAGGAAAATTAGTTGAACAAGACCCAAATGAT	57804	57918	downstream
S1.Smi1350ORF315P	54234	55784	Streptococcus mitis KCOM 1350	CP012646	1551	125	ATAATAAGAGTTATCATCTCCTTGGGAAACAATTGGAATCTCTAAATCTTTCTTTTTAATCTTGCCTTCTTCGAAAAGTTTTTGCTTTTCTGCTCGTATTTTTTCAAGTAAAACTTCGACTGATT	883	1008	AATCAGTCGAAGTTTTACTTGAAAAAATACGAGCAGAAAAGCAAAAACTTTTCGAAGAAGGCAAGATTAAAAAGAAAGATTTAGAGATTCCAATTGTTTCCCAAGGAGATGATAACTCTTATTAT	57678	57803	downstream
S1.Smi1350ORF315P	54234	55784	Streptococcus mitis KCOM 1350	CP012646	1551	30	CTTCCATCAGCGAACTTCTCATAATGTTTC	191	221	GAAACATTATGAGAAGTTCGCTGATGGAAG	58462	58492	downstream
S1.Smi1350ORF315P	54234	55784	Streptococcus mitis KCOM 1350	CP012646	1551	34	TCACCCACTCCCAATTCTCAGGAATATCATAAGG	240	274	CCTTATGATATTCCTGAGAATTGGGAGTGGGTGA	58409	58443	downstream
S1.SmiOT25ORF982P	732184	733320	Streptococcus mitis OT25	JYGP01000002	1137	24	AAACATCTCGTTAAATCGGGATTT	537	561	AAATCCCGATTTAACGAGATGTTT	732759	732783	-	upstream
S1.SmiOT25ORF982P	732184	733320	Streptococcus mitis OT25	JYGP01000002	1137	26	ACAAAGTCTGCGAATTCGTTTTGGAG	1029	1055	CTCCAAAACGAATTCGCAGACTTTGT	732265	732291	-	upstream
S1.SmuNG8ORF2050P	428771	429877	Streptococcus mutans NG8	CP013237	1107	21	GGCTTGATTTACTGAAATTTC	1077	1098	GAAATTTCAGTAAATCAAGCC	431463	431484	downstream
S1.Sor351ORF498P	533412	533969	Streptococcus oralis S.MIT/ORALIS-351	CP019562	558	23	TCAAGCCAGTAAATGATGATTTA	535	558	TAAATCATCATTTACTGGCTTGA	536726	536749	downstream
S1.Sor89aORFEP	329786	330916	Streptococcus oralis 89a	LKPC01000007	1131	25	CAAACATCTCGTTAAATCGGGATTT	531	556	AAATCCCGATTTAACGAGATGTTTG	330360	330385	-	upstream
S1.Sor89aORFEP	329786	330916	Streptococcus oralis 89a	LKPC01000007	1131	28	ACAAAGTCTGCGAATTCGTTTTGGAGGG	1021	1049	CCCTCCAAAACGAATTCGCAGACTTTGT	329867	329895	-	upstream
S1.Spn001ORF1107P	1123879	1124475	Streptococcus pneumoniae MDRSPN001	AP018391	597	479	AATTGTGATTTGTCGACCAGGGCTACAAAGTCTGCGAACTCATTTTGGAGGGCTAGTGGGGGGAGGGGGATGGAAATATTTAATAAATCTGATTTGGTTAAACTAGGTATTGTTACAGCCTTATTTAACTTCTCAAAATTGTATAATTGACAAAAATAGAATAAATATTCTGAGTTTATTTTTTCTAAAACAGGCTCTAATCCAAATGCTGTATCTACATTCCAAAAATTTTCTCTAACTAAAATAGGTTTATTTATATTTCCTTTACGTCCAATAATAACTGAATTTTTCTTCACTATCCAATCTTTAGCATATCCCATAATTCCCCCACTTCCATAAATAGGAAATTTCCCATCAGCATCTTCAACCTGTTTTTGATTTTTACCATTTCTTATTGTT…	60	539	AAATCCCGATTTAACGAGATGTTTGGGGATGTTATTCTAAATGAAAAAGAATGGAAAGTTAGCAAATGGAACGAGATTCTAACAATAAGAAATGGTAAAAATCAAAAACAGGTTGAAGATGCTGATGGGAAATTTCCTATTTATGGAAGTGGGGGAATTATGGGATATGCTAAAGATTGGATAGTGAAGAAAAATTCAGTTATTATTGGACGTAAAGGAAATATAAATAAACCTATTTTAGTTAGAGAAAATTTTTGGAATGTAGATACAGCATTTGGATTAGAGCCTGTTTTAGAAAAAATAAACTCAGAATATTTATTCTATTTTTGTCAATTATACAATTTTGAGAAGTTAAATAAGGCTGTAACAATACCTAGTTTAACCAAATCAGATTTATTA…	1123936	1124415	-	upstream
S1.Spn001ORF437P	436815	437987	Streptococcus pneumoniae MDRSPN001	AP018391	1173	298	CATAATAAGAGTTATCATCTCCTTGGGAAACAATAGAAATGTCCAAATCTTTCTTTTTAATCTTGCCTTCTTCAAAGAGTTTTTGTTTTTCTGCTCGTATTTTTTCAAGTAAAACTTCGACTGATTCATCATTTGGGTCTTGTTCAACTAATTTTCCTTGCATAGCATATTGAAGAATAGATTTTTTTAGTTTATCTGGAAATTCTTTATCTAGCTGTTCTAGTCTATTATAACTTTCAGCATATTCATCTACTTTTTCTAAAGCTGATTCGATTGCTTCTATTATGCGTTGTTGTTC	315	613	GAACAACAACGCATAATAGAAGCAATCGAATCAGCTTTAGAAAAAGTAGATGAATATGCTGAAAGTTATAATAGACTAGAACAGCTAGATAAAGAATTTCCAGATAAACTAAAAAAATCTATTCTTCAATATGCTATGCAAGGAAAATTAGTTGAACAAGACCCAAATGATGAATCAGTCGAAGTTTTACTTGAAAAAATACGAGCAGAAAAACAAAAACTCTTTGAAGAAGGCAAGATTAAAAAGAAAGATTTGGACATTTCTATTGTTTCCCAAGGAGATGATAACTCTTATTATG	439964	440262	downstream
S1.Spn110ORF1420P	1455177	1455770	Streptococcus pneumoniae NT_110_58	CP007593	594	22	AATTGTGATTTGTCGACCAGGG	514	536	CCCTGGTCGACAAATCACAATT	1455234	1455256	-	upstream
S1.Spn110ORF1420P	1455177	1455770	Streptococcus pneumoniae NT_110_58	CP007593	594	41	TACAAAGTCTGCGAACTCATTTTGGAGGGCTAGTGGGGGGA	472	513	TCCCCCCACTAGCCCTCCAAAATGAGTTCGCAGACTTTGTA	1455257	1455298	-	upstream
S1.Spn110ORF1420P	1455177	1455770	Streptococcus pneumoniae NT_110_58	CP007593	594	64	AGTACTCCTCACTAAACAACTCATCTGATTTAGGATAATTTTTGCCCCTATCACCATCTATAAT	60	124	ATTATAGATGGTGATAGGGGCAAAAATTATCCTAAATCAGATGAGTTGTTTAGTGAGGAGTACT	1455646	1455710	-	upstream
S1.Spn110ORFAP	1455177	1455665	Streptococcus pneumoniae NT_110_58	CP007593	489	22	AATTGTGATTTGTCGACCAGGG	409	431	CCCTGGTCGACAAATCACAATT	1455234	1455256	-	upstream
S1.Spn110ORFAP	1455177	1455665	Streptococcus pneumoniae NT_110_58	CP007593	489	41	TACAAAGTCTGCGAACTCATTTTGGAGGGCTAGTGGGGGGA	367	408	TCCCCCCACTAGCCCTCCAAAATGAGTTCGCAGACTTTGTA	1455257	1455298	-	upstream
S1.Spn1157ORF23060P	2206109	2206831	Streptococcus pneumoniae KK1157	AP018044	723	162	CATAATAAGAGTTATCATCTCCTTGGGAAACAATAGAAATGTCCAAATCTTTCTTTTTAATCTTGCCTTCTTCAAAGAGTTTTTGTTTTTCTGCTCGTATTTTTTCAAGTAAAACTTCGACTGATTCATCATTTGGGTCTTGTTCAACTAATTTTCCTTGCA	1	163	TGCAAGGAAAATTAGTTGAACAAGACCCAAATGATGAATCAGTCGAAGTTTTACTTGAAAAAATACGAGCAGAAAAACAAAAACTCTTTGAAGAAGGCAAGATTAAAAAGAAAGATTTGGACATTTCTATTGTTTCCCAAGGAGATGATAACTCTTATTATG	22994	23156	downstream
S1.Spn1157ORF360P	19735	19902	Streptococcus pneumoniae KK1157	AP018044	168	32	AGCCACCTCTGACAATTTCAACCAATGTAGAA	8	40	TTCTACATTGGTTGAAATTGTCAGAGGTGGCT	35067	35099	downstream
S1.Spn1157ORF360P	19735	19902	Streptococcus pneumoniae KK1157	AP018044	168	33	CATCTACTTCAGAAGTAAGATAATCTTTGATTG	49	82	CAATCAAAGATTATCTTACTTCTGAAGTAGATG	35027	35060	downstream
S1.Spn1157ORF360P	19735	19902	Streptococcus pneumoniae KK1157	AP018044	168	80	CCTGATTTTTGATTTTTCTTTAACATTATTTATATACTTTTCACCCTTTTCAGTATCACCTATTTTTATCCAATTTATTC	82	162	GAATAAATTGGATAAAAATAGGTGATACTGAAAAGGGTGAAAAGTATATAAATAATGTTAAAGAAAAATCAAAAATCAGG	34948	35028	downstream
S1.Spn11AORF70P	11235	12272	Streptococcus pneumoniae 11A	CP018838	1038	204	CATAATAAGAGTTATCATCTCCTTGGGAAACAATAGAAATGTCCAAATCTTTCTTTTTAATCTTGCCTTCTTCAAAGAGTTTTTGTTTTTCTGCTCGTATTTTTTCAAGTAAAACTTCGACTGATTCATCATTTGGGTCTTGTTCAACTAATTTTCCTTGCATAGCATATTGAAGAATAGATTTTTTTAGTTTATCTGGAAATT	274	478	AATTTCCAGATAAACTAAAAAAATCTATTCTTCAATATGCTATGCAAGGAAAATTAGTTGAACAAGACCCAAATGATGAATCAGTCGAAGTTTTACTTGAAAAAATACGAGCAGAAAAACAAAAACTCTTTGAAGAAGGCAAGATTAAAAAGAAAGATTTGGACATTTCTATTGTTTCCCAAGGAGATGATAACTCTTATTATG	14250	14454	downstream
S1.Spn11AORF70P	11235	12272	Streptococcus pneumoniae 11A	CP018838	1038	77	TTTATCTAGCTGTTCTAGTCTATTATAACTTTCAGCATATTCATCTACTTTTTCTAAAGCTGATTCGATTGCTTCTA	196	273	TAGAAGCAATCGAATCAGCTTTAGAAAAAGTAGATGAATATGCTGAAAGTTATAATAGACTAGAACAGCTAGATAAA	14455	14532	downstream
S1.Spn122ORF514P	474399	474632	Streptococcus pneumoniae D122	CP016632	234	85	CCTCACCCACTCCCAAGTATCAGGAATATCATAAGGAACATCAATTTCTTGAGTACTTCCATCAGCAAACTTCCCATAATGTTTC	50	135	GAAACATTATGGGAAGTTTGCTGATGGAAGTACTCAAGAAATTGATGTTCCTTATGATATTCCTGATACTTGGGAGTGGGTGAGG	478811	478896	downstream
S1.Spn1350ORF1960P	19162	19800	Streptococcus pneumoniae CCUG 1350	LQQG01000056	639	26	TCCCCAAACATCTCGTTAAATCGGGA	42	68	TCCCGATTTAACGAGATGTTTGGGGA	19732	19758	-	upstream
S1.Spn1350ORF1960P	19162	19800	Streptococcus pneumoniae CCUG 1350	LQQG01000056	639	34	CTACAAAGTCTGCGAACTCATTTTGGAGGGCTAG	525	559	CTAGCCCTCCAAAATGAGTTCGCAGACTTTGTAG	19241	19275	-	upstream
S1.Spn141ORF4710P	470191	471465	Streptococcus pneumoniae OXC141	FQ312027	1275	319	CATAATAAGAGTTATCATCTCCTTGGGAAACAATAGAAATGTCCAAATCTTTCTTTTTAATCTTGCCTTCTTCAAAGAGTTTTTGTTTTTCTGCTCGTATTTTTTCAAGTAAAACTTCGACTGATTCATCATTTGGGTCTTGTTCAACTAATTTTCCTTGCATAGCATATTGAAGAATAGATTTTTTTAGTTTATCTGGAAATTCTTTATCTAGCTGTTCTAGTCTATTATAACTTTCAGCATATTCATCTACTTTTTCTAAAGCTGATTCGATTGCTTCTACTATTCGTTGTTGTTCGGATAGTGGAGGGAGAGGGAT	402	721	ATCCCTCTCCCTCCACTATCCGAACAACAACGAATAGTAGAAGCAATCGAATCAGCTTTAGAAAAAGTAGATGAATATGCTGAAAGTTATAATAGACTAGAACAGCTAGATAAAGAATTTCCAGATAAACTAAAAAAATCTATTCTTCAATATGCTATGCAAGGAAAATTAGTTGAACAAGACCCAAATGATGAATCAGTCGAAGTTTTACTTGAAAAAATACGAGCAGAAAAACAAAAACTCTTTGAAGAAGGCAAGATTAAAAAGAAAGATTTGGACATTTCTATTGTTTCCCAAGGAGATGATAACTCTTATTATG	473445	473764	downstream
S1.Spn19AORF10475P	47701	49251	Streptococcus pneumoniae MTY1662SN214	LKAA01000008	1551	127	CATAATAAGAGTTATCATCTCCTTGGGAAACAATAGAAATGTCCAAATCTTTCTTTTTAATCTTGCCTTCTTCAAAGAGTTTTTGTTTTTCTGCTCGTATTTTTTCAAGTAAAACTTCGACTGATTC	864	991	GAATCAGTCGAAGTTTTACTTGAAAAAATACGAGCAGAAAAACAAAAACTCTTTGAAGAAGGCAAGATTAAAAAGAAAGATTTGGACATTTCTATTGTTTCCCAAGGAGATGATAACTCTTATTATG	51228	51355	downstream
S1.Spn19AORF9815P	6920	7516	Streptococcus pneumoniae MTY1662SN214	LKAA01000009	597	29	TCCCCAAACATCTCGTTAAATCGGGATTT	60	89	AAATCCCGATTTAACGAGATGTTTGGGGA	7427	7456	-	upstream
S1.Spn19AORF9815P	6920	7516	Streptococcus pneumoniae MTY1662SN214	LKAA01000009	597	48	CTACAAAGTCTGCGAACTCATTTTGGAGGGCTAGTGGGGGGAGGGGGA	469	517	TCCCCCTCCCCCCACTAGCCCTCCAAAATGAGTTCGCAGACTTTGTAG	6999	7047	-	upstream
S1.Spn19FJRORF9580P	1774865	1776145	Streptococcus pneumoniae 19F J. Rosch	CP025076	1281	720	CATAATAAGAGTTATCATCTCCTTGGGAAACAATAGAAATGTCCAAATCTTTCTTTTTAATCTTGCCTTCTTCAAAGAGTTTTTGTTTTTCTGCTCGTATTTTTTCAAGTAAAACTTCGACTGATTCATCATTTGGGTCTTGTTCAACTAATTTTCCTTGCATAGCATATTGAAGAATAGATTTTTTTAGTTTATCTGGAAATTCTTTATCTAGCTGTTCTAGTCTATTATAACTTTCAGCATATTCATCTACTTTTTCTAAAGCTGATTCGATTGCTTCTACTATTCGTTGTTGTTCGGATAGTGAGGGGAGAGCAATTAATAATAGATTAAAATTATAATCATTGATTGCAGGATAACTTGTTCCAGTAGATTTATTATTAACACGATTGATAAAAT…	1	721	TGAGGATAAAATCAATTTATTGGAATTTTGGGCAAAATAAGCCAGAGAAATCCTTTAGGTATATAGATACGTCTAGTATTGATAGAAAAAAGAACATAATCAACTACAAAAATCTACAATATCTTTCACCTGAACAAGCGCCTTCCCGTGCTAGAAAATTAGTTTCGCAGAATAGTGTCTTATTTTCAACAGTTAGACCATATCTAAAAAATATTGCTGTAGTTAGAGAACTTAAAGAGTATTTGATAGCTAGTACAGCATTTATTGTTTTGGATACTTTACTTAACGAAACATATTTGAAATATTATTTATTATCAGATAATTTTATCAATCGTGTTAATAATAAATCTACTGGAACAAGTTATCCTGCAATCAATGATTATAATTTTAATCTATTAT…	1778122	1778842
S1.Spn19FORF462P	452623	453921	Streptococcus pneumoniae 19F	CP001015	1299	738	TATTCCCATAATAAGAGTTATCATCTCCTTGGGAAACAATAGAAATGTCCAAATCTTTCTTTTTAATCTTGCCTTCTTCAAAGAGTTTTTGTTTTTCTGCTCGTATTTTTTCAAGTAAAACTTCGACTGATTCATCATTTGGGTCTTGTTCAACTAATTTTCCTTGCATAGCATATTGAAGAATAGATTTTTTTAGTTTATCTGGAAATTCTTTATCTAGCTGTTCTAGTCTATTATAACTTTCAGCATATTCATCTACTTTTTCTAAAGCTGATTCGATTGCTTCTATTATGCGTTGTTGTTCGGATAGTGGGGGGAGAGGGATAAGAATAGAAGCAACTTTATCACTATTCAAGTTTTTCACAACAGCTCCACTAATTAGAGATAGAAATTGAGAAT…	7	745	TTTCTACATTGGTTGAAATTGTCAGAGGTGGCTCTCCACGACCAATCAAAGATTATCTTACTTCTGAAGTAGATGGAATAAATTGGATAAAAATAGGTGATACTGAAAAGGGTGAAAAGTATATAAATAATGTTAAAGAAAAAATCAAAAAATCAGGACTTAACAAAACTAGATTTGTAAAAAAAGGTACATTTTTGTTAACTAATTCTATGAGTTTTGGTAGACCTTATATTTTGAATGTTGATGGTGCAATACACGATGGATGGTTGGCTATTTCGAACTATGAAAACTCATTAAATAAAGATTACCTATTCTATATTCTTTCATCAAATGTAGTTTATTCTCAATTTCTATCTCTAATTAGTGGAGCTGTTGTGAAAAACTTGAATAGTGATAAAG…	454411	455149
S1.Spn219ORF535P	489247	489792	Streptococcus pneumoniae D219	CP016227	546	85	CCTCACCCACTCCCAAGTATCAGGAATATCATAAGGAACATCAATTTCTTGAGTACTTCCATCAGCAAACTTCCCATAATGTTTC	50	135	GAAACATTATGGGAAGTTTGCTGATGGAAGTACTCAAGAAATTGATGTTCCTTATGATATTCCTGATACTTGGGAGTGGGTGAGG	493180	493265	downstream
S1.Spn224896ORF1030P	35594	36874	Streptococcus pneumoniae 224896	LRTZ01000111	1281	282	CATAATAAGAGTTATCATCTCCTTGGGAAACAATAGAAATGTCCAAATCTTTCTTTTTAATCTTGCCTTCTTCAAAGAGTTTTTGTTTTTCTGCTCGTATTTTTTCAAGTAAAACTTCGACTGATTCATCATTTGGGTCTTGTTCAACTAATTTTCCTTGCATAGCATATTGAAGAATAGATTTTTTTAGTTTATCTGGAAATTCTTTATCTAGCTGTTCTAGTCTATTATAACTTTCAGCATATTCATCTACTTTTTCTAAAGCTGATTCGATTGCTTCTA	439	721	TAGAAGCAATCGAATCAGCTTTAGAAAAAGTAGATGAATATGCTGAAAGTTATAATAGACTAGAACAGCTAGATAAAGAATTTCCAGATAAACTAAAAAAATCTATTCTTCAATATGCTATGCAAGGAAAATTAGTTGAACAAGACCCAAATGATGAATCAGTCGAAGTTTTACTTGAAAAAATACGAGCAGAAAAACAAAAACTCTTTGAAGAAGGCAAGATTAAAAAGAAAGATTTGGACATTTCTATTGTTTCCCAAGGAGATGATAACTCTTATTATG	38851	39133	downstream
S1.Spn224896ORF1030P	35594	36874	Streptococcus pneumoniae 224896	LRTZ01000111	1281	28	CGTTGTTGTTCGGATAGTGGGGGGAGAG	406	434	CTCTCCCCCCACTATCCGAACAACAACG	39138	39166	downstream
S1.Spn225994ORF1030P	35594	36874	Streptococcus pneumoniae 225994	LRSN01000111	1281	282	CATAATAAGAGTTATCATCTCCTTGGGAAACAATAGAAATGTCCAAATCTTTCTTTTTAATCTTGCCTTCTTCAAAGAGTTTTTGTTTTTCTGCTCGTATTTTTTCAAGTAAAACTTCGACTGATTCATCATTTGGGTCTTGTTCAACTAATTTTCCTTGCATAGCATATTGAAGAATAGATTTTTTTAGTTTATCTGGAAATTCTTTATCTAGCTGTTCTAGTCTATTATAACTTTCAGCATATTCATCTACTTTTTCTAAAGCTGATTCGATTGCTTCTA	439	721	TAGAAGCAATCGAATCAGCTTTAGAAAAAGTAGATGAATATGCTGAAAGTTATAATAGACTAGAACAGCTAGATAAAGAATTTCCAGATAAACTAAAAAAATCTATTCTTCAATATGCTATGCAAGGAAAATTAGTTGAACAAGACCCAAATGATGAATCAGTCGAAGTTTTACTTGAAAAAATACGAGCAGAAAAACAAAAACTCTTTGAAGAAGGCAAGATTAAAAAGAAAGATTTGGACATTTCTATTGTTTCCCAAGGAGATGATAACTCTTATTATG	38851	39133	downstream
S1.Spn225994ORF1030P	35594	36874	Streptococcus pneumoniae 225994	LRSN01000111	1281	28	CGTTGTTGTTCGGATAGTGGGGGGAGAG	406	434	CTCTCCCCCCACTATCCGAACAACAACG	39138	39166	downstream
S1.Spn23FORF4620P	445191	446471	Streptococcus pneumoniae 23F	FM211187	1281	282	CATAATAAGAGTTATCATCTCCTTGGGAAACAATAGAAATGTCCAAATCTTTCTTTTTAATCTTGCCTTCTTCAAAGAGTTTTTGTTTTTCTGCTCGTATTTTTTCAAGTAAAACTTCGACTGATTCATCATTTGGGTCTTGTTCAACTAATTTTCCTTGCATAGCATATTGAAGAATAGATTTTTTTAGTTTATCTGGAAATTCTTTATCTAGCTGTTCTAGTCTATTATAACTTTCAGCATATTCATCTACTTTTTCTAAAGCTGATTCGATTGCTTCTA	442	724	TAGAAGCAATCGAATCAGCTTTAGAAAAAGTAGATGAATATGCTGAAAGTTATAATAGACTAGAACAGCTAGATAAAGAATTTCCAGATAAACTAAAAAAATCTATTCTTCAATATGCTATGCAAGGAAAATTAGTTGAACAAGACCCAAATGATGAATCAGTCGAAGTTTTACTTGAAAAAATACGAGCAGAAAAACAAAAACTCTTTGAAGAAGGCAAGATTAAAAAGAAAGATTTGGACATTTCTATTGTTTCCCAAGGAGATGATAACTCTTATTATG	448451	448733	downstream
S1.Spn23FORF4620P	445191	446471	Streptococcus pneumoniae 23F	FM211187	1281	28	CGTTGTTGTTCGGATAGTGGGGGGAGAG	409	437	CTCTCCCCCCACTATCCGAACAACAACG	448738	448766	downstream
S1.Spn26ORF2440P	469882	470685	Streptococcus pneumoniae A026	CP006844	804	308	NNNNNNNNNNCATAATAAGAGTTATCATCTCCTTGGGAAACAATAGAAATGTCCAAATCTTTCTTTTTAATCTTGCCTTCTTCAAAGAGTTTTTGTTTTTCTGCTCGTATTTTTTCAAGTAAAACTTCGACTGATTCATCATTTGGGTCTTGTTCAACTAATTTTCCTTGCATAGCATATTGAAGAATAGATTTTTTTAGTTTATCTGGAAATTCTTTATCTAGCTGTTCTAGTCTATTATAACTTTCAGCATATTCATCTACTTTTTCTAAAGCTGATTCGATTGCTTCTATTATGCGTTGTTGTTC	423	731	GAACAACAACGCATAATAGAAGCAATCGAATCAGCTTTAGAAAAAGTAGATGAATATGCTGAAAGTTATAATAGACTAGAACAGCTAGATAAAGAATTTCCAGATAAACTAAAAAAATCTATTCTTCAATATGCTATGCAAGGAAAATTAGTTGAACAAGACCCAAATGATGAATCAGTCGAAGTTTTACTTGAAAAAATACGAGCAGAAAAACAAAAACTCTTTGAAGAAGGCAAGATTAAAAAGAAAGATTTGGACATTTCTATTGTTTCCCAAGGAGATGATAACTCTTATTATGNNNNNNNNNN	472153	472461	downstream
S1.Spn3206ORF4345P	13154	13735	Streptococcus pneumoniae CU_SPNE32_06	LCSJ01000033	582	48	CTACAAAGTCTGCGAACTCATTTTGGAGGGCTAGTGGGGGGAGGGGGA	454	502	TCCCCCTCCCCCCACTAGCCCTCCAAAATGAGTTCGCAGACTTTGTAG	13233	13281	-	upstream
S1.Spn32672ORFCP	1640561	1641967	Streptococcus pneumoniae SPN032672	FQ312039	1407	319	TTCCCATAATAAGAGTTATCATCTCCTTGGGAAACAATAGAAATGTCCAAATCTTTCTTTTTAATCTTGCCTTCTTCAAAGAGTTTTTGTTTTTCTGCTCGTATTTTTTCAAGTAAAACTTCGACTGATTCATCATTTGGGTCTTGTTCAACTAATTTTCCTTGCATAGCATATTGAAGAATAGATTTTTTTAGTTTATCTGGAAATTCTTTATCTAGCTGTTCTAGTCTATTATAACTTTCAGCATATTCATCTACTTTTTCTAAAGCTGATTCGATTGCTTCTATTATGCGTTGTTGTTCGGATAGTGGGGGGAGAG	535	854	CTCTCCCCCCACTATCCGAACAACAACGCATAATAGAAGCAATCGAATCAGCTTTAGAAAAAGTAGATGAATATGCTGAAAGTTATAATAGACTAGAACAGCTAGATAAAGAATTTCCAGATAAACTAAAAAAATCTATTCTTCAATATGCTATGCAAGGAAAATTAGTTGAACAAGACCCAAATGATGAATCAGTCGAAGTTTTACTTGAAAAAATACGAGCAGAAAAACAAAAACTCTTTGAAGAAGGCAAGATTAAAAAGAAAGATTTGGACATTTCTATTGTTTCCCAAGGAGATGATAACTCTTATTATGGGAA	1642470	1642789	downstream
S1.Spn32672ORFCP	1640561	1641967	Streptococcus pneumoniae SPN032672	FQ312039	1407	34	CTTCCATCAGCAAACTTCCCATAATGTTTCTTAT	46	80	ATAAGAAACATTATGGGAAGTTTGCTGATGGAAG	1643262	1643296	downstream
S1.Spn32672ORFCP	1640561	1641967	Streptococcus pneumoniae SPN032672	FQ312039	1407	54	CCTCACCCACTCCCAAGTATCAGGAATATCATAAGGAACATCAATTTCTTGAGT	81	135	ACTCAAGAAATTGATGTTCCTTATGATATTCCTGATACTTGGGAGTGGGTGAGG	1643207	1643261	downstream
S1.Spn33038ORFDP	1642750	1644156	Streptococcus pneumoniae SPN033038	FQ312042	1407	319	TTCCCATAATAAGAGTTATCATCTCCTTGGGAAACAATAGAAATGTCCAAATCTTTCTTTTTAATCTTGCCTTCTTCAAAGAGTTTTTGTTTTTCTGCTCGTATTTTTTCAAGTAAAACTTCGACTGATTCATCATTTGGGTCTTGTTCAACTAATTTTCCTTGCATAGCATATTGAAGAATAGATTTTTTTAGTTTATCTGGAAATTCTTTATCTAGCTGTTCTAGTCTATTATAACTTTCAGCATATTCATCTACTTTTTCTAAAGCTGATTCGATTGCTTCTATTATGCGTTGTTGTTCGGATAGTGGGGGGAGAG	535	854	CTCTCCCCCCACTATCCGAACAACAACGCATAATAGAAGCAATCGAATCAGCTTTAGAAAAAGTAGATGAATATGCTGAAAGTTATAATAGACTAGAACAGCTAGATAAAGAATTTCCAGATAAACTAAAAAAATCTATTCTTCAATATGCTATGCAAGGAAAATTAGTTGAACAAGACCCAAATGATGAATCAGTCGAAGTTTTACTTGAAAAAATACGAGCAGAAAAACAAAAACTCTTTGAAGAAGGCAAGATTAAAAAGAAAGATTTGGACATTTCTATTGTTTCCCAAGGAGATGATAACTCTTATTATGGGAA	1644659	1644978	downstream
S1.Spn33038ORFDP	1642750	1644156	Streptococcus pneumoniae SPN033038	FQ312042	1407	34	CTTCCATCAGCAAACTTCCCATAATGTTTCTTAT	46	80	ATAAGAAACATTATGGGAAGTTTGCTGATGGAAG	1645451	1645485	downstream
S1.Spn33038ORFDP	1642750	1644156	Streptococcus pneumoniae SPN033038	FQ312042	1407	54	CCTCACCCACTCCCAAGTATCAGGAATATCATAAGGAACATCAATTTCTTGAGT	81	135	ACTCAAGAAATTGATGTTCCTTATGATATTCCTGATACTTGGGAGTGGGTGAGG	1645396	1645450	downstream
S1.Spn335ORF2410P	445155	446471	Streptococcus pneumoniae 335	CP026670	1317	26	CCTCACCCACTCCCAAGTATCAGGAA	1	27	TTCCTGATACTTGGGAGTGGGTGAGG	449166	449192	downstream
S1.Spn335ORF2410P	445155	446471	Streptococcus pneumoniae 335	CP026670	1317	282	CATAATAAGAGTTATCATCTCCTTGGGAAACAATAGAAATGTCCAAATCTTTCTTTTTAATCTTGCCTTCTTCAAAGAGTTTTTGTTTTTCTGCTCGTATTTTTTCAAGTAAAACTTCGACTGATTCATCATTTGGGTCTTGTTCAACTAATTTTCCTTGCATAGCATATTGAAGAATAGATTTTTTTAGTTTATCTGGAAATTCTTTATCTAGCTGTTCTAGTCTATTATAACTTTCAGCATATTCATCTACTTTTTCTAAAGCTGATTCGATTGCTTCTA	478	760	TAGAAGCAATCGAATCAGCTTTAGAAAAAGTAGATGAATATGCTGAAAGTTATAATAGACTAGAACAGCTAGATAAAGAATTTCCAGATAAACTAAAAAAATCTATTCTTCAATATGCTATGCAAGGAAAATTAGTTGAACAAGACCCAAATGATGAATCAGTCGAAGTTTTACTTGAAAAAATACGAGCAGAAAAACAAAAACTCTTTGAAGAAGGCAAGATTAAAAAGAAAGATTTGGACATTTCTATTGTTTCCCAAGGAGATGATAACTCTTATTATG	448451	448733	downstream
S1.Spn335ORF2410P	445155	446471	Streptococcus pneumoniae 335	CP026670	1317	28	CGTTGTTGTTCGGATAGTGGGGGGAGAG	445	473	CTCTCCCCCCACTATCCGAACAACAACG	448738	448766	downstream
S1.Spn34156ORF15280P	1576236	1577516	Streptococcus pneumoniae SPN034156	FQ312045	1281	282	CATAATAAGAGTTATCATCTCCTTGGGAAACAATAGAAATGTCCAAATCTTTCTTTTTAATCTTGCCTTCTTCAAAGAGTTTTTGTTTTTCTGCTCGTATTTTTTCAAGTAAAACTTCGACTGATTCATCATTTGGGTCTTGTTCAACTAATTTTCCTTGCATAGCATATTGAAGAATAGATTTTTTTAGTTTATCTGGAAATTCTTTATCTAGCTGTTCTAGTCTATTATAACTTTCAGCATATTCATCTACTTTTTCTAAAGCTGATTCGATTGCTTCTA	439	721	TAGAAGCAATCGAATCAGCTTTAGAAAAAGTAGATGAATATGCTGAAAGTTATAATAGACTAGAACAGCTAGATAAAGAATTTCCAGATAAACTAAAAAAATCTATTCTTCAATATGCTATGCAAGGAAAATTAGTTGAACAAGACCCAAATGATGAATCAGTCGAAGTTTTACTTGAAAAAATACGAGCAGAAAAACAAAAACTCTTTGAAGAAGGCAAGATTAAAAAGAAAGATTTGGACATTTCTATTGTTTCCCAAGGAGATGATAACTCTTATTATG	1579490	1579772	downstream
S1.Spn34183ORF4740P	469765	471174	Streptococcus pneumoniae SPN034183	FQ312043	1410	319	CATAATAAGAGTTATCATCTCCTTGGGAAACAATAGAAATGTCCAAATCTTTCTTTTTAATCTTGCCTTCTTCAAAGAGTTTTTGTTTTTCTGCTCGTATTTTTTCAAGTAAAACTTCGACTGATTCATCATTTGGGTCTTGTTCAACTAATTTTCCTTGCATAGCATATTGAAGAATAGATTTTTTTAGTTTATCTGGAAATTCTTTATCTAGCTGTTCTAGTCTATTATAACTTTCAGCATATTCATCTACTTTTTCTAAAGCTGATTCGATTGCTTCTACTATTCGTTGTTGTTCGGATAGTGGAGGGAGAGGGAT	531	850	ATCCCTCTCCCTCCACTATCCGAACAACAACGAATAGTAGAAGCAATCGAATCAGCTTTAGAAAAAGTAGATGAATATGCTGAAAGTTATAATAGACTAGAACAGCTAGATAAAGAATTTCCAGATAAACTAAAAAAATCTATTCTTCAATATGCTATGCAAGGAAAATTAGTTGAACAAGACCCAAATGATGAATCAGTCGAAGTTTTACTTGAAAAAATACGAGCAGAAAAACAAAAACTCTTTGAAGAAGGCAAGATTAAAAAGAAAGATTTGGACATTTCTATTGTTTCCCAAGGAGATGATAACTCTTATTATG	473148	473467	downstream
S1.Spn34183ORF4740P	469765	471174	Streptococcus pneumoniae SPN034183	FQ312043	1410	85	CCTCACCCACTCCCAAGTATCAGGAATATCATAAGGAACATCAATTTCTTGAGTGCTTCCATCAGCAAACTTCCCATAATGTTTC	50	135	GAAACATTATGGGAAGTTTGCTGATGGAAGCACTCAAGAAATTGATGTTCCTTATGATATTCCTGATACTTGGGAGTGGGTGAGG	473882	473967	downstream
S1.Spn34183ORFAP	469765	471174	Streptococcus pneumoniae SPN034183	FQ312043	1410	319	CATAATAAGAGTTATCATCTCCTTGGGAAACAATAGAAATGTCCAAATCTTTCTTTTTAATCTTGCCTTCTTCAAAGAGTTTTTGTTTTTCTGCTCGTATTTTTTCAAGTAAAACTTCGACTGATTCATCATTTGGGTCTTGTTCAACTAATTTTCCTTGCATAGCATATTGAAGAATAGATTTTTTTAGTTTATCTGGAAATTCTTTATCTAGCTGTTCTAGTCTATTATAACTTTCAGCATATTCATCTACTTTTTCTAAAGCTGATTCGATTGCTTCTACTATTCGTTGTTGTTCGGATAGTGGAGGGAGAGGGAT	531	850	ATCCCTCTCCCTCCACTATCCGAACAACAACGAATAGTAGAAGCAATCGAATCAGCTTTAGAAAAAGTAGATGAATATGCTGAAAGTTATAATAGACTAGAACAGCTAGATAAAGAATTTCCAGATAAACTAAAAAAATCTATTCTTCAATATGCTATGCAAGGAAAATTAGTTGAACAAGACCCAAATGATGAATCAGTCGAAGTTTTACTTGAAAAAATACGAGCAGAAAAACAAAAACTCTTTGAAGAAGGCAAGATTAAAAAGAAAGATTTGGACATTTCTATTGTTTCCCAAGGAGATGATAACTCTTATTATG	473148	473467	downstream
S1.Spn34183ORFAP	469765	471174	Streptococcus pneumoniae SPN034183	FQ312043	1410	85	CCTCACCCACTCCCAAGTATCAGGAATATCATAAGGAACATCAATTTCTTGAGTGCTTCCATCAGCAAACTTCCCATAATGTTTC	50	135	GAAACATTATGGGAAGTTTGCTGATGGAAGCACTCAAGAAATTGATGTTCCTTATGATATTCCTGATACTTGGGAGTGGGTGAGG	473882	473967	downstream
S1.Spn34183ORFEP	469765	471174	Streptococcus pneumoniae SPN034183	FQ312043	1410	319	CATAATAAGAGTTATCATCTCCTTGGGAAACAATAGAAATGTCCAAATCTTTCTTTTTAATCTTGCCTTCTTCAAAGAGTTTTTGTTTTTCTGCTCGTATTTTTTCAAGTAAAACTTCGACTGATTCATCATTTGGGTCTTGTTCAACTAATTTTCCTTGCATAGCATATTGAAGAATAGATTTTTTTAGTTTATCTGGAAATTCTTTATCTAGCTGTTCTAGTCTATTATAACTTTCAGCATATTCATCTACTTTTTCTAAAGCTGATTCGATTGCTTCTACTATTCGTTGTTGTTCGGATAGTGGAGGGAGAGGGAT	531	850	ATCCCTCTCCCTCCACTATCCGAACAACAACGAATAGTAGAAGCAATCGAATCAGCTTTAGAAAAAGTAGATGAATATGCTGAAAGTTATAATAGACTAGAACAGCTAGATAAAGAATTTCCAGATAAACTAAAAAAATCTATTCTTCAATATGCTATGCAAGGAAAATTAGTTGAACAAGACCCAAATGATGAATCAGTCGAAGTTTTACTTGAAAAAATACGAGCAGAAAAACAAAAACTCTTTGAAGAAGGCAAGATTAAAAAGAAAGATTTGGACATTTCTATTGTTTCCCAAGGAGATGATAACTCTTATTATG	473148	473467	downstream
S1.Spn34183ORFEP	469765	471174	Streptococcus pneumoniae SPN034183	FQ312043	1410	85	CCTCACCCACTCCCAAGTATCAGGAATATCATAAGGAACATCAATTTCTTGAGTGCTTCCATCAGCAAACTTCCCATAATGTTTC	50	135	GAAACATTATGGGAAGTTTGCTGATGGAAGCACTCAAGAAATTGATGTTCCTTATGATATTCCTGATACTTGGGAGTGGGTGAGG	473882	473967	downstream
S1.Spn373ORF542P	485829	487109	Streptococcus pneumoniae gamPNI0373	CP001845	1281	720	CATAATAAGAGTTATCATCTCCTTGGGAAACAATAGAAATGTCCAAATCTTTCTTTTTAATCTTGCCTTCTTCAAAGAGTTTTTGTTTTTCTGCTCGTATTTTTTCAAGTAAAACTTCGACTGATTCATCATTTGGGTCTTGTTCAACTAATTTTCCTTGCATAGCATATTGAAGAATAGATTTTTTTAGTTTATCTGGAAATTCTTTATCTAGCTGTTCTAGTCTATTATAACTTTCAGCATATTCATCTACTTTTTCTAAAGCTGATTCGATTGCTTCTACTATTCGTTGTTGTTCGGATAGTGGGGGGAGAGCAATTAATAATAGATTAAAATTATAATCATTGATTGCAGGATAACTTGTTCCAGTAGATTTATTATTAACACGATTGATAAAAT…	1	721	TGAGGATAAAATCAATTTATTGGAATTTTGGGCAAAATAAGCCAGAGAAATCCTTTAGGTATATAGATACGTCTAGTATTGATAGAAAAAAGAACATAATCAACTACAAAAATCTACAATATCTTTCACCTGAACAAGCGCCTTCCCGTGCCAGAAAATTAGTTTCGCAGAATAGTGTCTTATTTTCAACAGTTAGACCATATCTAAAAAATATTGCTGTAGTTAGAGAACTTAAAGAGTATTTGATAGCTAGTACAGCATTTATTGTTTTGGATACTTTACTTAACGAAACATATTTGAAATATTATTTATTATCAGATAATTTTATCAATCGTGTTAATAATAAATCTACTGGAACAAGTTATCCTGCAATCAATGATTATAATTTTAATCTATTAT…	489083	489803
S1.Spn381ORF170P	12820	13188	Streptococcus pneumoniae KK0381	AP018043	369	282	CATAATAAGAGTTATCATCTCCTTGGGAAACAATAGAAATGTCCAAATCTTTCTTTTTAATCTTGCCTTCTTCAAAGAGTTTTTGTTTTTCTGCTCGTATTTTTTCAAGTAAAACTTCGACTGATTCATCATTTGGGTCTTGTTCAACTAATTTTCCTTGCATAGCATATTGAAGAATAGATTTTTTTAGTTTATCTGGAAATTCTTTATCTAGCTGTTCTAGTCTATTATAACTTTCAGCATATTCATCTACTTTTTCTAAAGCTGATTCGATTGCTTCTA	34	316	TAGAAGCAATCGAATCAGCTTTAGAAAAAGTAGATGAATATGCTGAAAGTTATAATAGACTAGAACAGCTAGATAAAGAATTTCCAGATAAACTAAAAAAATCTATTCTTCAATATGCTATGCAAGGAAAATTAGTTGAACAAGACCCAAATGATGAATCAGTCGAAGTTTTACTTGAAAAAATACGAGCAGAAAAACAAAAACTCTTTGAAGAAGGCAAGATTAAAAAGAAAGATTTGGACATTTCTATTGTTTCCCAAGGAGATGATAACTCTTATTATG	15664	15946	downstream
S1.Spn49ORF581P	525638	526918	Streptococcus pneumoniae SP49	CP018136	1281	282	CATAATAAGAGTTATCATCTCCTTGGGAAACAATAGAAATGTCCAAATCTTTCTTTTTAATCTTGCCTTCTTCAAAGAGTTTTTGTTTTTCTGCTCGTATTTTTTCAAGTAAAACTTCGACTGATTCATCATTTGGGTCTTGTTCAACTAATTTTCCTTGCATAGCATATTGAAGAATAGATTTTTTTAGTTTATCTGGAAATTCTTTATCTAGCTGTTCTAGTCTATTATAACTTTCAGCATATTCATCTACTTTTTCTAAAGCTGATTCGATTGCTTCTA	439	721	TAGAAGCAATCGAATCAGCTTTAGAAAAAGTAGATGAATATGCTGAAAGTTATAATAGACTAGAACAGCTAGATAAAGAATTTCCAGATAAACTAAAAAAATCTATTCTTCAATATGCTATGCAAGGAAAATTAGTTGAACAAGACCCAAATGATGAATCAGTCGAAGTTTTACTTGAAAAAATACGAGCAGAAAAACAAAAACTCTTTGAAGAAGGCAAGATTAAAAAGAAAGATTTGGACATTTCTATTGTTTCCCAAGGAGATGATAACTCTTATTATG	528895	529177	downstream
S1.Spn49ORF581P	525638	526918	Streptococcus pneumoniae SP49	CP018136	1281	28	CGTTGTTGTTCGGATAGTGGGGGGAGAG	406	434	CTCTCCCCCCACTATCCGAACAACAACG	529182	529210	downstream
S1.Spn6012ORFFP	17769	19211	Streptococcus pneumoniae ND6012	AFCA01000243	1443	282	CATAATAAGAGTTATCATCTCCTTGGGAAACAATAGAAATGTCCAAATCTTTCTTTTTAATCTTGCCTTCTTCAAAGAGTTTTTGTTTTTCTGCTCGTATTTTTTCAAGTAAAACTTCGACTGATTCATCATTTGGGTCTTGTTCAACTAATTTTCCTTGCATAGCATATTGAAGAATAGATTTTTTTAGTTTATCTGGAAATTCTTTATCTAGCTGTTCTAGTCTATTATAACTTTCAGCATATTCATCTACTTTTTCTAAAGCTGATTCGATTGCTTCTA	586	868	TAGAAGCAATCGAATCAGCTTTAGAAAAAGTAGATGAATATGCTGAAAGTTATAATAGACTAGAACAGCTAGATAAAGAATTTCCAGATAAACTAAAAAAATCTATTCTTCAATATGCTATGCAAGGAAAATTAGTTGAACAAGACCCAAATGATGAATCAGTCGAAGTTTTACTTGAAAAAATACGAGCAGAAAAACAAAAACTCTTTGAAGAAGGCAAGATTAAAAAGAAAGATTTGGACATTTCTATTGTTTCCCAAGGAGATGATAACTCTTATTATG	21188	21470	downstream
S1.Spn6012ORFFP	17769	19211	Streptococcus pneumoniae ND6012	AFCA01000243	1443	85	CCTCACCCACTCCCAAGTATCAGGAATATCATAAGGAACATCAATTTCTTGAGTACTTCCATCAGCAAACTTCCCATAATGTTTC	50	135	GAAACATTATGGGAAGTTTGCTGATGGAAGTACTCAAGAAATTGATGTTCCTTATGATATTCCTGATACTTGGGAGTGGGTGAGG	21903	21988	downstream
S1.Spn61II	472709	474274	Streptococcus pneumoniae SP61	CP018137	1566	298	GAACAACAACGCATAATAGAAGCAATCGAATCAGCTTTAGAAAAAGTAGATGAATATGCTGAAAGTTATAATAGACTAGAACAGCTAGATAAAGAATTTCCAGATAAACTAAAAAAATCTATTCTTCAATATGCTATGCAAGGAAAATTAGTTGAACAAGACCCAAATGATGAATCAGTCGAAGTTTTACTTGAAAAAATACGAGCAGAAAAACAAAAACTCTTTGAAGAAGGCAAGATTAAAAAGAAAGATTTGGACATTTCTATTGTTTCCCAAGGAGATGATAACTCTTATTATG	711	1009	CATAATAAGAGTTATCATCTCCTTGGGAAACAATAGAAATGTCCAAATCTTTCTTTTTAATCTTGCCTTCTTCAAAGAGTTTTTGTTTTTCTGCTCGTATTTTTTCAAGTAAAACTTCGACTGATTCATCATTTGGGTCTTGTTCAACTAATTTTCCTTGCATAGCATATTGAAGAATAGATTTTTTTAGTTTATCTGGAAATTCTTTATCTAGCTGTTCTAGTCTATTATAACTTTCAGCATATTCATCTACTTTTTCTAAAGCTGATTCGATTGCTTCTATTATGCGTTGTTGTTC	470430	470728	-	downstream
S1.Spn61II	472709	474274	Streptococcus pneumoniae SP61	CP018137	1566	85	GAAACATTATGGGAAGTTTGCTGATGGAAGCACTCAAGAAATTGATGTTCCTTATGATATTCCTGATACTTGGGAGTGGGTGAGG	191	276	CCTCACCCACTCCCAAGTATCAGGAATATCATAAGGAACATCAATTTCTTGAGTGCTTCCATCAGCAAACTTCCCATAATGTTTC	469928	470013	-	downstream
S1.Spn64ORF487P	471676	472956	Streptococcus pneumoniae SP64	CP018138	1281	298	CATAATAAGAGTTATCATCTCCTTGGGAAACAATAGAAATGTCCAAATCTTTCTTTTTAATCTTGCCTTCTTCAAAGAGTTTTTGTTTTTCTGCTCGTATTTTTTCAAGTAAAACTTCGACTGATTCATCATTTGGGTCTTGTTCAACTAATTTTCCTTGCATAGCATATTGAAGAATAGATTTTTTTAGTTTATCTGGAAATTCTTTATCTAGCTGTTCTAGTCTATTATAACTTTCAGCATATTCATCTACTTTTTCTAAAGCTGATTCGATTGCTTCTATTATGCGTTGTTGTTC	423	721	GAACAACAACGCATAATAGAAGCAATCGAATCAGCTTTAGAAAAAGTAGATGAATATGCTGAAAGTTATAATAGACTAGAACAGCTAGATAAAGAATTTCCAGATAAACTAAAAAAATCTATTCTTCAATATGCTATGCAAGGAAAATTAGTTGAACAAGACCCAAATGATGAATCAGTCGAAGTTTTACTTGAAAAAATACGAGCAGAAAAACAAAAACTCTTTGAAGAAGGCAAGATTAAAAAGAAAGATTTGGACATTTCTATTGTTTCCCAAGGAGATGATAACTCTTATTATG	474933	475231	downstream
S1.Spn670ORF1435P	1344814	1345452	Streptococcus pneumoniae 670-6B	CP002176	639	30	TCCCCAAACATCTCGTTAAATCGGGATTTG	38	68	CAAATCCCGATTTAACGAGATGTTTGGGGA	1345384	1345414	-	upstream
S1.Spn670ORF1435P	1344814	1345452	Streptococcus pneumoniae 670-6B	CP002176	639	70	AATTGTGATTTGTCGACCAGGGCTACAAAGTCTGCGAACTCATTTTGGAGGGCTAGTGGGGGGAGGGGGA	511	581	TCCCCCTCCCCCCACTAGCCCTCCAAAATGAGTTCGCAGACTTTGTAGCCCTGGTCGACAAATCACAATT	1344871	1344941	-	upstream
S1.Spn670ORF583P	538206	539180	Streptococcus pneumoniae 670-6B	CP002176	975	282	CATAATAAGAGTTATCATCTCCTTGGGAAACAATAGAAATGTCCAAATCTTTCTTTTTAATCTTGCCTTCTTCAAAGAGTTTTTGTTTTTCTGCTCGTATTTTTTCAAGTAAAACTTCGACTGATTCATCATTTGGGTCTTGTTCAACTAATTTTCCTTGCATAGCATATTGAAGAATAGATTTTTTTAGTTTATCTGGAAATTCTTTATCTAGCTGTTCTAGTCTATTATAACTTTCAGCATATTCATCTACTTTTTCTAAAGCTGATTCGATTGCTTCTA	142	424	TAGAAGCAATCGAATCAGCTTTAGAAAAAGTAGATGAATATGCTGAAAGTTATAATAGACTAGAACAGCTAGATAAAGAATTTCCAGATAAACTAAAAAAATCTATTCTTCAATATGCTATGCAAGGAAAATTAGTTGAACAAGACCCAAATGATGAATCAGTCGAAGTTTTACTTGAAAAAATACGAGCAGAAAAACAAAAACTCTTTGAAGAAGGCAAGATTAAAAAGAAAGATTTGGACATTTCTATTGTTTCCCAAGGAGATGATAACTCTTATTATG	541166	541448	downstream
S1.Spn670ORF583P	538206	539180	Streptococcus pneumoniae 670-6B	CP002176	975	28	CGTTGTTGTTCGGATAGTGGGGGGAGAG	109	137	CTCTCCCCCCACTATCCGAACAACAACG	541453	541481	downstream
S1.Spn6CORFEP	3781	4377	Streptococcus pneumoniae 07AR0125	AFBY01000121	597	30	ATCCCCAAACATCTCGTTAAATCGGGATTT	60	90	AAATCCCGATTTAACGAGATGTTTGGGGAT	4287	4317	-	upstream
S1.Spn6CORFLP	3	596	Streptococcus pneumoniae 07AR0125	AFBY01000264	594	33	CATAATAAGAGTTATCATCTCCTTGGGAAACAA	1	34	TTGTTTCCCAAGGAGATGATAACTCTTATTATG	2573	2606	downstream
S1.Spn7465ORF10P	7588	8868	Streptococcus pneumoniae NCTC7465	LN831051	1281	282	CATAATAAGAGTTATCATCTCCTTGGGAAACAATAGAAATGTCCAAATCTTTCTTTTTAATCTTGCCTTCTTCAAAGAGTTTTTGTTTTTCTGCTCGTATTTTTTCAAGTAAAACTTCGACTGATTCATCATTTGGGTCTTGTTCAACTAATTTTCCTTGCATAGCATATTGAAGAATAGATTTTTTTAGTTTATCTGGAAATTCTTTATCTAGCTGTTCTAGTCTATTATAACTTTCAGCATATTCATCTACTTTTTCTAAAGCTGATTCGATTGCTTCTA	439	721	TAGAAGCAATCGAATCAGCTTTAGAAAAAGTAGATGAATATGCTGAAAGTTATAATAGACTAGAACAGCTAGATAAAGAATTTCCAGATAAACTAAAAAAATCTATTCTTCAATATGCTATGCAAGGAAAATTAGTTGAACAAGACCCAAATGATGAATCAGTCGAAGTTTTACTTGAAAAAATACGAGCAGAAAAACAAAAACTCTTTGAAGAAGGCAAGATTAAAAAGAAAGATTTGGACATTTCTATTGTTTCCCAAGGAGATGATAACTCTTATTATG	10845	11127	downstream
S1.Spn7465ORF10P	7588	8868	Streptococcus pneumoniae NCTC7465	LN831051	1281	28	CGTTGTTGTTCGGATAGTGGGGGGAGAG	406	434	CTCTCCCCCCACTATCCGAACAACAACG	11132	11160	downstream
S1.Spn7465ORF2174P	2103360	2103767	Streptococcus pneumoniae NCTC7465	LN831051	408	110	CCTTTTCAGTATCACCTATTTTTATCCAATTTATTCCATCTACTTCAGAAGTAAGATAATCTTTGATTGGTCGTGGAGAGCCACCTCTGACAATTTCAACCAATGTAGAA	281	391	TTCTACATTGGTTGAAATTGTCAGAGGTGGCTCTCCACGACCAATCAAAGATTATCTTACTTCTGAAGTAGATGGAATAAATTGGATAAAAATAGGTGATACTGAAAAGG	11466	11576	downstream
S1.Spn7465ORF2174P	2103360	2103767	Streptococcus pneumoniae NCTC7465	LN831051	408	85	CCTCACCCACTCCCAAGTATCAGGAATATCATAAGGAACATCAATTTCTTGAGTACTTCCATCAGCAAACTTCCCATAATGTTTC	191	276	GAAACATTATGGGAAGTTTGCTGATGGAAGTACTCAAGAAATTGATGTTCCTTATGATATTCCTGATACTTGGGAGTGGGTGAGG	11578	11663	downstream
S1.Spn8114ORFAP	2	592	Streptococcus pneumoniae PT8114	AFCB01000016	591	30	CATAATAAGAGTTATCATCTCCTTGGGAAA	1	31	TTTCCCAAGGAGATGATAACTCTTATTATG	2569	2599	downstream
S1.Spn8431ORF10804P	734819	736099	Streptococcus pneumoniae TCH8431/19A	CP001993	1281	298	CATAATAAGAGTTATCATCTCCTTGGGAAACAATAGAAATGTCCAAATCTTTCTTTTTAATCTTGCCTTCTTCAAAGAGTTTTTGTTTTTCTGCTCGTATTTTTTCAAGTAAAACTTCGACTGATTCATCATTTGGGTCTTGTTCAACTAATTTTCCTTGCATAGCATATTGAAGAATAGATTTTTTTAGTTTATCTGGAAATTCTTTATCTAGCTGTTCTAGTCTATTATAACTTTCAGCATATTCATCTACTTTTTCTAAAGCTGATTCGATTGCTTCTATTATGCGTTGTTGTTC	423	721	GAACAACAACGCATAATAGAAGCAATCGAATCAGCTTTAGAAAAAGTAGATGAATATGCTGAAAGTTATAATAGACTAGAACAGCTAGATAAAGAATTTCCAGATAAACTAAAAAAATCTATTCTTCAATATGCTATGCAAGGAAAATTAGTTGAACAAGACCCAAATGATGAATCAGTCGAAGTTTTACTTGAAAAAATACGAGCAGAAAAACAAAAACTCTTTGAAGAAGGCAAGATTAAAAAGAAAGATTTGGACATTTCTATTGTTTCCCAAGGAGATGATAACTCTTATTATG	738076	738374	downstream
S1.Spn981ORF25110P	469759	471039	Streptococcus pneumoniae KK0981	AP017971	1281	282	CATAATAAGAGTTATCATCTCCTTGGGAAACAATAGAAATGTCCAAATCTTTCTTTTTAATCTTGCCTTCTTCAAAGAGTTTTTGTTTTTCTGCTCGTATTTTTTCAAGTAAAACTTCGACTGATTCATCATTTGGGTCTTGTTCAACTAATTTTCCTTGCATAGCATATTGAAGAATAGATTTTTTTAGTTTATCTGGAAATTCTTTATCTAGCTGTTCTAGTCTATTATAACTTTCAGCATATTCATCTACTTTTTCTAAAGCTGATTCGATTGCTTCTA	439	721	TAGAAGCAATCGAATCAGCTTTAGAAAAAGTAGATGAATATGCTGAAAGTTATAATAGACTAGAACAGCTAGATAAAGAATTTCCAGATAAACTAAAAAAATCTATTCTTCAATATGCTATGCAAGGAAAATTAGTTGAACAAGACCCAAATGATGAATCAGTCGAAGTTTTACTTGAAAAAATACGAGCAGAAAAACAAAAACTCTTTGAAGAAGGCAAGATTAAAAAGAAAGATTTGGACATTTCTATTGTTTCCCAAGGAGATGATAACTCTTATTATG	473013	473295	downstream
S1.Spn981ORF25110P	469759	471039	Streptococcus pneumoniae KK0981	AP017971	1281	28	CGTTGTTGTTCGGATAGTGGGGGGAGAG	406	434	CTCTCCCCCCACTATCCGAACAACAACG	473300	473328	downstream
S1.Spn994038ORF4620P	459473	460753	Streptococcus pneumoniae SPN994038	FQ312041	1281	319	CATAATAAGAGTTATCATCTCCTTGGGAAACAATAGAAATGTCCAAATCTTTCTTTTTAATCTTGCCTTCTTCAAAGAGTTTTTGTTTTTCTGCTCGTATTTTTTCAAGTAAAACTTCGACTGATTCATCATTTGGGTCTTGTTCAACTAATTTTCCTTGCATAGCATATTGAAGAATAGATTTTTTTAGTTTATCTGGAAATTCTTTATCTAGCTGTTCTAGTCTATTATAACTTTCAGCATATTCATCTACTTTTTCTAAAGCTGATTCGATTGCTTCTACTATTCGTTGTTGTTCGGATAGTGGAGGGAGAGGGAT	402	721	ATCCCTCTCCCTCCACTATCCGAACAACAACGAATAGTAGAAGCAATCGAATCAGCTTTAGAAAAAGTAGATGAATATGCTGAAAGTTATAATAGACTAGAACAGCTAGATAAAGAATTTCCAGATAAACTAAAAAAATCTATTCTTCAATATGCTATGCAAGGAAAATTAGTTGAACAAGACCCAAATGATGAATCAGTCGAAGTTTTACTTGAAAAAATACGAGCAGAAAAACAAAAACTCTTTGAAGAAGGCAAGATTAAAAAGAAAGATTTGGACATTTCTATTGTTTCCCAAGGAGATGATAACTCTTATTATG	462727	463046	downstream
S1.Spn994039ORF4630P	459344	460753	Streptococcus pneumoniae SPN994039	FQ312044	1410	319	CATAATAAGAGTTATCATCTCCTTGGGAAACAATAGAAATGTCCAAATCTTTCTTTTTAATCTTGCCTTCTTCAAAGAGTTTTTGTTTTTCTGCTCGTATTTTTTCAAGTAAAACTTCGACTGATTCATCATTTGGGTCTTGTTCAACTAATTTTCCTTGCATAGCATATTGAAGAATAGATTTTTTTAGTTTATCTGGAAATTCTTTATCTAGCTGTTCTAGTCTATTATAACTTTCAGCATATTCATCTACTTTTTCTAAAGCTGATTCGATTGCTTCTACTATTCGTTGTTGTTCGGATAGTGGAGGGAGAGGGAT	531	850	ATCCCTCTCCCTCCACTATCCGAACAACAACGAATAGTAGAAGCAATCGAATCAGCTTTAGAAAAAGTAGATGAATATGCTGAAAGTTATAATAGACTAGAACAGCTAGATAAAGAATTTCCAGATAAACTAAAAAAATCTATTCTTCAATATGCTATGCAAGGAAAATTAGTTGAACAAGACCCAAATGATGAATCAGTCGAAGTTTTACTTGAAAAAATACGAGCAGAAAAACAAAAACTCTTTGAAGAAGGCAAGATTAAAAAGAAAGATTTGGACATTTCTATTGTTTCCCAAGGAGATGATAACTCTTATTATG	462727	463046	downstream
S1.Spn994039ORF4630P	459344	460753	Streptococcus pneumoniae SPN994039	FQ312044	1410	85	CCTCACCCACTCCCAAGTATCAGGAATATCATAAGGAACATCAATTTCTTGAGTGCTTCCATCAGCAAACTTCCCATAATGTTTC	50	135	GAAACATTATGGGAAGTTTGCTGATGGAAGCACTCAAGAAATTGATGTTCCTTATGATATTCCTGATACTTGGGAGTGGGTGAGG	463461	463546	downstream
S1.Spn994039ORFAP	458465	459874	Streptococcus pneumoniae SPN994039	FQ312044	1410	319	CATAATAAGAGTTATCATCTCCTTGGGAAACAATAGAAATGTCCAAATCTTTCTTTTTAATCTTGCCTTCTTCAAAGAGTTTTTGTTTTTCTGCTCGTATTTTTTCAAGTAAAACTTCGACTGATTCATCATTTGGGTCTTGTTCAACTAATTTTCCTTGCATAGCATATTGAAGAATAGATTTTTTTAGTTTATCTGGAAATTCTTTATCTAGCTGTTCTAGTCTATTATAACTTTCAGCATATTCATCTACTTTTTCTAAAGCTGATTCGATTGCTTCTACTATTCGTTGTTGTTCGGATAGTGGAGGGAGAGGGAT	531	850	ATCCCTCTCCCTCCACTATCCGAACAACAACGAATAGTAGAAGCAATCGAATCAGCTTTAGAAAAAGTAGATGAATATGCTGAAAGTTATAATAGACTAGAACAGCTAGATAAAGAATTTCCAGATAAACTAAAAAAATCTATTCTTCAATATGCTATGCAAGGAAAATTAGTTGAACAAGACCCAAATGATGAATCAGTCGAAGTTTTACTTGAAAAAATACGAGCAGAAAAACAAAAACTCTTTGAAGAAGGCAAGATTAAAAAGAAAGATTTGGACATTTCTATTGTTTCCCAAGGAGATGATAACTCTTATTATG	462727	463046	downstream
S1.Spn994039ORFAP	458465	459874	Streptococcus pneumoniae SPN994039	FQ312044	1410	85	CCTCACCCACTCCCAAGTATCAGGAATATCATAAGGAACATCAATTTCTTGAGTGCTTCCATCAGCAAACTTCCCATAATGTTTC	50	135	GAAACATTATGGGAAGTTTGCTGATGGAAGCACTCAAGAAATTGATGTTCCTTATGATATTCCTGATACTTGGGAGTGGGTGAGG	463461	463546	downstream
S1.SpnCGORF484P	478210	479502	Streptococcus pneumoniae CGSP14	CP001033	1293	288	TATTCCCATAATAAGAGTTATCATCTCCTTGGGAAACAATAGAAATGTCCAAATCTTTCTTTTTAATCTTGCCTTCTTCAAAGAGTTTTTGTTTTTCTGCTCGTATTTTTTCAAGTAAAACTTCGACTGATTCATCATTTGGGTCTTGTTCAACTAATTTTCCTTGCATAGCATATTGAAGAATAGATTTTTTTAGTTTATCTGGAAATTCTTTATCTAGCTGTTCTAGTCTATTATAACTTTCAGCATATTCATCTACTTTTTCTAAAGCTGATTCGATTGCTTCTA	457	745	TAGAAGCAATCGAATCAGCTTTAGAAAAAGTAGATGAATATGCTGAAAGTTATAATAGACTAGAACAGCTAGATAAAGAATTTCCAGATAAACTAAAAAAATCTATTCTTCAATATGCTATGCAAGGAAAATTAGTTGAACAAGACCCAAATGATGAATCAGTCGAAGTTTTACTTGAAAAAATACGAGCAGAAAAACAAAAACTCTTTGAAGAAGGCAAGATTAAAAAGAAAGATTTGGACATTTCTATTGTTTCCCAAGGAGATGATAACTCTTATTATGGGAATA	480003	480291	downstream
S1.SpnCGORF484P	478210	479502	Streptococcus pneumoniae CGSP14	CP001033	1293	28	CGTTGTTGTTCGGATAGTGGGGGGAGAG	424	452	CTCTCCCCCCACTATCCGAACAACAACG	480296	480324	downstream
S1.SpnD141ORF513P	470179	470472	Streptococcus pneumoniae D141	CP016633	294	197	GTAGATTTTTGTAGTTGATTATGTTCTTTTTTCTATCAATACTAGACGTATCTATATACCTAAAGGATTTCTCTGGCTTATTTTGCCCAAAATTCCAATAAATTGATTTTATCCTCACCCACTCCCAAGTATCAGGAATATCATAAGGAACATCAATTTCTTGAGTACTTCCATCAGCAAACTTCCCATAATGTTTC	50	247	GAAACATTATGGGAAGTTTGCTGATGGAAGTACTCAAGAAATTGATGTTCCTTATGATATTCCTGATACTTGGGAGTGGGTGAGGATAAAATCAATTTATTGGAATTTTGGGCAAAATAAGCCAGAGAAATCCTTTAGGTATATAGATACGTCTAGTATTGATAGAAAAAAGAACATAATCAACTACAAAAATCTAC	473350	473547	downstream
S1.SpnD141ORF513P	470179	470472	Streptococcus pneumoniae D141	CP016633	294	42	AATTTTCTAGCACGGGAAGGCGCTTGTTCAGGTGAAAGATAT	248	290	ATATCTTTCACCTGAACAAGCGCCTTCCCGTGCTAGAAAATT	473307	473349	downstream
S1.SpnD39ORF454P	458168	459448	Streptococcus pneumoniae D39	CP000410	1281	282	CATAATAAGAGTTATCATCTCCTTGGGAAACAATAGAAATGTCCAAATCTTTCTTTTTAATCTTGCCTTCTTCAAATAGTTTTTGTTTTTCTGCTCGTATTTTTTCAAGTAAAACTTCGACTGATTCATCATTTGGGTCTTGTTCAACTAATTTTCCTTGCATAGCATATTGAAGAATAGATTTTTTTAGTTTATCTGGAAATTCTTTATCTAGCTGTTCTAGTCTATTATAACTTTCAGCATATTCATCTACTTTTTCTAAAGCTGATTCGATTGCTTCTA	439	721	TAGAAGCAATCGAATCAGCTTTAGAAAAAGTAGATGAATATGCTGAAAGTTATAATAGACTAGAACAGCTAGATAAAGAATTTCCAGATAAACTAAAAAAATCTATTCTTCAATATGCTATGCAAGGAAAATTAGTTGAACAAGACCCAAATGATGAATCAGTCGAAGTTTTACTTGAAAAAATACGAGCAGAAAAACAAAAACTATTTGAAGAAGGCAAGATTAAAAAGAAAGATTTGGACATTTCTATTGTTTCCCAAGGAGATGATAACTCTTATTATG	461425	461707	downstream
S1.SpnD39ORF454P	458168	459448	Streptococcus pneumoniae D39	CP000410	1281	28	CGTTGTTGTTCGGATAGTGGGGGGAGAG	406	434	CTCTCCCCCCACTATCCGAACAACAACG	461712	461740	downstream
S1.SpnHu15ORF574P	541732	542188	Streptococcus pneumoniae Hu15	CP020551	457	28	CGTTGTTGTTCGGATAGTGGGGGGAGAG	424	452	CTCTCCCCCCACTATCCGAACAACAACG	542293	542321	downstream
S1.SpnINVORF4500P	452444	453727	Streptococcus pneumoniae INV200	FQ312029	1284	723	CATAATAAGAGTTATCATCTCCTTGGGAAACAATAGAAATGTCCAAATCTTTCTTTTTAATCTTGCCTTCTTCAAAGAGTTTTTGTTTTTCTGCTCGTATTTTTTCAAGTAAAACTTCGACTGATTCATCATTTGGGTCTTGTTCAACTAATTTTCCTTGCATAGCATATTGAAGAATAGATTTTTTTAGTTTATCTGGAAATTCTTTATCTAGCTGTTCTAGTCTATTATAACTTTCAGCATATTCATCTACTTTTTCTAAAGCTGATTCGATTGCTTCTATTATGCGTTGTTGTTCAGCTAGCGGAGGGAGAGGGATAAGAATAGAAGCAACTTTATCACTATTCAAGTTTTTCACAACAGCTCCACTAATTAGAGATAGAAATTGAGAATAAACTA…	1	724	TGGTTGAAATTGTCAGAGGTGGCTCTCCACGACCAATCAAAGATTATCTTACTTCTGAAGTAGATGGAATAAATTGGATAAAAATAGGTGATACTGAAAAGGGTGAAAAGTATATAAATAATGTTAAAGAAAAAATCAAAAAATCAGGGCTTAACAAAACTAGATTTGTAAAAAAAGGTACATTTTTGTTAACTAATTCTATGAGTTTTGGTAGACCTTATATTTTGAATGTTGATGGTGCAATACACGATGGATGGTTGGCTATTTCGAACTATGAAAACTCATTAAATAAAGATTACCTATTCTATATTCTTTCATCAAATGTAGTTTATTCTCAATTTCTATCTCTAATTAGTGGAGCTGTTGTGAAAAACTTGAATAGTGATAAAGTTGCTTCTA…	455701	456424
S1.SpnMNZ11bORF10416P	1	604	Streptococcus pneumoniae MNZ11b	ASJW01000051	604	43	CATAATAAGAGTTATCATCTCCTTGGGAAACAATAGAAATGTC	1	44	GACATTTCTATTGTTTCCCAAGGAGATGATAACTCTTATTATG	2581	2624	downstream
S1.SpnORF509AP	2156530	2158080	Streptococcus pneumoniae TIGR4	AKBW01000001	1551	1275	CTAAATTAGTGCGTCAATATGGGCGAAAAATTGTTCGATTTTATCAACGATTCTGGATTGTTCAGGAAGGGGTGGGAGGGGGATTAAATATTCTTTTATAGTTTTCGTTAATAATTCTTTTTGTTTTGTACTACCCGACGCTTTTTCTTCAATAACTGACTGAACAATAGGAGAGGAAAGAAAATTATAGATGAAATGGCAATTAATAACCCCCGATAAGACTCTTATAACTGTAACATGGCTATCTGCAACAGCCCAGCCATAAGGATTTTTATTTTCATGGTAAATAGCTAATCGTCCTAACGTACCTAGACCTGTTGAATTCCACATTAAATCACCATCTCTTAGTAATCTTTCTTTCTGGTAACTATGAACTGTTTCGGGATCAATAAATCTTGC…	276	1551	ATAAAATCAATTTATTGGAATTTTGGGCAAAATAAGCCAGAGAAATCCTTTAGGTATATAGATACGTCTAGTATTGATAGAAAAAAGAACATAATCAACTACAAAAATCTACAATATCTTTCACCTGAACAAGCGCCTTCCCGTGCTAGAAAATTAGTTTCGCAGAATAGTGTCTTATTTTCAACAGTTAGACCATATCTAAAAAATATTGCTGTAGTTAGAGAACTTAAAGAGTATTTGATAGCTAGTACAGCATTTATTGTTTTGGATACTTTACTTAACGAAACATATTTGAAATATTATTTATTATCAGATAATTTTATCAATCGTGTTAATAATAAATCTACTGGAACAAGTTATCCTGCAATCAATGATTATAATTTTAATCTATTATTAATT…	2160970	2162245
S1.SpnORF509P	486054	487334	Streptococcus pneumoniae TIGR4	AE005672	1281	315	CATAATAAGAGTTATCATCTCCTTGGGAAACAATAGAAATGTCCAAATCTTTCTTTTTAATCTTGCCTTCTTCAAAGAGTTTTTGTTTTTCTGCTCGTATTTTTTCAAGTAAAACTTCGACTGATTCATCATTTGGGTCTTGTTCAACTAATTTTCCTTGCATAGCATATTGAAGAATAGATTTTTTTAGTTTATCTGGAAATTCTTTATCTAGCTGTTCTAGTCTATTATAACTTTCAGCATATTCATCTACTTTTTCTAAAGCTGATTCGATTGCTTCTACTATTCGTTGTTGTTCGGATAGTGGGGGGAGAG	406	721	CTCTCCCCCCACTATCCGAACAACAACGAATAGTAGAAGCAATCGAATCAGCTTTAGAAAAAGTAGATGAATATGCTGAAAGTTATAATAGACTAGAACAGCTAGATAAAGAATTTCCAGATAAACTAAAAAAATCTATTCTTCAATATGCTATGCAAGGAAAATTAGTTGAACAAGACCCAAATGATGAATCAGTCGAAGTTTTACTTGAAAAAATACGAGCAGAAAAACAAAAACTCTTTGAAGAAGGCAAGATTAAAAAGAAAGATTTGGACATTTCTATTGTTTCCCAAGGAGATGATAACTCTTATTATG	489311	489626	downstream
S1.SpnPORF531P	478547	479827	Streptococcus pneumoniae P1031	CP000920	1281	720	CATAATAAGAGTTATCATCTCCTTGGGAAACAATAGAAATGTCCAAATCTTTCTTTTTAATCTTGCCTTCTTCAAAGAGTTTTTGTTTTTCTGCTCGTATTTTTTCAAGTAAAACTTCGACTGATTCATCATTTGGGTCTTGTTCAACTAATTTTCCTTGCATAGCATATTGAAGAATAGATTTTTTTAGTTTATCTGGAAATTCTTTATCTAGCTGTTCTAGTCTATTATAACTTTCAGCATATTCATCTACTTTTTCTAAAGCTGATTCGATTGCTTCTACTATTCGTTGTTGTTCGGATAGTGGGGGGAGAGCAATTAATAATAGATTAAAATTATAATCATTGATTGCAGGATAACTTGTTCCAGTAGATTTATTATTAACACGATTGATAAAAT…	1	721	TGAGGATAAAATCAATTTATTGGAATTTTGGGCAAAATAAGCCAGAGAAATCCTTTAGGTATATAGATACGTCTAGTATTGATAGAAAAAAGAACATAATCAACTACAAAAATCTACAATATCTTTCACCTGAACAAGCGCCTTCCCGTGCCAGAAAATTAGTTTCGCAGAATAGTGTCTTATTTTCAACAGTTAGACCATATCTAAAAAATATTGCTGTAGTTAGAGAACTTAAAGAGTATTTGATAGCTAGTACAGCATTTATTGTTTTGGATACTTTACTTAACGAAACATATTTGAAATATTATTTATTATCAGATAATTTTATCAATCGTGTTAATAATAAATCTACTGGAACAAGTTATCCTGCAATCAATGATTATAATTTTAATCTATTAT…	481804	482524
S1.SpnRIII	453335	454903	Streptococcus pneumoniae R6	AE007317	1569	282	TAGAAGCAATCGAATCAGCTTTAGAAAAAGTAGATGAATATGCTGAAAGTTATAATAGACTAGAACAGCTAGATAAAGAATTTCCAGATAAACTAAAAAAATCTATTCTTCAATATGCTATGCAAGGAAAATTAGTTGAACAAGACCCAAATGATGAATCAGTCGAAGTTTTACTTGAAAAAATACGAGCAGAAAAACAAAAACTATTTGAAGAAGGCAAGATTAAAAAGAAAGATTTGGACATTTCTATTGTTTCCCAAGGAGATGATAACTCTTATTATG	727	1009	CATAATAAGAGTTATCATCTCCTTGGGAAACAATAGAAATGTCCAAATCTTTCTTTTTAATCTTGCCTTCTTCAAATAGTTTTTGTTTTTCTGCTCGTATTTTTTCAAGTAAAACTTCGACTGATTCATCATTTGGGTCTTGTTCAACTAATTTTCCTTGCATAGCATATTGAAGAATAGATTTTTTTAGTTTATCTGGAAATTCTTTATCTAGCTGTTCTAGTCTATTATAACTTTCAGCATATTCATCTACTTTTTCTAAAGCTGATTCGATTGCTTCTA	451075	451357	-	downstream
S1.SpnRIII	453335	454903	Streptococcus pneumoniae R6	AE007317	1569	54	ACTCAAGAAATTGATGTTCCTTATGATATTCCTGATACTTGGGAGTGGGTGAGG	222	276	CCTCACCCACTCCCAAGTATCAGGAATATCATAAGGAACATCAATTTCTTGAGT	450588	450642	-	downstream
S1.SpnSWU02ORFBP	1641530	1641739	Streptococcus pneumoniae SWU02	CP018347	210	38	TAGTAACATTCTTTGTATTTAAAAATAAACAGTACTCC	50	88	GGAGTACTGTTTATTTTTAAATACAAAGAATGTTACTA	1641651	1641689	-	upstream
S1.SpnSWU02ORFBP	1641530	1641739	Streptococcus pneumoniae SWU02	CP018347	210	50	CCTCACTAAACAACTCATCTGATTTAGGATAATTTTTGCCCCTATCACCA	1	51	TGGTGATAGGGGCAAAAATTATCCTAAATCAGATGAGTTGTTTAGTGAGG	1641688	1641738	-	upstream
S1.SpnSWU02ORFDP	902193	903620	Streptococcus pneumoniae SWU02	CP018347	1428	298	CATAATAAGAGTTATCATCTCCTTGGGAAACAATAGAAATGTCCAAATCTTTCTTTTTAATCTTGCCTTCTTCAAAGAGTTTTTGTTTTTCTGCTCGTATTTTTTCAAGTAAAACTTCGACTGATTCATCATTTGGGTCTTGTTCAACTAATTTTCCTTGCATAGCATATTGAAGAATAGATTTTTTTAGTTTATCTGGAAATTCTTTATCTAGCTGTTCTAGTCTATTATAACTTTCAGCATATTCATCTACTTTTTCTAAAGCTGATTCGATTGCTTCTATTATGCGTTGTTGTTC	570	868	GAACAACAACGCATAATAGAAGCAATCGAATCAGCTTTAGAAAAAGTAGATGAATATGCTGAAAGTTATAATAGACTAGAACAGCTAGATAAAGAATTTCCAGATAAACTAAAAAAATCTATTCTTCAATATGCTATGCAAGGAAAATTAGTTGAACAAGACCCAAATGATGAATCAGTCGAAGTTTTACTTGAAAAAATACGAGCAGAAAAACAAAAACTCTTTGAAGAAGGCAAGATTAAAAAGAAAGATTTGGACATTTCTATTGTTTCCCAAGGAGATGATAACTCTTATTATG	905596	905894	downstream
S1.SpnSWU02ORFDP	902193	903620	Streptococcus pneumoniae SWU02	CP018347	1428	85	CCTCACCCACTCCCAAGTATCAGGAATATCATAAGGAACATCAATTTCTTGAGTGCTTCCATCAGCAAACTTCCCATAATGTTTC	50	135	GAAACATTATGGGAAGTTTGCTGATGGAAGCACTCAAGAAATTGATGTTCCTTATGATATTCCTGATACTTGGGAGTGGGTGAGG	906305	906390	downstream
S1.SpnTORF544P	509567	510847	Streptococcus pneumoniae Taiwan19F-14	CP000921	1281	302	TTCCCATAATAAGAGTTATCATCTCCTTGGGAAACAATAGAAATGTCCAAATCTTTCTTTTTAATCTTGCCTTCTTCAAAGAGTTTTTGTTTTTCTGCTCGTATTTTTTCAAGTAAAACTTCGACTGATTCATCATTTGGGTCTTGTTCAACTAATTTTCCTTGCATAGCATATTGAAGAATAGATTTTTTTAGTTTATCTGGAAATTCTTTATCTAGCTGTTCTAGTCTATTATAACTTTCAGCATATTCATCTACTTTTTCTAAAGCTGATTCGATTGCTTCTATTATGCGTTGTTGTTC	423	725	GAACAACAACGCATAATAGAAGCAATCGAATCAGCTTTAGAAAAAGTAGATGAATATGCTGAAAGTTATAATAGACTAGAACAGCTAGATAAAGAATTTCCAGATAAACTAAAAAAATCTATTCTTCAATATGCTATGCAAGGAAAATTAGTTGAACAAGACCCAAATGATGAATCAGTCGAAGTTTTACTTGAAAAAATACGAGCAGAAAAACAAAAACTCTTTGAAGAAGGCAAGATTAAAAAGAAAGATTTGGACATTTCTATTGTTTCCCAAGGAGATGATAACTCTTATTATGGGAA	511347	511649	downstream
S1.Ssa160ORF2040P	309672	310844	Streptococcus sanguinis SK160	AEXZ01000011	1173	43	CTAAATGATGATTTATCTTTTTATTATTCTCAATTTTATCATC	486	529	GATGATAAAATTGAGAATAATAAAAAGATAAATCATCATTTAG	310315	310358	-	upstream
S1.Ssa330ORF244P	231095	232312	Streptococcus sanguinis SK330	AFBD01000001	1218	26	TGCCATCTGCTCTAAATGATGATTTA	532	558	TAAATCATCATTTAGAGCAGATGGCA	234471	234497	downstream
S1.Ssa405ORF213P	210017	210589	Streptococcus sanguinis SK405	AEWZ01000001	573	22	TAAATGATGATTTATCTTTTTA	542	564	TAAAAAGATAAATCATCATTTA	211209	211231	downstream
S1.Ssa678ORF1668P	418619	419782	Streptococcus sanguinis SK678	AEXA01000006	1164	30	AGCCACTAAATGATGATTTATCTTTTTATT	504	534	AATAAAAAGATAAATCATCATTTAGTGGCT	419248	419278	-	upstream
S1.Ssp7502ORF3616P	30718	31530	Synechococcus species	CP003595	813	21	AGATATGAAACAGGCTCTATA	783	804	TATAGAGCCTGTTTCATATCT	17368	17389	downstream
S1.Ssp7502ORF3616P	30718	31530	Synechococcus species	CP003595	813	32	CTACTCATGAGATATGAAACAGGCTCTATAAA	781	813	TTTATAGAGCCTGTTTCATATCTCATGAGTAG	27070	27102	+	upstream
S1.SspHTS25ORFCP	391843	393168	Streptococcus species HTS25	CP022680	1326	25	CTCCACTGGAGATTTTCTCTCCCAA	12	37	TTGGGAGAGAAAATCTCCAGTGGAG	400407	400432	downstream
S1.SspHTS25ORFCP	391843	393168	Streptococcus species HTS25	CP022680	1326	33	GCTTACGCTGATGAAGGGTGATGAGGCGGTCGA	631	664	TCGACCGCCTCATCACCCTTCATCAGCGTAAGC	397856	397889	downstream
S1.SspHTS25ORFCP	391843	393168	Streptococcus species HTS25	CP022680	1326	34	AACTTACGCTGATGAAGGGTGATGAGGCGGTCGA	1240	1274	TCGACCGCCTCATCACCCTTCATCAGCGTAAGTT	399786	399820	downstream
S1.SspHTS25ORFCP	391843	393168	Streptococcus species HTS25	CP022680	1326	499	AAGGGTGATGAGGCGGTCGATTTGATTCATGCATCTTCCGATTTGAATTTTTTCATCTAAAGCATTCGGCATATAGAGGTCTAACTGTTGGAGAGTAGAATATTTTACTCTACGTTTTTCGACAAGAGAACCGGTAGCGACATCATCAAAAATTTTCATAGTTTTAGGAGTTTTAAAGTATGCGTTCCAAAATCCACTACATTTATTGTCGTCAATCGAAAACACATCATAATATCCAGAAACAGCTACATTAAAGGCATTTTTATTATATCCAAGTGCTCCAAATCTAAGATTCATAGGGTTGGTAACAAACTCATTTGGTTTAACTACTTTAAATAAGTCTTCTGTTTTTGTTACAAGTGAACTTCTTTCATAACGTTCTGTCTTTGGAGTGACACC…	761	1260	CGCTTGGGAACAGCGGAAGCTGGGAAATATTCTTCAAGAGAGTAATATTCGTACATCGAATTTTATAAACAACCCATTATATAGTTTAACTATCGAAAATGGTGTCACTCCAAAGACAGAACGTTATGAAAGAAGTTCACTTGTAACAAAAACAGAAGACTTATTTAAAGTAGTTAAACCAAATGAGTTTGTTACCAACCCTATGAATCTTAGATTTGGAGCACTTGGATATAATAAAAATGCCTTTAATGTAGCTGTTTCTGGATATTATGATGTGTTTTCGATTGACGACAATAAATGTAGTGGATTTTGGAACGCATACTTTAAAACTCCTAAAACTATGAAAATTTTTGATGATGTCGCTACCGGTTCTCTTGTCGAAAAACGTAGAGTAAAATA…	397869	398368	downstream
S1.SspHTS25ORFCP	391843	393168	Streptococcus species HTS25	CP022680	1326	511	CTTACGCTGATGAAGGGTGATGAGGCGGTCGATTTGATTCATGCATCTTCCGATTTGAATTTTTTCATCTAAAGCATTCGGCATATAGAGGTCTAACTGTTGGAGAGTAGAATATTTTACTCTACGTTTTTCGACAAGAGAACCGGTAGCGACATCATCAAAAATTTTCATAGTTTTAGGAGTTTTAAAGTATGCGTTCCAAAATCCACTACATTTATTGTCGTCAATCGAAAACACATCATAATATCCAGAAACAGCTACATTAAAGGCATTTTTATTATATCCAAGTGCTCCAAATCTAAGATTCATAGGGTTGGTAACAAACTCATTTGGTTTAACTACTTTAAATAAGTCTTCTGTTTTTGTTACAAGTGAACTTCTTTCATAACGTTCTGTCTT…	761	1272	CGCTTGGGAACAGCGGAAGCTGGGAAATATTCTTCAAGAGAGTAATATTCGTACATCGAATTTTATAAACAACCCATTATATAGTTTAACTATCGAAAATGGTGTCACTCCAAAGACAGAACGTTATGAAAGAAGTTCACTTGTAACAAAAACAGAAGACTTATTTAAAGTAGTTAAACCAAATGAGTTTGTTACCAACCCTATGAATCTTAGATTTGGAGCACTTGGATATAATAAAAATGCCTTTAATGTAGCTGTTTCTGGATATTATGATGTGTTTTCGATTGACGACAATAAATGTAGTGGATTTTGGAACGCATACTTTAAAACTCCTAAAACTATGAAAATTTTTGATGATGTCGCTACCGGTTCTCTTGTCGAAAAACGTAGAGTAAAATA…	397857	398368
S1.SspHTS9ORFCP	1081025	1081513	Streptococcus species HTS9	CP014835	489	28	TACTCACGCTGATGAAGGGTGATGAGGG	460	488	CCCTCATCACCCTTCATCAGCGTGAGTA	1082497	1082525	downstream
S1.Ssu002ORF9125P	1799568	1800038	Streptococcus suis NSUI002	CP011419	471	40	ATTTTCGCTGATGAAGAGTAATAAGCTGATCTAGGTCGGA	429	469	TCCGACCTAGATCAGCTTATTACTCTTCATCAGCGAAAAT	1799569	1799609	-	upstream
S1.Ssu002ORF9125P	1799568	1800038	Streptococcus suis NSUI002	CP011419	471	463	CGCTGATGAAGAGTAATAAGCTGATCTAGGTCGGAAAAGAAGCTGCCGATGGCTTCTTGTTCGGGGAGCGTGGGGATGACAAAATTTAATGTCGAAAAATCAGAATAACTTATGCTCCGTCCATCCCTTATTCCATATGTAACTGTTTCAAGTTTTTTTATGAAATTCGGACTAGTTAACACATTTCGCCAAAATTTTGACGAGTTTTCTTCCTTAAAATCCAATATTGTATAGGCAGGTGATGTCAGTCCCTCTATCTCAGACCATGCAAATCCTCCTTGAAATGATCGAAGATGAATTACAAATTGACCCGGTAAAACACGCTTATAATTCGCTACCGCTTCCTTGTCATATTTGATGTCAATTCCTATTTCATCTCGTCTAATCATCCCAAGTTCT…	1	464	TGGAGATTTTTAAGTTTGTGTCTGACAAAGGGTATGCAGATTTACCAATTTTGTCAGCTTCTCAAGAACTTGGGATGATTAGACGAGATGAAATAGGAATTGACATCAAATATGACAAGGAAGCGGTAGCGAATTATAAGCGTGTTTTACCGGGTCAATTTGTAATTCATCTTCGATCATTTCAAGGAGGATTTGCATGGTCTGAGATAGAGGGACTGACATCACCTGCCTATACAATATTGGATTTTAAGGAAGAAAACTCGTCAAAATTTTGGCGAAATGTGTTAACTAGTCCGAATTTCATAAAAAAACTTGAAACAGTTACATATGGAATAAGGGATGGACGGAGCATAAGTTATTCTGATTTTTCGACATTAAATTTTGTCATCCCCACGCTCC…	1799574	1800037	-	upstream
S1.Ssu05ORF1452P	1389412	1390740	Streptococcus suis 05ZYH33	CP000407	1329	277	TCTTCCCATAAGGAGAGTTATCATCTCCTTTTTCGACCATTATTTCCGCCAAATCTTTCTTCTTGAGCTTGCCTTCTTCATAGAGTTTTTGCTTTTCAGCACGAATCATTTCAAGTAAGACTTCGACGGGTTCGTCGTTCGGATCTTGTGCAACTAATTTTCCTTGCATAGCATACTGGAGGATAGATTTTTTCAGTTTATCTGGAAAAGCTCTATCTAACTCTTGGAGTTTATTGTAACTTTCAGCATAGACTTCAACTTGTTCCAAGGCTCGCTC	507	784	GAGCGAGCCTTGGAACAAGTTGAAGTCTATGCTGAAAGTTACAATAAACTCCAAGAGTTAGATAGAGCTTTTCCAGATAAACTGAAAAAATCTATCCTCCAGTATGCTATGCAAGGAAAATTAGTTGCACAAGATCCGAACGACGAACCCGTCGAAGTCTTACTTGAAATGATTCGTGCTGAAAAGCAAAAACTCTATGAAGAAGGCAAGCTCAAGAAGAAAGATTTGGCGGAAATAATGGTCGAAAAAGGAGATGATAACTCTCCTTATGGGAAGA	1391253	1391530	downstream
S1.Ssu102ORF6725P	1361790	1363118	Streptococcus suis LSM102	CP016175	1329	277	TCTTCCCATAAGGAGAGTTATCATCTCCTTTTTCGACCATTATTTCCGCCAAATCTTTCTTCTTGAGCTTGCCTTCTTCATAGAGTTTTTGCTTTTCAGCACGAATCATTTCAAGTAAGACTTCGACGGGTTCGTCGTTCGGATCTTGTGCAACTAATTTTCCTTGCATAGCATACTGGAGGATAGATTTTTTCAGTTTATCTGGAAAAGCTCTATCTAACTCTTGGAGTTTATTGTAACTTTCAGCATAGACTTCAACTTGTTCCAAGGCTCGCTC	507	784	GAGCGAGCCTTGGAACAAGTTGAAGTCTATGCTGAAAGTTACAATAAACTCCAAGAGTTAGATAGAGCTTTTCCAGATAAACTGAAAAAATCTATCCTCCAGTATGCTATGCAAGGAAAATTAGTTGCACAAGATCCGAACGACGAACCCGTCGAAGTCTTACTTGAAATGATTCGTGCTGAAAAGCAAAAACTCTATGAAGAAGGCAAGCTCAAGAAGAAAGATTTGGCGGAAATAATGGTCGAAAAAGGAGATGATAACTCTCCTTATGGGAAGA	1363631	1363908	downstream
S1.Ssu12ORF1340P	1364974	1366317	Streptococcus suis SS12	CP002640	1344	277	TCTTCCCATAAGGAGAGTTATCATCTCCTTTTTCGACCATTATTTCCGCCAAATCTTTCTTCTTGAGCTTGCCTTCTTCATAGAGTTTTTGCTTTTCAGCACGAATCATTTCAAGTAAGACTTCGACGGGTTCGTCGTTCGGATCTTGTGCAACTAATTTTCCTTGCATAGCATACTGGAGGATAGATTTTTTCAGTTTATCTGGAAAAGCTCTATCTAACTCTTGGAGTTTATTGTAACTTTCAGCATAGACTTCAACTTGTTCCAAGGCTCGCTC	507	784	GAGCGAGCCTTGGAACAAGTTGAAGTCTATGCTGAAAGTTACAATAAACTCCAAGAGTTAGATAGAGCTTTTCCAGATAAACTGAAAAAATCTATCCTCCAGTATGCTATGCAAGGAAAATTAGTTGCACAAGATCCGAACGACGAACCCGTCGAAGTCTTACTTGAAATGATTCGTGCTGAAAAGCAAAAACTCTATGAAGAAGGCAAGCTCAAGAAGAAAGATTTGGCGGAAATAATGGTCGAAAAAGGAGATGATAACTCTCCTTATGGGAAGA	1366815	1367092	downstream
S1.Ssu1606ORF9175P	52524	54092	Streptococcus suis ISU1606	LDOM01000038	1569	277	TCTTCCCATAAGGAGAGTTATCATCTCCTTTTTCGACCATTATTTCCGCCAAATCTTTCTTCTTGAGCTTGCCTTCTTCATAGAGTTTTTGCTTTTCAGCACGAATCATTTCAAGTAAGACTTCGACGGGTTCGTCGTTCGGATCTTGTGCAACTAATTTTCCTTGCATAGCATACTGGAGGATAGATTTTTTCAGTTTATCTGGAAAAGCTCTATCTAACTCTTGGAGTTTATTGTAACTTTCAGCATAGACTTCAACTTGTTCCAAGGCTCGCTC	732	1009	GAGCGAGCCTTGGAACAAGTTGAAGTCTATGCTGAAAGTTACAATAAACTCCAAGAGTTAGATAGAGCTTTTCCAGATAAACTGAAAAAATCTATCCTCCAGTATGCTATGCAAGGAAAATTAGTTGCACAAGATCCGAACGACGAACCCGTCGAAGTCTTACTTGAAATGATTCGTGCTGAAAAGCAAAAACTCTATGAAGAAGGCAAGCTCAAGAAGAAAGATTTGGCGGAAATAATGGTCGAAAAAGGAGATGATAACTCTCCTTATGGGAAGA	54590	54867	downstream
S1.Ssu1606ORF9175P	52524	54092	Streptococcus suis ISU1606	LDOM01000038	1569	31	GTCCCATCAGCTAACTTCTCATAAGGTTTCC	190	221	GGAAACCTTATGAGAAGTTAGCTGATGGGAC	55390	55421	downstream
S1.Ssu2660ORF325P	35970	36521	Streptococcus suis ISU2660	LDON01000002	552	26	AAGAAGCTGCCGATGGCTTCTTGTTC	483	509	GAACAAGAAGCCATCGGCAGCTTCTT	36012	36038	-	upstream
S1.Ssu2660ORF325P	35970	36521	Streptococcus suis ISU2660	LDON01000002	552	35	CGCTGATGAAGAGTAATAAGCTGATCTAGGTCGGA	510	545	TCCGACCTAGATCAGCTTATTACTCTTCATCAGCG	35976	36011	-	upstream
S1.Ssu2714ORF3210P	52367	53935	Streptococcus suis ISU2714	LDOJ01000016	1569	135	TGGAGCTCGACTAGAATAAACAATAGAGTTTTTTGAAATTAGTTGAGCAGAAGATTTTTGTACGCCTAATTCGGTAATTTTTTTTGATGAGGTGGCAAATAATTTATTGTTTTGCTGTTTACCCATATCTGCAGG	363	498	CCTGCAGATATGGGTAAACAGCAAAACAATAAATTATTTGCCACCTCATCAAAAAAAATTACCGAATTAGGCGTACAAAAATCTTCTGCTCAACTAATTTCAAAAAACTCTATTGTTTATTCTAGTCGAGCTCCA	54839	54974	downstream
S1.Ssu2714ORF3210P	52367	53935	Streptococcus suis ISU2714	LDOJ01000016	1569	277	TCTTCCCATAAGGAGAGTTATCATCTCCTTTTTCGACCATTATTTCCGCCAAATCTTTCTTCTTGAGCTTGCCTTCTTCATAGAGTTTTTGCTTTTCAGCACGAATCATTTCAAGTAAGACTTCGACGGGTTCGTCGTTCGGATCTTGTGCAACTAATTTTCCTTGCATAGCATACTGGAGGATAGATTTTTTCAGTTTATCTGGAAAAGCTCTATCTAACTCTTGGAGTTTATTGTAACTTTCAGCATAGACTTCAACTTGTTCCAAGGCTCGCTC	732	1009	GAGCGAGCCTTGGAACAAGTTGAAGTCTATGCTGAAAGTTACAATAAACTCCAAGAGTTAGATAGAGCTTTTCCAGATAAACTGAAAAAATCTATCCTCCAGTATGCTATGCAAGGAAAATTAGTTGCACAAGATCCGAACGACGAACCCGTCGAAGTCTTACTTGAAATGATTCGTGCTGAAAAGCAAAAACTCTATGAAGAAGGCAAGCTCAAGAAGAAAGATTTGGCGGAAATAATGGTCGAAAAAGGAGATGATAACTCTCCTTATGGGAAGA	54433	54710	downstream
S1.Ssu322ORFGP	1430804	1432132	Streptococcus suis CS100322	CP024050	1329	277	TCTTCCCATAAGGAGAGTTATCATCTCCTTTTTCGACCATTATTTCCGCCAAATCTTTCTTCTTGAGCTTGCCTTCTTCATAGAGTTTTTGCTTTTCAGCACGAATCATTTCAAGTAAGACTTCGACGGGTTCGTCGTTCGGATCTTGTGCAACTAATTTTCCTTGCATAGCATACTGGAGGATAGATTTTTTCAGTTTATCTGGAAAAGCTCTATCTAACTCTTGGAGTTTATTGTAACTTTCAGCATAGACTTCAACTTGTTCCAAGGCTCGCTC	507	784	GAGCGAGCCTTGGAACAAGTTGAAGTCTATGCTGAAAGTTACAATAAACTCCAAGAGTTAGATAGAGCTTTTCCAGATAAACTGAAAAAATCTATCCTCCAGTATGCTATGCAAGGAAAATTAGTTGCACAAGATCCGAACGACGAACCCGTCGAAGTCTTACTTGAAATGATTCGTGCTGAAAAGCAAAAACTCTATGAAGAAGGCAAGCTCAAGAAGAAAGATTTGGCGGAAATAATGGTCGAAAAAGGAGATGATAACTCTCCTTATGGGAAGA	1432645	1432922	downstream
S1.Ssu51ORF8015P	1617224	1617694	Streptococcus suis YB51	CP006645	471	40	ATTTTCGCTGATGAAGAGTAATAAGCTGATCTAGGTCGGA	429	469	TCCGACCTAGATCAGCTTATTACTCTTCATCAGCGAAAAT	1617225	1617265	-	upstream
S1.Ssu51ORF8015P	1617224	1617694	Streptococcus suis YB51	CP006645	471	44	CGCTGATGAAGAGTAATAAGCTGATCTAGGTCGGAAAAGAAGCT	420	464	AGCTTCTTTTCCGACCTAGATCAGCTTATTACTCTTCATCAGCG	1617230	1617274	-	upstream
S1.Ssu565ORF7340P	1481264	1481707	Streptococcus suis strain GZ0565	CP017142	444	27	CGACTTACGCTGATGAAGGGTGATTTG	411	438	CAAATCACCCTTCATCAGCGTAAGTCG	1482651	1482678	downstream
S1.Ssu5719ORF6900P	1388104	1389432	Streptococcus suis ZY05719	CP007497	1329	277	TCTTCCCATAAGGAGAGTTATCATCTCCTTTTTCGACCATTATTTCCGCCAAATCTTTCTTCTTGAGCTTGCCTTCTTCATAGAGTTTTTGCTTTTCAGCACGAATCATTTCAAGTAAGACTTCGACGGGTTCGTCGTTCGGATCTTGTGCAACTAATTTTCCTTGCATAGCATACTGGAGGATAGATTTTTTCAGTTTATCTGGAAAAGCTCTATCTAACTCTTGGAGTTTATTGTAACTTTCAGCATAGACTTCAACTTGTTCCAAGGCTCGCTC	507	784	GAGCGAGCCTTGGAACAAGTTGAAGTCTATGCTGAAAGTTACAATAAACTCCAAGAGTTAGATAGAGCTTTTCCAGATAAACTGAAAAAATCTATCCTCCAGTATGCTATGCAAGGAAAATTAGTTGCACAAGATCCGAACGACGAACCCGTCGAAGTCTTACTTGAAATGATTCGTGCTGAAAAGCAAAAACTCTATGAAGAAGGCAAGCTCAAGAAGAAAGATTTGGCGGAAATAATGGTCGAAAAAGGAGATGATAACTCTCCTTATGGGAAGA	1389945	1390222	downstream
S1.Ssu609ORFFP	1764078	1765220	Streptococcus suis HA0609	CP024126	1143	491	CGCTGATGAAGAGTAATAAGCTGATCTAGGTCGGAAAAGAAGCTGCCGATGGCTTCTTGTTCGGGGAGCGTGGGGATGACAAAATTTAATGTCGAAAAATCAGAATAACTTATGCTCCGTCCATCCCTTATTCCATATGTAACTGTTTCAAGTTTTTTTATGAAATTCGGACTAGTTAACACATTTCGCCAAAATTTTGACGAGTTTTCTTCCTTAAAATCCAATATTGTATAGGCAGGTGATGTCAGTCCCTCTATCTCAGACCATGCAAATCCTCCTTGAAATGATCGAAGATGAATTACAAATTGACCCGGTAAAACACGCTTATAATTCGCTACCGCTTCCTTGTCATATTTGATGTCAATTCCTATTTCATCTCGTCTAATCATCCCAAGTTCT…	645	1136	ACGGACGCTTGGAAACAGCGTAAGGCAATGGAGATTTTTAAGTTTGTGTCTGACAAAGGGTATGCAGATTTACCAATTTTGTCAGCTTCTCAAGAACTTGGGATGATTAGACGAGATGAAATAGGAATTGACATCAAATATGACAAGGAAGCGGTAGCGAATTATAAGCGTGTTTTACCGGGTCAATTTGTAATTCATCTTCGATCATTTCAAGGAGGATTTGCATGGTCTGAGATAGAGGGACTGACATCACCTGCCTATACAATATTGGATTTTAAGGAAGAAAACTCGTCAAAATTTTGGCGAAATGTGTTAACTAGTCCGAATTTCATAAAAAAACTTGAAACAGTTACATATGGAATAAGGGATGGACGGAGCATAAGTTATTCTGATTTTTCG…	1764084	1764575	-	upstream
S1.Ssu70731ORF1346P	1430290	1431663	Streptococcus suis SC070731	CP003922	1374	277	TCTTCCCATAAGGAGAGTTATCATCTCCTTTTTCGACCATTATTTCCGCCAAATCTTTCTTCTTGAGCTTGCCTTCTTCATAGAGTTTTTGCTTTTCAGCACGAATCATTTCAAGTAAGACTTCGACGGGTTCGTCGTTCGGATCTTGTGCAACTAATTTTCCTTGCATAGCATACTGGAGGATAGATTTTTTCAGTTTATCTGGAAAAGCTCTATCTAACTCTTGGAGTTTATTGTAACTTTCAGCATAGACTTCAACTTGTTCCAAGGCTCGCTC	552	829	GAGCGAGCCTTGGAACAAGTTGAAGTCTATGCTGAAAGTTACAATAAACTCCAAGAGTTAGATAGAGCTTTTCCAGATAAACTGAAAAAATCTATCCTCCAGTATGCTATGCAAGGAAAATTAGTTGCACAAGATCCGAACGACGAACCCGTCGAAGTCTTACTTGAAATGATTCGTGCTGAAAAGCAAAAACTCTATGAAGAAGGCAAGCTCAAGAAGAAAGATTTGGCGGAAATAATGGTCGAAAAAGGAGATGATAACTCTCCTTATGGGAAGA	1432176	1432453	downstream
S1.Ssu70731ORF1346P	1430290	1431663	Streptococcus suis SC070731	CP003922	1374	28	GTCCCATCAGCTAACTTCTCATAAGGTT	1	29	AACCTTATGAGAAGTTAGCTGATGGGAC	1432964	1432992	downstream
S1.Ssu7ORF1288P	1330526	1331815	Streptococcus suis A7	CP002570	1290	277	TCTTCCCATAAGGAGAGTTATCATCTCCTTTTTCGACCATTATTTCCGCCAAATCTTTCTTCTTGAGCTTGCCTTCTTCATAGAGTTTTTGCTTTTCAGCACGAATCATTTCAAGTAAGACTTCGACGGGTTCGTCGTTCGGATCTTGTGCAACTAATTTTCCTTGCATAGCATACTGGAGGATAGATTTTTTCAGTTTATCTGGAAAAGCTCTATCTAACTCTTGGAGTTTATTGTAACTTTCAGCATAGACTTCAACTTGTTCCAAGGCTCGCTC	468	745	GAGCGAGCCTTGGAACAAGTTGAAGTCTATGCTGAAAGTTACAATAAACTCCAAGAGTTAGATAGAGCTTTTCCAGATAAACTGAAAAAATCTATCCTCCAGTATGCTATGCAAGGAAAATTAGTTGCACAAGATCCGAACGACGAACCCGTCGAAGTCTTACTTGAAATGATTCGTGCTGAAAAGCAAAAACTCTATGAAGAAGGCAAGCTCAAGAAGAAAGATTTGGCGGAAATAATGGTCGAAAAAGGAGATGATAACTCTCCTTATGGGAAGA	1332328	1332605	downstream
S1.SsuBMORF1350P	1439376	1440749	Streptococcus suis BM407	FM252032	1374	277	TCTTCCCATAAGGAGAGTTATCATCTCCTTTTTCGACCATTATTTCCGCCAAATCTTTCTTCTTGAGCTTGCCTTCTTCATAGAGTTTTTGCTTTTCAGCACGAATCATTTCAAGTAAGACTTCGACGGGTTCGTCGTTCGGATCTTGTGCAACTAATTTTCCTTGCATAGCATACTGGAGGATAGATTTTTTCAGTTTATCTGGAAAAGCTCTATCTAACTCTTGGAGTTTATTGTAACTTTCAGCATAGACTTCAACTTGTTCCAAGGCTCGCTC	552	829	GAGCGAGCCTTGGAACAAGTTGAAGTCTATGCTGAAAGTTACAATAAACTCCAAGAGTTAGATAGAGCTTTTCCAGATAAACTGAAAAAATCTATCCTCCAGTATGCTATGCAAGGAAAATTAGTTGCACAAGATCCGAACGACGAACCCGTCGAAGTCTTACTTGAAATGATTCGTGCTGAAAAGCAAAAACTCTATGAAGAAGGCAAGCTCAAGAAGAAAGATTTGGCGGAAATAATGGTCGAAAAAGGAGATGATAACTCTCCTTATGGGAAGA	1441262	1441539	downstream
S1.SsuBMORF1350P	1439376	1440749	Streptococcus suis BM407	FM252032	1374	28	GTCCCATCAGCTAACTTCTCATAAGGTT	1	29	AACCTTATGAGAAGTTAGCTGATGGGAC	1442050	1442078	downstream
S1.SsuD9ORF1790P	1761284	1761754	Streptococcus suis D9	CP002641	471	38	ATTTTCGCTGATGAAGAGTAATAAGCTGATCTAGGTCG	431	469	CGACCTAGATCAGCTTATTACTCTTCATCAGCGAAAAT	1761285	1761323	-	upstream
S1.SsuDN13ORF7440P	1504635	1505150	Streptococcus suis DN13	CP015557	516	30	CTTACGCTGATGAAGGGTGATTTGCTGGTC	486	516	GACCAGCAAATCACCCTTCATCAGCGTAAG	1509946	1509976	downstream
S1.SsuGZORF1287P	1336815	1338143	Streptococcus suis GZ1	CP000837	1329	277	TCTTCCCATAAGGAGAGTTATCATCTCCTTTTTCGACCATTATTTCCGCCAAATCTTTCTTCTTGAGCTTGCCTTCTTCATAGAGTTTTTGCTTTTCAGCACGAATCATTTCAAGTAAGACTTCGACGGGTTCGTCGTTCGGATCTTGTGCAACTAATTTTCCTTGCATAGCATACTGGAGGATAGATTTTTTCAGTTTATCTGGAAAAGCTCTATCTAACTCTTGGAGTTTATTGTAACTTTCAGCATAGACTTCAACTTGTTCCAAGGCTCGCTC	507	784	GAGCGAGCCTTGGAACAAGTTGAAGTCTATGCTGAAAGTTACAATAAACTCCAAGAGTTAGATAGAGCTTTTCCAGATAAACTGAAAAAATCTATCCTCCAGTATGCTATGCAAGGAAAATTAGTTGCACAAGATCCGAACGACGAACCCGTCGAAGTCTTACTTGAAATGATTCGTGCTGAAAAGCAAAAACTCTATGAAGAAGGCAAGCTCAAGAAGAAAGATTTGGCGGAAATAATGGTCGAAAAAGGAGATGATAACTCTCCTTATGGGAAGA	1338656	1338933	downstream
S1.SsuLS9NORFEP	2059102	2059605	Streptococcus suis LS9N	LT671674	504	31	CCGATGGCTTCTTGTTCGGGGAGGGTGGGGA	421	452	TCCCCACCCTCCCCGAACAAGAAGCCATCGG	2059153	2059184	-	upstream
S1.SsuLS9NORFEP	2059102	2059605	Streptococcus suis LS9N	LT671674	504	42	CGCTGATGAAGAGTAATAAGCTGATCTAGGTCGGAGAAGAAG	455	497	CTTCTTCTCCGACCTAGATCAGCTTATTACTCTTCATCAGCG	2059108	2059150	-	upstream
S1.SsuORF1423P	1427291	1428580	Streptococcus suis JS14	CP002465	1290	118	TCTTCCCATAAGGAGAGTTATCATCTCCTTTTTCGACCATTATTTCCGCCAAATCTTTCTTCTTGAGCTTGCCTTCTTCATAGAGTTTTTGCTTTTCAGCACGAATCATTTCAAGTAA	627	745	TTACTTGAAATGATTCGTGCTGAAAAGCAAAAACTCTATGAAGAAGGCAAGCTCAAGAAGAAAGATTTGGCGGAAATAATGGTCGAAAAAGGAGATGATAACTCTCCTTATGGGAAGA	1429093	1429211	downstream
S1.SsuORF1423P	1427291	1428580	Streptococcus suis JS14	CP002465	1290	161	AAGACTTCGACGGGTTCGTCGTTCGGATCTTGTGCAACTAATTTTCCTTGCATAGCATACTGGAGGATAGATTTTTTCAGTTTATCTGGAAAAGCTCTATCTAACTCTTGGAGTTTATTGTAACTTTCAGCATAGACTTCAACTTGTTCCAAGGCTCGCTC	468	629	GAGCGAGCCTTGGAACAAGTTGAAGTCTATGCTGAAAGTTACAATAAACTCCAAGAGTTAGATAGAGCTTTTCCAGATAAACTGAAAAAATCTATCCTCCAGTATGCTATGCAAGGAAAATTAGTTGCACAAGATCCGAACGACGAACCCGTCGAAGTCTT	1429210	1429371	downstream
S1.SsuPORF1273P	1300651	1302024	Streptococcus suis P1/7	AM946016	1374	277	TCTTCCCATAAGGAGAGTTATCATCTCCTTTTTCGACCATTATTTCCGCCAAATCTTTCTTCTTGAGCTTGCCTTCTTCATAGAGTTTTTGCTTTTCAGCACGAATCATTTCAAGTAAGACTTCGACGGGTTCGTCGTTCGGATCTTGTGCAACTAATTTTCCTTGCATAGCATACTGGAGGATAGATTTTTTCAGTTTATCTGGAAAAGCTCTATCTAACTCTTGGAGTTTATTGTAACTTTCAGCATAGACTTCAACTTGTTCCAAGGCTCGCTC	552	829	GAGCGAGCCTTGGAACAAGTTGAAGTCTATGCTGAAAGTTACAATAAACTCCAAGAGTTAGATAGAGCTTTTCCAGATAAACTGAAAAAATCTATCCTCCAGTATGCTATGCAAGGAAAATTAGTTGCACAAGATCCGAACGACGAACCCGTCGAAGTCTTACTTGAAATGATTCGTGCTGAAAAGCAAAAACTCTATGAAGAAGGCAAGCTCAAGAAGAAAGATTTGGCGGAAATAATGGTCGAAAAAGGAGATGATAACTCTCCTTATGGGAAGA	1302537	1302814	downstream
S1.SsuPORF1273P	1300651	1302024	Streptococcus suis P1/7	AM946016	1374	28	GTCCCATCAGCTAACTTCTCATAAGGTT	1	29	AACCTTATGAGAAGTTAGCTGATGGGAC	1303325	1303353	downstream
S1.SsuS735ORF6110P	1284235	1285524	Streptococcus suis S735	CP003736	1290	277	TCTTCCCATAAGGAGAGTTATCATCTCCTTTTTCGACCATTATTTCCGCCAAATCTTTCTTCTTGAGCTTGCCTTCTTCATAGAGTTTTTGCTTTTCAGCACGAATCATTTCAAGTAAGACTTCGACGGGTTCGTCGTTCGGATCTTGTGCAACTAATTTTCCTTGCATAGCATACTGGAGGATAGATTTTTTCAGTTTATCTGGAAAAGCTCTATCTAACTCTTGGAGTTTATTGTAACTTTCAGCATAGACTTCAACTTGTTCCAAGGCTCGCTC	468	745	GAGCGAGCCTTGGAACAAGTTGAAGTCTATGCTGAAAGTTACAATAAACTCCAAGAGTTAGATAGAGCTTTTCCAGATAAACTGAAAAAATCTATCCTCCAGTATGCTATGCAAGGAAAATTAGTTGCACAAGATCCGAACGACGAACCCGTCGAAGTCTTACTTGAAATGATTCGTGCTGAAAAGCAAAAACTCTATGAAGAAGGCAAGCTCAAGAAGAAAGATTTGGCGGAAATAATGGTCGAAAAAGGAGATGATAACTCTCCTTATGGGAAGA	1286037	1286314	downstream
S1.SsuSC19ZORF7000P	1389174	1390502	Streptococcus suis SC19	CP020863	1329	277	TCTTCCCATAAGGAGAGTTATCATCTCCTTTTTCGACCATTATTTCCGCCAAATCTTTCTTCTTGAGCTTGCCTTCTTCATAGAGTTTTTGCTTTTCAGCACGAATCATTTCAAGTAAGACTTCGACGGGTTCGTCGTTCGGATCTTGTGCAACTAATTTTCCTTGCATAGCATACTGGAGGATAGATTTTTTCAGTTTATCTGGAAAAGCTCTATCTAACTCTTGGAGTTTATTGTAACTTTCAGCATAGACTTCAACTTGTTCCAAGGCTCGCTC	507	784	GAGCGAGCCTTGGAACAAGTTGAAGTCTATGCTGAAAGTTACAATAAACTCCAAGAGTTAGATAGAGCTTTTCCAGATAAACTGAAAAAATCTATCCTCCAGTATGCTATGCAAGGAAAATTAGTTGCACAAGATCCGAACGACGAACCCGTCGAAGTCTTACTTGAAATGATTCGTGCTGAAAAGCAAAAACTCTATGAAGAAGGCAAGCTCAAGAAGAAAGATTTGGCGGAAATAATGGTCGAAAAAGGAGATGATAACTCTCCTTATGGGAAGA	1391015	1391292	downstream
S1.SsuSCORF1303P	1389058	1390431	Streptococcus suis SC84	FM252031	1374	277	TCTTCCCATAAGGAGAGTTATCATCTCCTTTTTCGACCATTATTTCCGCCAAATCTTTCTTCTTGAGCTTGCCTTCTTCATAGAGTTTTTGCTTTTCAGCACGAATCATTTCAAGTAAGACTTCGACGGGTTCGTCGTTCGGATCTTGTGCAACTAATTTTCCTTGCATAGCATACTGGAGGATAGATTTTTTCAGTTTATCTGGAAAAGCTCTATCTAACTCTTGGAGTTTATTGTAACTTTCAGCATAGACTTCAACTTGTTCCAAGGCTCGCTC	552	829	GAGCGAGCCTTGGAACAAGTTGAAGTCTATGCTGAAAGTTACAATAAACTCCAAGAGTTAGATAGAGCTTTTCCAGATAAACTGAAAAAATCTATCCTCCAGTATGCTATGCAAGGAAAATTAGTTGCACAAGATCCGAACGACGAACCCGTCGAAGTCTTACTTGAAATGATTCGTGCTGAAAAGCAAAAACTCTATGAAGAAGGCAAGCTCAAGAAGAAAGATTTGGCGGAAATAATGGTCGAAAAAGGAGATGATAACTCTCCTTATGGGAAGA	1390944	1391221	downstream
S1.SsuSCORF1303P	1389058	1390431	Streptococcus suis SC84	FM252031	1374	28	GTCCCATCAGCTAACTTCTCATAAGGTT	1	29	AACCTTATGAGAAGTTAGCTGATGGGAC	1391732	1391760	downstream
S1.SsuSS21ORFEP	1364482	1365810	Streptococcus suis SS2-1	CP018908	1329	277	TCTTCCCATAAGGAGAGTTATCATCTCCTTTTTCGACCATTATTTCCGCCAAATCTTTCTTCTTGAGCTTGCCTTCTTCATAGAGTTTTTGCTTTTCAGCACGAATCATTTCAAGTAAGACTTCGACGGGTTCGTCGTTCGGATCTTGTGCAACTAATTTTCCTTGCATAGCATACTGGAGGATAGATTTTTTCAGTTTATCTGGAAAAGCTCTATCTAACTCTTGGAGTTTATTGTAACTTTCAGCATAGACTTCAACTTGTTCCAAGGCTCGCTC	507	784	GAGCGAGCCTTGGAACAAGTTGAAGTCTATGCTGAAAGTTACAATAAACTCCAAGAGTTAGATAGAGCTTTTCCAGATAAACTGAAAAAATCTATCCTCCAGTATGCTATGCAAGGAAAATTAGTTGCACAAGATCCGAACGACGAACCCGTCGAAGTCTTACTTGAAATGATTCGTGCTGAAAAGCAAAAACTCTATGAAGAAGGCAAGCTCAAGAAGAAAGATTTGGCGGAAATAATGGTCGAAAAAGGAGATGATAACTCTCCTTATGGGAAGA	1366323	1366600	downstream
S1.Ste11697ORFCP	8998	9723	Sporolactobacillus terrae	JFZC01000015	726	40	TCAAAATCAACAAACCAATGTTTGAAAATTGCTTGAGCCA	1	41	TGGCTCAAGCAATTTTCAAACATTGGTTTGTTGATTTTGA	9682	9722	-	upstream
S1.Ste11697ORFCP	8998	9723	Sporolactobacillus terrae	JFZC01000015	726	53	TCAACCATTTCTCCACCGCTAGATTTATAGGATCTTCCCTCTTCATTTGGAAA	42	95	TTTCCAAATGAAGAGGGAAGATCCTATAAATCTAGCGGTGGAGAAATGGTTGA	9628	9681	-	upstream
S1.Tcr6911ORF20960P	69300	69845	Tissierella creatinophila DSM 6911	LTDM01000053	546	25	ACATACGCTGATGAAGGGTGATAAG	450	475	CTTATCACCCTTCATCAGCGTATGT	70738	70763	downstream
S1.Tfo92A2ORF1962P	2094664	2096073	Tannerella forsythia 92A2	CP003191	1410	713	ATGCTCGTTATCACAAGTGATTTGAGCCTTAGGATTGATGTGCTTGAGTAGTTCAGACGCCGGCTCATCTTTGGGATCTTGCGGTACGAGTTTACCATGAATGGCAAGGTCAAGGATTTTGCTCTTGGCTTGTTTGATTGATGTTTCCAAATTTTCCTTGCCCTGCTCAATTGTATCAATCAAAACAGACCAACGCTCTATCTCTGAAACAATGCGCTGCTGTTCAGCAAGTGGAGGAAGGGGAACTTCTAATGTCGTAAAAATTGCTTTATTTACTCGTTGCTGTCCAACAACACCTTTAAAATATTTAGTTCCCTGGCTTATGTACCAAGAAGTCTTGAAAAGATATAGATAGAATTTTACATCAATCAATATTCCACGTAAGATGGTTAGTTCTGT…	178	891	ATACGCACCATTATGAGAATGTGCCGTTTGAAGTGCCACAAGGGTGGGAACTAATAGCATTAGAGGAAATCTTTATATTAAATCCTAAAAATGAAGTTGATGACGAGACCTTAGCAGGATTTATTCCTATGGCACTTGTTGATGATGGATTTTGTGGAAGTCATTCTTTTGAGCAAGAGCTTTGGAAAAACATTAAAAAAGGATTTAGTCATTTTCAAAATGGTGATATTGGAATTGCAAAGATATCTCCTTGTTTTGAAAATATGAAATCTGTGATTTTTAACAATCTTCCAAATGGGTTTGGAGCTGGAACTACAGAACTAACCATCTTACGTGGAATATTGATTGATGTAAAATTCTATCTATATCTTTTCAAGACTTCTTGGTACATAAGCCAGG…	2098241	2098954
S1.Tha12172ORF19020P	1903362	1904546	Tetragenococcus halophilus NBRC 12172	AP012046	1185	21	CTAAATGATGATTTATCTTTT	508	529	AAAAGATAAATCATCATTTAG	1904017	1904038	-	upstream
S1.ThaMJ4ORF7310P	1550156	1551334	Tetragenococcus halophilus MJ4	CP012047	1179	20	AAAAACTGAATCTTTAATAG	1006	1026	CTATTAAAGATTCAGTTTTT	1553131	1553151	downstream
S1.ThaMJ4ORF7310P	1550156	1551334	Tetragenococcus halophilus MJ4	CP012047	1179	23	GTTTTAATAAATTTCCAATTTTA	1067	1090	TAAAATTGGAAATTTATTAAAAC	1553067	1553090	downstream
S1.ThaMJ4ORF7310P	1550156	1551334	Tetragenococcus halophilus MJ4	CP012047	1179	64	ATATTGTAACGCCGCCTTTTTAAGTTCTCTTAATTGTTCTAATTTTCGTTGATGAAGAGCGATA	488	552	TATCGCTCTTCATCAACGAAAATTAGAACAATTAAGAGAACTTAAAAAGGCGGCGTTACAATAT	1552990	1553054	downstream
S1.TmuYL45ORF25P	155	613	Turicimonas muris YL45	NHMP01000001	459	387	CTGATGAAGAGTGATAGTACTGTTTAAGGAGAGAAAAAGTTCGCCAATTCTTTCTGCTTCCCGAGGGTCTTTTGGAACGGCAAAGATTGAATTAGAAACTAACTTCCAATCCGCTCTAGGCATTTTTGAACCAGCAGAACAATTTGCCTTTTCTTCAAATCTTGGAGTTTGAATTAAATTAAACAGAAACTTGGAAGAATATTTTGCAGGACGAAGGACCCAGAAGTCTCCAATCGCCACGCCCGAAAAATCTGGCAAAAGAATGTTCTTTAAATAAGGTCTTAGTTTCCCATACAAGAGATCAGCTGGCTCGAAAGGTTGTCCTTTTTTTGTACCTACCTTCAATCGAACATCTTTGTTTAGAGTACCTTCTCCAGAATTTATGTC	51	438	GACATAAATTCTGGAGAAGGTACTCTAAACAAAGATGTTCGATTGAAGGTAGGTACAAAAAAAGGACAACCTTTCGAGCCAGCTGATCTCTTGTATGGGAAACTAAGACCTTATTTAAAGAACATTCTTTTGCCAGATTTTTCGGGCGTGGCGATTGGAGACTTCTGGGTCCTTCGTCCTGCAAAATATTCTTCCAAGTTTCTGTTTAATTTAATTCAAACTCCAAGATTTGAAGAAAAGGCAAATTGTTCTGCTGGTTCAAAAATGCCTAGAGCGGATTGGAAGTTAGTTTCTAATTCAATCTTTGCCGTTCCAAAAGACCCTCGGGAAGCAGAAAGAATTGGCGAACTTTTTCTCTCCTTAAACAGTACTATCACTCTTCATCAG	5341	5728	downstream
S1.TmuYL45ORF25P	155	613	Turicimonas muris YL45	NHMP01000001	459	49	TCGTACTCCACGCCGGGGTTTTCAGGAGAACTAAGGGCAGAGCCTGAGA	1	50	TCTCAGGCTCTGCCCTTAGTTCTCCTGAAAACCCCGGCGTGGAGTACGA	5729	5778	downstream
S1.Tsu2489ORF1099P	1163950	1164528	Treponema succinifaciens DSM 2489	CP002631	579	37	CCAAACATCTCGACAAATTCGGATTTGAAAATATTCA	1	38	TGAATATTTTCAAATCCGAATTTGTCGAGATGTTTGG	1164490	1164527	-	upstream
S1.Tsu2489ORF1099P	1163950	1164528	Treponema succinifaciens DSM 2489	CP002631	579	482	TACAAATTTCGATTTGTCGATTTTCTGGACGAAGGCGGCGAATTGGTTTTGGAGGTCGAGAGGAACATCAATTATCTGTTCATCATGGAATTCATTACGATTTAATGTTGGAACTCCTACGCCAGATTTAAATCGCTTCAAATCAAAAAACTCTAAAAGAAATTTTAAATAACAAATATTATTTCCATGTGTATCATTAGAAAATAAGGTTGTATTTAATGGCCAAAAGGGAGTTTCACACATATAAACCTCACCGATTGTACCGGAGCGACCAGTAATAATTCCTTTATCCATTTTTGCTAAGTTATGATTGCCGAGAATACCATTAGAACCAAATACAGGTATTTTTCCTTTACTATCTCTATCTTGTACTGGTAAATCATAACCTCGCTGCATTGT…	10	492	TCAAATCCGAATTTGTCGAGATGTTTGGGAATCCAATTTACAATTCAAAAAACTTTCCAACTAAGAAAGTAATAGATGTTGTTACAATGCAGCGAGGTTATGATTTACCAGTACAAGATAGAGATAGTAAAGGAAAAATACCTGTATTTGGTTCTAATGGTATTCTCGGCAATCATAACTTAGCAAAAATGGATAAAGGAATTATTACTGGTCGCTCCGGTACAATCGGTGAGGTTTATATGTGTGAAACTCCCTTTTGGCCATTAAATACAACCTTATTTTCTAATGATACACATGGAAATAATATTTGTTATTTAAAATTTCTTTTAGAGTTTTTTGATTTGAAGCGATTTAAATCTGGCGTAGGAGTTCCAACATTAAATCGTAATGAATTCCATG…	1164036	1164518	-	upstream
S1.Tsu2489ORF585P	640798	641601	Treponema succinifaciens DSM 2489	CP002631	804	22	GCAAAATCCAATCCGTGTGACA	121	143	TGTCACACGGATTGGATTTTGC	645340	645362	downstream
S1.Upa3h04ORF1655P	369810	370895	Ureaplasma parvum hebnu3h04	CP021987	1086	23	TGGTTCAACAATTTTAGAAAATT	976	999	AATTTTCTAAAATTGTTGAACCA	369896	369919	-	upstream
S1.VspC1IP	1380053	1380571	Vitreoscilla species C1	CP019644	519	29	ATGGTTTTACCAATATCTTTATAATCTTC	156	185	GAAGATTATAAAGATATTGGTAAAACCAT	1380386	1380415	-	upstream
S2.Afi17242ORF1804P	2019229	2019426	Alistipes finegoldii	CP003274	198	24	TTAGCTTGCTAAATTATCATTTAT	174	198	ATAAATGATAATTTAGCAAGCTAA	2019228	2019252	-	upstream
S2.Apa233ORF3120P	334686	335324	Acholeplasma palmae J233	FO681347	639	21	AAATGTGGAACATTAAGGATT	20	41	AATCCTTAATGTTCCACATTT	337024	337045	downstream
S2.Apl1022ORF2873P	1386	1850	Actinobacillus pleuropneumoniae 1022	JSVF01000027	465	34	TCCGCATTGTCGAAAAAATAGAAACGTTATTTTC	403	437	GAAAATAACGTTTCTATTTTTTCGACAATGCGGA	429	463	-	downstream
S2.Apl11ORF15540P	16698	17981	Actinobacillus pleuropneumoniae serovar 11 str. 56153	ADOK01000024	1284	21	GTGTGGGTGAGGTTAGAAGAT	0	21	ATCTTCTAACCTCACCCACAC	14558	14579	-	downstream
S2.Apl11ORF15540P	16698	17981	Actinobacillus pleuropneumoniae serovar 11 str. 56153	ADOK01000024	1284	221	AAATTGACGGAACAAAATCCAAATGATGAACCTGCTTCTGCATTGATTGAGCGGATAAAAGCAGAGAAATTACGCCTAATCGCTGAGAAAAAACTGAAAAAGCCGAAAGTGATTTCAGAAATCATTATGCGTGATAATTTGCCTTATGAGATTGTTAATGGCAAAGAGCGTTGTATCGCTGATGAAGTGCCGTTTGAGATTCCTGAAAGTTGGGTTTGGGT	594	815	ACCCAAACCCAACTTTCAGGAATCTCAAACGGCACTTCATCAGCGATACAACGCTCTTTGCCATTAACAATCTCATAAGGCAAATTATCACGCATAATGATTTCTGAAATCACTTTCGGCTTTTTCAGTTTTTTCTCAGCGATTAGGCGTAATTTCTCTGCTTTTATCCGCTCAATCAATGCAGAAGCAGGTTCATCATTTGGATTTTGTTCCGTCAATTT	15089	15310	-	downstream
S2.Apl11ORF15540P	16698	17981	Actinobacillus pleuropneumoniae serovar 11 str. 56153	ADOK01000024	1284	25	TCCGCATTGTCGAAAAAATAGAAAC	1222	1247	GTTTCTATTTTTTCGACAATGCGGA	15741	15766	-	downstream
S2.Apl11ORF15540P	16698	17981	Actinobacillus pleuropneumoniae serovar 11 str. 56153	ADOK01000024	1284	74	CCACTCCCCCCACTAAACGAACAAAAACGTATCGTGGCGAAAATTGAAGAGTTACTGCCTTATATTGAGCAATA	432	506	TATTGCTCAATATAAGGCAGTAACTCTTCAATTTTCGCCACGATACGTTTTTGTTCGTTTAGTGGGGGGAGTGG	14927	15001	-	downstream
S2.Apl11ORF15540P	16698	17981	Actinobacillus pleuropneumoniae serovar 11 str. 56153	ADOK01000024	1284	86	GCAGAAAAAGAAGAAAAATTGACCGCACTTCATCAGCAGTTTCCTGAGCAGTTGAAAAAGTCGATTTTACAGGCGGCAATTCAAGG	507	593	CCTTGAATTGCCGCCTGTAAAATCGACTTTTTCAACTGCTCAGGAAACTGCTGATGAAGTGCGGTCAATTTTTCTTCTTTTTCTGC	15002	15088	-	downstream
S2.Apl13ORF14840P	16645	17889	Actinobacillus pleuropneumoniae serovar 13 str. N273	ADOM01000035	1245	21	ATTGATTGAGCGGATAAAAGC	572	593	GCTTTTATCCGCTCAATCAAT	15071	15092	-	downstream
S2.Apl13ORF14840P	16645	17889	Actinobacillus pleuropneumoniae serovar 13 str. N273	ADOM01000035	1245	23	TCTACTTTGCAAAATTTATCTCA	1215	1238	TGAGATAAATTTTGCAAAGTAGA	15720	15743	-	downstream
S2.Apl13ORF14840P	16645	17889	Actinobacillus pleuropneumoniae serovar 13 str. N273	ADOM01000035	1245	23	TTACTGCCTTATATTGAGCAATA	420	443	TATTGCTCAATATAAGGCAGTAA	14919	14942	-	downstream
S2.Apl13ORF14840P	16645	17889	Actinobacillus pleuropneumoniae serovar 13 str. N273	ADOM01000035	1245	24	CGTGATAATTTGCCTTATGAGATT	660	684	AATCTCATAAGGCAAATTATCACG	15159	15183	-	downstream
S2.Apl13ORF14840P	16645	17889	Actinobacillus pleuropneumoniae serovar 13 str. N273	ADOM01000035	1245	35	AACGAACAAAAACGTATCGTGGCGAAAATTGAAGA	384	419	TCTTCAATTTTCGCCACGATACGTTTTTGTTCGTT	14883	14918	-	downstream
S2.Apl13ORF14840P	16645	17889	Actinobacillus pleuropneumoniae serovar 13 str. N273	ADOM01000035	1245	67	TGACCGCACTTCATCAGCAGTTTCCTGAGCAGTTGAAAAAGTCGATTTTACAGGCGGCAATTCAAGG	463	530	CCTTGAATTGCCGCCTGTAAAATCGACTTTTTCAACTGCTCAGGAAACTGCTGATGAAGTGCGGTCA	14962	15029	-	downstream
S2.Apl1536ORF14250P	16584	17957	Actinobacillus pleuropneumoniae serovar 2 str. S1536	ADOE01000035	1374	133	TCCCCCCACTCAACGAACAAAAACGTATCGTGGCGAAAATTGAAGAATTACTGCCTTATATTGAGCAATATGCAGAAAAAGAAGAAAAACTGACCGCACTTCATCAGCAGTTTCCTGAGCAGTTGAAAAAGTC	496	629	GACTTTTTCAACTGCTCAGGAAACTGCTGATGAAGTGCGGTCAGTTTTTCTTCTTTTTCTGCATATTGCTCAATATAAGGCAGTAATTCTTCAATTTTCGCCACGATACGTTTTTGTTCGTTGAGTGGGGGGA	14815	14948	-	downstream
S2.Apl1536ORF14250P	16584	17957	Actinobacillus pleuropneumoniae serovar 2 str. S1536	ADOE01000035	1374	200	TTGGTATTGATTGAGCGGATAAAAGCGGAGAAATTACGCCTAATTGCCGAGAAAAAACTGAAAAAACCGAAAGTGGTATCAGAAATTATCCTTCGTGATAATTTGCCTTATGAGATTATTAACGGTGAAGAGCGTTGTATTGCCGATGAAGTACCGTTTGAGATACCTGAAAATTGGTGTTGGGTGAGGTTGGGGGAAAT	690	890	ATTTCCCCCAACCTCACCCAACACCAATTTTCAGGTATCTCAAACGGTACTTCATCGGCAATACAACGCTCTTCACCGTTAATAATCTCATAAGGCAAATTATCACGAAGGATAATTTCTGATACCACTTTCGGTTTTTTCAGTTTTTTCTCGGCAATTAGGCGTAATTTCTCCGCTTTTATCCGCTCAATCAATACCAA	15009	15209	-	downstream
S2.Apl1536ORF14250P	16584	17957	Actinobacillus pleuropneumoniae serovar 2 str. S1536	ADOE01000035	1374	24	AAAAACTACCGATAATCTTCCTTC	8	32	GAAGGAAGATTATCGGTAGTTTTT	14318	14342	-	downstream
S2.Apl1536ORF14250P	16584	17957	Actinobacillus pleuropneumoniae serovar 2 str. S1536	ADOE01000035	1374	59	ATTTTACAGGCGGCAATTCAAGGGAAATTAACTAAGCAAGATCCGAATGATGAGCCTGC	630	689	GCAGGCTCATCATTCGGATCTTGCTTAGTTAATTTCCCTTGAATTGCCGCCTGTAAAAT	14949	15008	-	downstream
S2.Apl16ORF521P	530385	531917	Actinobacillus pleuropneumoniae KL 16	CP022715	1533	221	AAATTGACGGAACAAAATCCAAATGATGAACCTGCTTCTGCATTGATTGAGCGGATAAAAGCAGAGAAATTACGCCTAATCGCTGAGAAAAAACTGAAAAAGCCGAAAGTGATTTCAGAAATCATTATGCGTGATAATTCGCCTTATGAGATTGTTAATGGCAAAGAGCGTTGTATCGCTGATGAAGTGCCGTTTGAGATTCCTGAAAGTTGGGTTTGGGT	819	1040	ACCCAAACCCAACTTTCAGGAATCTCAAACGGCACTTCATCAGCGATACAACGCTCTTTGCCATTAACAATCTCATAAGGCGAATTATCACGCATAATGATTTCTGAAATCACTTTCGGCTTTTTCAGTTTTTTCTCAGCGATTAGGCGTAATTTCTCTGCTTTTATCCGCTCAATCAATGCAGAAGCAGGTTCATCATTTGGATTTTGTTCCGTCAATTT	528800	529021	-	downstream
S2.Apl16ORF521P	530385	531917	Actinobacillus pleuropneumoniae KL 16	CP022715	1533	25	TCCGCATTGTCGAAAAAATAGAAAC	1471	1496	GTTTCTATTTTTTCGACAATGCGGA	529428	529453	-	downstream
S2.Apl16ORF521P	530385	531917	Actinobacillus pleuropneumoniae KL 16	CP022715	1533	74	CCACTCCCCCCACTAAACGAACAAAAACGTATCGTGGCGAAAATTGAAGAGTTACTGCCTTATATTGAGCAATA	657	731	TATTGCTCAATATAAGGCAGTAACTCTTCAATTTTCGCCACGATACGTTTTTGTTCGTTTAGTGGGGGGAGTGG	528638	528712	-	downstream
S2.Apl16ORF521P	530385	531917	Actinobacillus pleuropneumoniae KL 16	CP022715	1533	83	CTTCCGATAAAACCCCTTCTACCACGGAACAAGATTTCCCCTTTGAAATTCCTGAGAGTTGGGTGTGGGTGAGGTTAGAAGAT	163	246	ATCTTCTAACCTCACCCACACCCAACTCTCAGGAATTTCAAAGGGGAAATCTTGTTCCGTGGTAGAAGGGGTTTTATCGGAAG	528207	528290	-	downstream
S2.Apl16ORF521P	530385	531917	Actinobacillus pleuropneumoniae KL 16	CP022715	1533	86	GCAGAAAAAGAAGAAAAATTGACCGCACTTCATCAGCAGTTTCCTGAGCAGTTGAAAAAGTCGATTTTACAGGCGGCAATTCAAGG	732	818	CCTTGAATTGCCGCCTGTAAAATCGACTTTTTCAACTGCTCAGGAAACTGCTGATGAAGTGCGGTCAATTTTTCTTCTTTTTCTGC	528713	528799	-	downstream
S2.Apl460ORF2855P	1384	1848	Actinobacillus pleuropneumoniae 460	JSVG01000029	465	34	TCCGCATTGTCGAAAAAATAGAAACGTTATTTTC	403	437	GAAAATAACGTTTCTATTTTTTCGACAATGCGGA	427	461	-	downstream
S2.Apl4ORF14420P	16644	18002	Actinobacillus pleuropneumoniae serovar 4 str. M62	ADOF01000061	1359	200	TTGGTATTGATTGAGCGGATAAAAGCGGAGAAATTACGCCTAATTGCCGAGAAAAAACTGAAAAAACCAAAAGTGGTATCAGAAATTATCCTTCGTGATAATTTGCCTTATGAGATTATTAACGGTGAAGAGCGTTGTATTGCCGATGAAGTACCGTTTGAGATACCTGAAAATTGGTGTTGGGTGAGGTTGGGGGAAAT	690	890	ATTTCCCCCAACCTCACCCAACACCAATTTTCAGGTATCTCAAACGGTACTTCATCGGCAATACAACGCTCTTCACCGTTAATAATCTCATAAGGCAAATTATCACGAAGGATAATTTCTGATACCACTTTTGGTTTTTTCAGTTTTTTCTCGGCAATTAGGCGTAATTTCTCCGCTTTTATCCGCTCAATCAATACCAA	15063	15263	-	downstream
S2.Apl4ORF14420P	16644	18002	Actinobacillus pleuropneumoniae serovar 4 str. M62	ADOF01000061	1359	33	TCCCCCCACTCAACGAACAAAAACGTATCGTGG	496	529	CCACGATACGTTTTTGTTCGTTGAGTGGGGGGA	14869	14902	-	downstream
S2.Apl4ORF14420P	16644	18002	Actinobacillus pleuropneumoniae serovar 4 str. M62	ADOF01000061	1359	50	GCGGCAATTCAAGGGAAATTAACTAAGCAAGATCCGAATGATGAGCCTGC	639	689	GCAGGCTCATCATTCGGATCTTGCTTAGTTAATTTCCCTTGAATTGCCGC	15012	15062	-	downstream
S2.Apl4ORF14420P	16644	18002	Actinobacillus pleuropneumoniae serovar 4 str. M62	ADOF01000061	1359	99	GAAAATTGAAGAATTACTGCCTTATATTGAGCAATATGCAGAAAAAGAAGAAAAACTGACCGCACTTCATCAGCAGTTTCCTGAGCAGTTGAAAAAGTC	530	629	GACTTTTTCAACTGCTCAGGAAACTGCTGATGAAGTGCGGTCAGTTTTTCTTCTTTTTCTGCATATTGCTCAATATAAGGCAGTAATTCTTCAATTTTC	14903	15002	-	downstream
S2.Apl518ORF2970P	1384	1848	Actinobacillus pleuropneumoniae 518	JSVZ01000023	465	34	TCCGCATTGTCGAAAAAATAGAAACGTTATTTTC	403	437	GAAAATAACGTTTCTATTTTTTCGACAATGCGGA	427	461	-	downstream
S2.Apl597ORF2844P	1383	1847	Actinobacillus pleuropneumoniae 597	JSVX01000030	465	34	TCCGCATTGTCGAAAAAATAGAAACGTTATTTTC	403	437	GAAAATAACGTTTCTATTTTTTCGACAATGCGGA	426	460	-	downstream
S2.Apl6ORF2000P	2182	3000	Actinobacillus pleuropneumoniae serovar 6 str. Femo	ADOG01000044	819	163	GCAGAAAAAGAAGAAAAATTGACCGCACTTCATCAGCAGTTTCCTGAGCAGTTGAAAAAGTCGATTTTACAGGCGGCAATTCAAGGCAAATTGACGGAACAAAATCCAAATGATGAACCTGCTTCTGCATTGATTGAGCGGATAAAAGCAGAGAAATTACGCC	42	205	GGCGTAATTTCTCTGCTTTTATCCGCTCAATCAATGCAGAAGCAGGTTCATCATTTGGATTTTGTTCCGTCAATTTGCCTTGAATTGCCGCCTGTAAAATCGACTTTTTCAACTGCTCAGGAAACTGCTGATGAAGTGCGGTCAATTTTTCTTCTTTTTCTGC	486	649	-	downstream
S2.Apl6ORF2000P	2182	3000	Actinobacillus pleuropneumoniae serovar 6 str. Femo	ADOG01000044	819	34	TCCGCATTGTCGAAAAAATAGAAACGTTATTTTC	757	791	GAAAATAACGTTTCTATTTTTTCGACAATGCGGA	1225	1259	-	downstream
S2.Apl6ORF2000P	2182	3000	Actinobacillus pleuropneumoniae serovar 6 str. Femo	ADOG01000044	819	41	GTGGCGAAAATTGAAGAGTTACTGCCTTATATTGAGCAATA	0	41	TATTGCTCAATATAAGGCAGTAACTCTTCAATTTTCGCCAC	444	485	-	downstream
S2.Apl6ORF2000P	2182	3000	Actinobacillus pleuropneumoniae serovar 6 str. Femo	ADOG01000044	819	61	AAGAGCGTTGTATCGCTGATGAAGTGCCGTTTGAGATTCCTGAAAGTTGGGTTTGGGTGAG	292	353	CTCACCCAAACCCAACTTTCAGGAATCTCAAACGGCACTTCATCAGCGATACAACGCTCTT	736	797	-	downstream
S2.Apl6ORF2000P	2182	3000	Actinobacillus pleuropneumoniae serovar 6 str. Femo	ADOG01000044	819	78	AATCGCTGAGAAAAAACTGAAAAAGCCGAAAGTGATTTCAGAAATCATTATGCGTGATAATTTGCCTTATGAGATTGT	206	284	ACAATCTCATAAGGCAAATTATCACGCATAATGATTTCTGAAATCACTTTCGGCTTTTTCAGTTTTTTCTCAGCGATT	650	728	-	downstream
S2.Apl780ORF1834P	16641	17861	Actinobacillus pleuropneumoniae 780	JSVV01000027	1221	147	AATCGCTGAGAAAAAACTGAAAAAGCCGAAAGTGATTTCAGAAATCATTATGCGTGATAATTTGCCTTATGAGATTGTCAATGGCGAAGAGCGTTGTATCGCTGATGAAGTGCCGTTTGAGATTCCTGAAAGTTGGGTTTGGGTGAG	608	755	CTCACCCAAACCCAACTTTCAGGAATCTCAAACGGCACTTCATCAGCGATACAACGCTCTTCGCCATTGACAATCTCATAAGGCAAATTATCACGCATAATGATTTCTGAAATCACTTTCGGCTTTTTCAGTTTTTTCTCAGCGATT	15110	15257	-	downstream
S2.Apl780ORF1834P	16641	17861	Actinobacillus pleuropneumoniae 780	JSVV01000027	1221	21	GTGTGGGTGAGGTTAGAAGAT	0	21	ATCTTCTAACCTCACCCACAC	14439	14460	-	downstream
S2.Apl780ORF1834P	16641	17861	Actinobacillus pleuropneumoniae 780	JSVV01000027	1221	34	TCCGCATTGTCGAAAAAATAGAAACGTTATTTTC	1159	1193	GAAAATAACGTTTCTATTTTTTCGACAATGCGGA	15684	15718	-	downstream
S2.Apl780ORF1834P	16641	17861	Actinobacillus pleuropneumoniae 780	JSVV01000027	1221	45	CTGCTTCTGCATTGATTGAGCGGATAAAAGCAGAGAAATTACGCC	562	607	GGCGTAATTTCTCTGCTTTTATCCGCTCAATCAATGCAGAAGCAG	15064	15109	-	downstream
S2.Apl780ORF1834P	16641	17861	Actinobacillus pleuropneumoniae 780	JSVV01000027	1221	47	GCAGAAAAAGAAGAAAAATTGACCGCACTTCATCAGCAGTTTCCTGA	444	491	TCAGGAAACTGCTGATGAAGTGCGGTCAATTTTTCTTCTTTTTCTGC	14946	14993	-	downstream
S2.Apl780ORF1834P	16641	17861	Actinobacillus pleuropneumoniae 780	JSVV01000027	1221	56	TCGATTTTACAGGCGGCAATTCAAGGCAAATTGACGGAACAAAATCCAAATGATGA	504	560	TCATCATTTGGATTTTGTTCCGTCAATTTGCCTTGAATTGCCGCCTGTAAAATCGA	15006	15062	-	downstream
S2.Apl780ORF1834P	16641	17861	Actinobacillus pleuropneumoniae 780	JSVV01000027	1221	74	CCACTCCCCCCACTAAACGAACAAAAACGTATCGTGGCGAAAATTGAAGAGTTACTGCCTTATATTGAGCAATA	369	443	TATTGCTCAATATAAGGCAGTAACTCTTCAATTTTCGCCACGATACGTTTTTGTTCGTTTAGTGGGGGGAGTGG	14871	14945	-	downstream
S2.AplAORF1530P	1703696	1705222	Actinobacillus pleuropneumoniae serovar 7 str. AP76	CP001091	1527	21	ATTGATTGAGCGGATAAAAGC	854	875	GCTTTTATCCGCTCAATCAAT	1702122	1702143	-	downstream
S2.AplAORF1530P	1703696	1705222	Actinobacillus pleuropneumoniae serovar 7 str. AP76	CP001091	1527	23	TCTACTTTGCAAAATTTATCTCA	1497	1520	TGAGATAAATTTTGCAAAGTAGA	1702771	1702794	-	downstream
S2.AplAORF1530P	1703696	1705222	Actinobacillus pleuropneumoniae serovar 7 str. AP76	CP001091	1527	23	TTACTGCCTTATATTGAGCAATA	702	725	TATTGCTCAATATAAGGCAGTAA	1701970	1701993	-	downstream
S2.AplAORF1530P	1703696	1705222	Actinobacillus pleuropneumoniae serovar 7 str. AP76	CP001091	1527	24	CGTGATAATTTGCCTTATGAGATT	942	966	AATCTCATAAGGCAAATTATCACG	1702210	1702234	-	downstream
S2.AplAORF1530P	1703696	1705222	Actinobacillus pleuropneumoniae serovar 7 str. AP76	CP001091	1527	25	AGAGTTGGGTGTGGGTGAGGTTAGA	217	242	TCTAACCTCACCCACACCCAACTCT	1701542	1701567	-	downstream
S2.AplAORF1530P	1703696	1705222	Actinobacillus pleuropneumoniae serovar 7 str. AP76	CP001091	1527	35	AACGAACAAAAACGTATCGTGGCGAAAATTGAAGA	666	701	TCTTCAATTTTCGCCACGATACGTTTTTGTTCGTT	1701934	1701969	-	downstream
S2.AplAORF1530P	1703696	1705222	Actinobacillus pleuropneumoniae serovar 7 str. AP76	CP001091	1527	67	TGACCGCACTTCATCAGCAGTTTCCTGAGCAGTTGAAAAAGTCGATTTTACAGGCGGCAATTCAAGG	745	812	CCTTGAATTGCCGCCTGTAAAATCGACTTTTTCAACTGCTCAGGAAACTGCTGATGAAGTGCGGTCA	1702013	1702080	-	downstream
S2.AplJORF1434P	1580364	1581584	Actinobacillus pleuropneumoniae serovar 3 str. JL03	CP000687	1221	25	TATTTTCTACTTTGCAAAATTTATC	1186	1211	GATAAATTTTGCAAAGTAGAAAATA	1579434	1579459	-	downstream
S2.AplJORF1434P	1580364	1581584	Actinobacillus pleuropneumoniae serovar 3 str. JL03	CP000687	1221	25	TCCGCATTGTCGAAAAAATAGAAAC	1159	1184	GTTTCTATTTTTTCGACAATGCGGA	1579407	1579432	-	downstream
S2.AplJORF1434P	1580364	1581584	Actinobacillus pleuropneumoniae serovar 3 str. JL03	CP000687	1221	308	GCAGAAAAAGAAGAAAAATTGACCGCACTTCATCAGCAGTTTCCTGAGCAGTTGAAAAAGTCGATTTTACAGGCGGCAATTCAAGGCAAATTGACGGAACAAAATCCAAATGATGAACCTGCTTCTGCATTGATTGAGCGGATAAAAGCAGAGAAATTACGCCTAATCGCTGAGAAAAAACTGAAAAAGCCGAAAGTGATTTCAGAAATCATTATGCGTGATAATTTGCCTTATGAGATTGTTAATGGCAAAGAGCGTTGTATCGCTGATGAAGTGCCGTTTGAGATTCCTGAAAGTTGGGTTTGGGT	453	761	ACCCAAACCCAACTTTCAGGAATCTCAAACGGCACTTCATCAGCGATACAACGCTCTTTGCCATTAACAATCTCATAAGGCAAATTATCACGCATAATGATTTCTGAAATCACTTTCGGCTTTTTCAGTTTTTTCTCAGCGATTAGGCGTAATTTCTCTGCTTTTATCCGCTCAATCAATGCAGAAGCAGGTTCATCATTTGGATTTTGTTCCGTCAATTTGCCTTGAATTGCCGCCTGTAAAATCGACTTTTTCAACTGCTCAGGAAACTGCTGATGAAGTGCGGTCAATTTTTCTTCTTTTTCTGC	1578668	1578976	-	downstream
S2.AplJORF1434P	1580364	1581584	Actinobacillus pleuropneumoniae serovar 3 str. JL03	CP000687	1221	74	CCACTCCCCCCACTAAACGAACAAAAACGTATCGTGGCGAAAATTGAAGAGTTACTGCCTTATATTGAGCAATA	378	452	TATTGCTCAATATAAGGCAGTAACTCTTCAATTTTCGCCACGATACGTTTTTGTTCGTTTAGTGGGGGGAGTGG	1578593	1578667	-	downstream
S2.AplS8ORFFP	31834	33360	Actinobacillus pleuropneumoniae S8	ALYN01000034	1527	21	ATTGATTGAGCGGATAAAAGC	854	875	GCTTTTATCCGCTCAATCAAT	30260	30281	-	downstream
S2.AplS8ORFFP	31834	33360	Actinobacillus pleuropneumoniae S8	ALYN01000034	1527	23	TCTACTTTGCAAAATTTATCTCA	1497	1520	TGAGATAAATTTTGCAAAGTAGA	30909	30932	-	downstream
S2.AplS8ORFFP	31834	33360	Actinobacillus pleuropneumoniae S8	ALYN01000034	1527	23	TTACTGCCTTATATTGAGCAATA	702	725	TATTGCTCAATATAAGGCAGTAA	30108	30131	-	downstream
S2.AplS8ORFFP	31834	33360	Actinobacillus pleuropneumoniae S8	ALYN01000034	1527	24	CGTGATAATTTGCCTTATGAGATT	942	966	AATCTCATAAGGCAAATTATCACG	30348	30372	-	downstream
S2.AplS8ORFFP	31834	33360	Actinobacillus pleuropneumoniae S8	ALYN01000034	1527	25	AGAGTTGGGTGTGGGTGAGGTTAGA	217	242	TCTAACCTCACCCACACCCAACTCT	29680	29705	-	downstream
S2.AplS8ORFFP	31834	33360	Actinobacillus pleuropneumoniae S8	ALYN01000034	1527	35	AACGAACAAAAACGTATCGTGGCGAAAATTGAAGA	666	701	TCTTCAATTTTCGCCACGATACGTTTTTGTTCGTT	30072	30107	-	downstream
S2.AplS8ORFFP	31834	33360	Actinobacillus pleuropneumoniae S8	ALYN01000034	1527	67	TGACCGCACTTCATCAGCAGTTTCCTGAGCAGTTGAAAAAGTCGATTTTACAGGCGGCAATTCAAGG	745	812	CCTTGAATTGCCGCCTGTAAAATCGACTTTTTCAACTGCTCAGGAAACTGCTGATGAAGTGCGGTCA	30151	30218	-	downstream
S2.Aur10aORF190P	197983	198987	Aerococcus urinae ACS-120-V-Col10a	CP002512	1005	29	ATTATTACTCTTGAGCAACAAAAAATCGA	309	338	TCGATTTTTTGTTGCTCAAGAGTAATAAT	195725	195754	-	downstream
S2.Aur10aORF190P	197983	198987	Aerococcus urinae ACS-120-V-Col10a	CP002512	1005	35	CTCCTGAAACAGTATTTGTTGCAGAATATGTTTGC	348	383	GCAAACATATTCTGCAACAAATACTGTTTCAGGAG	195764	195799	-	downstream
S2.AviLL1ORFAP	129148	130362	Aerococcus viridans LL1	AJTG01000031	1215	23	ACGATTGGGAACAGCGTAAGTTA	55	78	TAACTTACGCTGTTCCCAATCGT	126917	126940	-	downstream
S2.AviLL1ORFAP	129148	130362	Aerococcus viridans LL1	AJTG01000031	1215	23	CTCTTCATCAGCGTAAGTTAGAG	556	579	CTCTAACTTACGCTGATGAAGAG	127403	127426	-	downstream
S2.Bbi3115ORF705P	512949	513986	Bifidobacterium bifidum TMC 3115	AP018132	1038	33	CTTACGCTGATGAAGGGTGATGAGGTTGTCAAG	816	849	CTTGACAACCTCATCACCCTTCATCAGCGTAAG	508534	508567	+	upstream
S2.Bbi3115ORF705P	512949	513986	Bifidobacterium bifidum TMC 3115	AP018132	1038	35	CGCTTACGCTGATGAAGGGTGATGAGGTTGTCAAG	816	851	CTTGACAACCTCATCACCCTTCATCAGCGTAAGCG	514843	514878	downstream
S2.BbiDIIP	1130165	1131220	Bifidobacterium bifidum	AKCA01000001	1056	21	CCAACTTACGCTGTTCCCAAG	370	391	CTTGGGAACAGCGTAAGTTGG	1126802	1126823	downstream
S2.BbiDIIP	1130165	1131220	Bifidobacterium bifidum	AKCA01000001	1056	21	CCAACTTACGCTGTTCCCAAG	370	391	CTTGGGAACAGCGTAAGTTGG	1126802	1126823	+	upstream
S2.BbiDIIP	1130165	1131220	Bifidobacterium bifidum	AKCA01000001	1056	24	CTTACGCTGATGAAGGGTGATGAG	843	867	CTCATCACCCTTCATCAGCGTAAG	1126377	1126401	+	upstream
S2.BbiDIIP	1130165	1131220	Bifidobacterium bifidum	AKCA01000001	1056	27	CGCTTACGCTGATGAAGGGTGATGAGA	842	869	TCTCATCACCCTTCATCAGCGTAAGCG	1132077	1132104	downstream
S2.Bbr01IIP	1683960	1685057	Bifidobacterium breve NRBB01	CP021384	1098	65	GCTAAATGATTATTTGTTAGCTGCGTGAGGTCAACCTTCGAAACGTCGATTTCGCCGGACATGAG	1023	1088	CTCATGTCCGGCGAAATCGACGTTTCGAAGGTTGACCTCACGCAGCTAACAAATAATCATTTAGC	1682319	1682384	+	upstream
S2.Bbr12LORF1345P	1609296	1610462	Bifidobacterium breve 12L	CP006711	1167	21	CTTCGAAACGTCGATTTCGCC	1101	1122	GGCGAAATCGACGTTTCGAAG	1607690	1607711	+	upstream
S2.Bbr12LORF1345P	1609296	1610462	Bifidobacterium breve 12L	CP006711	1167	25	CGGCTAAATGATTATTTGTTAGCTG	1134	1159	CAGCTAACAAATAATCATTTAGCCG	1607653	1607678	+	upstream
S2.Bbr17ORF1492P	1722775	1723881	Bifidobacterium breve BB017W439A	CP021554	1107	22	GAGAACTTACGCTGTTCCCAAG	571	593	CTTGGGAACAGCGTAAGTTCTC	1719019	1719041	+	upstream
S2.Bbr17ORF1492P	1722775	1723881	Bifidobacterium breve BB017W439A	CP021554	1107	23	AACTTACGCTGTTCCCAAGCGGG	567	590	CCCGCTTGGGAACAGCGTAAGTT	1725292	1725315	downstream
S2.Bbr17ORF1492P	1722775	1723881	Bifidobacterium breve BB017W439A	CP021554	1107	25	CTTACGCTGATGAAGGGTGATGAGG	1043	1068	CCTCATCACCCTTCATCAGCGTAAG	1718562	1718587	+	upstream
S2.Bbr17ORF1492P	1722775	1723881	Bifidobacterium breve BB017W439A	CP021554	1107	30	AGACGCTTACGCTGATGAAGGGTGATGAGG	1043	1073	CCTCATCACCCTTCATCAGCGTAAGCGTCT	1724809	1724839	downstream
S2.Bbr20213ORF1458P	1683971	1685062	Bifidobacterium breve	AP012324	1092	65	GCTAAATGATTATTTGTTAGCTGCGTGAGGTCAACCTTCGAAACGTCGATTTCGCCGGACATGAG	1017	1082	CTCATGTCCGGCGAAATCGACGTTTCGAAGGTTGACCTCACGCAGCTAACAAATAATCATTTAGC	1682324	1682389	+	upstream
S2.Bbr215ORF1730P	1916164	1917252	Bifidobacterium breve BB215W447A	CP021558	1089	23	AACTTACGCTGTTCCCAAGCGGG	567	590	CCCGCTTGGGAACAGCGTAAGTT	1918681	1918704	downstream
S2.Bbr215ORF1730P	1916164	1917252	Bifidobacterium breve BB215W447A	CP021558	1089	26	AGACGCTTACGCTGATGAAGGGTGAT	1029	1055	ATCACCCTTCATCAGCGTAAGCGTCT	1918180	1918206	downstream
S2.Bbr215ORF1730P	1916164	1917252	Bifidobacterium breve BB215W447A	CP021558	1089	33	CTTACGCTGATGAAGGGTGATGAGGTCGTCGAG	1017	1050	CTCGACGACCTCATCACCCTTCATCAGCGTAAG	1912503	1912536	+	upstream
S2.Bbr26ORF1523P	1747261	1748292	Bifidobacterium breve DRBB26	CP021390	1032	23	AACTTACGCTGTTCCCAAGCGGG	567	590	CCCGCTTGGGAACAGCGTAAGTT	1749721	1749744	downstream
S2.Bbr26ORF1523P	1747261	1748292	Bifidobacterium breve DRBB26	CP021390	1032	25	CTTACGCTGATGAAGGGTGATGAGG	986	1011	CCTCATCACCCTTCATCAGCGTAAG	1743624	1743649	+	upstream
S2.Bbr26ORF1523P	1747261	1748292	Bifidobacterium breve DRBB26	CP021390	1032	25	TCTGAGAACTTACGCTGTTCCCAAG	571	596	CTTGGGAACAGCGTAAGTTCTCAGA	1744096	1744121	+	upstream
S2.Bbr26ORF1523P	1747261	1748292	Bifidobacterium breve DRBB26	CP021390	1032	30	AGACGCTTACGCTGATGAAGGGTGATGAGG	986	1016	CCTCATCACCCTTCATCAGCGTAAGCGTCT	1749238	1749268	downstream
S2.Bbr28IP	1830369	1831529	Bifidobacterium breve DRBB28	CP021553	1161	23	AACTTACGCTGTTCCCAAGCGGG	567	590	CCCGCTTGGGAACAGCGTAAGTT	1832958	1832981	downstream
S2.Bbr28IP	1830369	1831529	Bifidobacterium breve DRBB28	CP021553	1161	26	CTTACGCTGATGAAGGGTGATGAGGT	1096	1122	ACCTCATCACCCTTCATCAGCGTAAG	1826783	1826809	+	upstream
S2.Bbr28IP	1830369	1831529	Bifidobacterium breve DRBB28	CP021553	1161	35	AGACGCTTACGCTGATGAAGGGTGATGAGGTTGTC	1092	1127	GACAACCTCATCACCCTTCATCAGCGTAAGCGTCT	1832457	1832492	downstream
S2.Bbr30ORF1559P	1756161	1757321	Bifidobacterium breve DRBB30	CP023199	1161	21	CTTCGAAACGTCGATTTCGCC	1095	1116	GGCGAAATCGACGTTTCGAAG	1754549	1754570	+	upstream
S2.Bbr30ORF1559P	1756161	1757321	Bifidobacterium breve DRBB30	CP023199	1161	25	CGGCTAAATGATTATTTGTTAGCTG	1128	1153	CAGCTAACAAATAATCATTTAGCCG	1754512	1754537	+	upstream
S2.Bbr4321ORF1561P	1756143	1757303	Bifidobacterium breve CNCM I-4321	CP021559	1161	21	CTTCGAAACGTCGATTTCGCC	1095	1116	GGCGAAATCGACGTTTCGAAG	1754531	1754552	+	upstream
S2.Bbr4321ORF1561P	1756143	1757303	Bifidobacterium breve CNCM I-4321	CP021559	1161	25	CGGCTAAATGATTATTTGTTAGCTG	1128	1153	CAGCTAACAAATAATCATTTAGCCG	1754494	1754519	+	upstream
S2.Bbr57IP	1884108	1885163	Bifidobacterium breve NRBB57	CP021389	1056	26	CTTACGCTGATGAAGGGTGATGAGGT	991	1017	ACCTCATCACCCTTCATCAGCGTAAG	1879814	1879840	+	upstream
S2.Bbr57IP	1884108	1885163	Bifidobacterium breve NRBB57	CP021389	1056	30	AGACGCTTACGCTGATGAAGGGTGATGAGG	992	1022	CCTCATCACCCTTCATCAGCGTAAGCGTCT	1886091	1886121	downstream
S2.Bbr57IP	1884108	1885163	Bifidobacterium breve NRBB57	CP021389	1056	422	TCAAGGTAGGTCAGAACTGCACTTATTAATTCCTGTTCTTTCCTTGACGCGGGGAAAAATACCATGGTGTCATGCACATCGTTTCTGTTAAGAGTTGGCACCCCACTACCGGCCTTATACCGTTTCAAGTCTATTTTTTCATATAAGTAATAAATGAACTTAGGGTGATTGCCATAAAATTTGGTTACCCACAAAGTAGTGTTATGAGGCCAAAACGCTGACTCTACATACTGAAGATTCCCGATTGTGCCTGATCTACCAGTAACAACGCCGGGACCCTTAACTTTGTATTCGTTATGGTAAGCTCCGATGCCGTTTGACATCATAACCGGATATACGCCAGGAATGATCTTTTCAGCGGGAAGGTCAAAACCCCTTTGCAACGGTGCAACCATGATC…	567	989	CCCGCTTGGGAACAGCGTAAGTTGATCATGGTTGCACCGTTGCAAAGGGGTTTTGACCTTCCCGCTGAAAAGATCATTCCTGGCGTATATCCGGTTATGATGTCAAACGGCATCGGAGCTTACCATAACGAATACAAAGTTAAGGGTCCCGGCGTTGTTACTGGTAGATCAGGCACAATCGGGAATCTTCAGTATGTAGAGTCAGCGTTTTGGCCTCATAACACTACTTTGTGGGTAACCAAATTTTATGGCAATCACCCTAAGTTCATTTATTACTTATATGAAAAAATAGACTTGAAACGGTATAAGGCCGGTAGTGGGGTGCCAACTCTTAACAGAAACGATGTGCATGACACCATGGTATTTTTCCCCGCGTCAAGGAAAGAACAGGAATTAATA…	1886124	1886546	downstream
S2.Bbr82IP	1728798	1729484	Bifidobacterium breve BB082W48	CP021555	687	24	CCCGCTTGGGAACAGCGTAAGTTC	159	183	GAACTTACGCTGTTCCCAAGCGGG	1727402	1727426	-	downstream
S2.Bbr82IP	1728798	1729484	Bifidobacterium breve BB082W48	CP021555	687	26	ATCACCCTTCATCAGCGTAAGCGTCT	645	671	AGACGCTTACGCTGATGAAGGGTGAT	1727825	1727851	-	downstream
S2.Bca12C61ORF316P	395109	395699	Bacteroides caccae CL03T12C61	AGXF01000001	591	20	CTATCTGCTCATAATACTTG	571	591	CAAGTATTATGAGCAGATAG	396711	396731	downstream
S2.Bca16992ORF630P	772910	773572	Bifidobacterium catenulatum	AP012325	663	36	CTTACGCTGATGAAGGGTGATGAGCGAGTCCAGACG	528	564	CGTCTGGACTCGCTCATCACCCTTCATCAGCGTAAG	766945	766981	+	upstream
S2.Bca16992ORF630P	772910	773572	Bifidobacterium catenulatum	AP012325	663	38	CCATCATACTTACGCTGATGAAGGGTGATGAGCGAGTC	534	572	GACTCGCTCATCACCCTTCATCAGCGTAAGTATGATGG	764778	764816	+	upstream
S2.Bca16992ORF630P	772910	773572	Bifidobacterium catenulatum	AP012325	663	64	CCCAGCTTACGCTGTTCCCAAGCGGGGGCAATTAAAACCAGGAAAACAGCCGTATTACCGTCAA	1	65	TTGACGGTAATACGGCTGTTTTCCTGGTTTTAATTGCCCCCGCTTGGGAACAGCGTAAGCTGGG	765261	765325	+	upstream
S2.Bca43185ORF2463P	3723540	3724961	Bacteroides caccae ATCC 43185	CP022412	1422	21	TTGGTCAATCAAAGCAAACCA	690	711	TGGTTTGCTTTGATTGACCAA	3727021	3727042	downstream
S2.Bca43185ORF2463P	3723540	3724961	Bacteroides caccae ATCC 43185	CP022412	1422	26	CCTGCTGATAATGTGGCGTATCGGAA	173	199	TTCCGATACGCCACATTATCAGCAGG	3727545	3727571	downstream
S2.Bca43185ORF2463P	3723540	3724961	Bacteroides caccae ATCC 43185	CP022412	1422	62	ATGTCCGTTATCACAAGGTGTGAAGTCGGGATTTATACGTTTCAAGAGTTCAATGGCTGGCT	817	879	AGCCAGCCATTGAACTCTTGAAACGTATAAATCCCGACTTCACACCTTGTGATAACGGACAT	3726853	3726915	downstream
S2.Bca43195FORF1915P	481045	482466	Bacteroides caccae ATCC 43185	PUEQ01000002	1422	21	TGGTTTGCTTTGATTGACCAA	690	711	TTGGTCAATCAAAGCAAACCA	478963	478984	-	downstream
S2.Bca43195FORF1915P	481045	482466	Bacteroides caccae ATCC 43185	PUEQ01000002	1422	26	TTCCGATACGCCACATTATCAGCAGG	173	199	CCTGCTGATAATGTGGCGTATCGGAA	478434	478460	-	downstream
S2.Bca43195FORF1915P	481045	482466	Bacteroides caccae ATCC 43185	PUEQ01000002	1422	62	AGCCAGCCATTGAACTCTTGAAACGTATAAATCCCGACTTCACACCTTGTGATAACGGACAT	817	879	ATGTCCGTTATCACAAGGTGTGAAGTCGGGATTTATACGTTTCAAGAGTTCAATGGCTGGCT	479090	479152	-	downstream
S2.BceWH2ORF1017P	1051325	1052542	Bacteroides cellulosilyticus WH2	CP012801	1218	21	ATATCTGCTCCAGCAGATGTT	1190	1211	AACATCTGCTGGAGCAGATAT	1051304	1051325	-	downstream
S2.BceWH2ORF1017P	1051325	1052542	Bacteroides cellulosilyticus WH2	CP012801	1218	50	CTACCCAAAACAAAATCATTGGGGATTTGAAAAAACTAAAGTCCGCAATT	565	615	AATTGCGGACTTTAGTTTTTTCAAATCCCCAATGATTTTGTTTTGGGTAG	1050763	1050813	-	downstream
S2.BceWH2ORF592P	594114	595517	Bacteroides cellulosilyticus WH2	CP012801	1404	189	GTGCCGCAAGATCCTAATGATGAACCTGCTTCTGTTTTGCTCGAACGGATTAAAGCAGAAAAAGAACGTCTTATCAAAGAGGGTAAGATTAAGCGTAGCAAGAAGTCTGGTTCTTCTGATACGCTCCATTATGAGAACGTGCCGTTTGAGGTGCCGAGTTCGTGGGTGTGGTGCAGGCTGGAAGATATT	0	189	AATATCTTCCAGCCTGCACCACACCCACGAACTCGGCACCTCAAACGGCACGTTCTCATAATGGAGCGTATCAGAAGAACCAGACTTCTTGCTACGCTTAATCTTACCCTCTTTGATAAGACGTTCTTTTTCTGCTTTAATCCGTTCGAGCAAAACAGAAGCAGGTTCATCATTAGGATCTTGCGGCAC	591440	591629	-	downstream
S2.BceWH2ORF592P	594114	595517	Bacteroides cellulosilyticus WH2	CP012801	1404	36	ATAAATCCCGACTTCACACCTTGTGATAACGAGCAT	795	831	ATGCTCGTTATCACAAGGTGTGAAGTCGGGATTTAT	592238	592274	-	downstream
S2.BcoDORF4049P	20901	21458	Bacteroides coprocola DSM 17136	ABIY02000125	558	71	CCATCCATCAGGCAACTGCGTATAATGCCCGATACGTTCTGCTATATTGTTACTGTATTCATTATAAATCA	1	72	TGATTTATAATGAATACAGTAACAATATAGCAGAACGTATCGGGCATTATACGCAGTTGCCTGATGGATGG	21907	21978	downstream
S2.Bdo12C01ORF1796P	5285251	5285805	Bacteroides dorei CL03T12C01	CP011531	555	33	CACCATCCATCAGGTAACTGCGTATAATGCCCG	11	44	CGGGCATTATACGCAGTTACCTGATGGATGGTG	5286334	5286367	downstream
S2.BdoB079ORF12520P	3146090	3146914	Bacteroides dorei isolate HS1_L_3_B_079	CP008741	825	22	AAAGGTGACGATAACAAGTATT	240	262	AATACTTGTTATCGTCACCTTT	3145067	3145089	-	downstream
S2.BdoB079ORF12520P	3146090	3146914	Bacteroides dorei isolate HS1_L_3_B_079	CP008741	825	29	AAGCTAAAAAAGTCCGCCCTGTCAGATTC	201	230	GAATCTGACAGGGCGGACTTTTTTAGCTT	3145028	3145057	-	downstream
S2.Bfi10I	75045	76136	Bacteroides finegoldii CL09T03C10	AKBZ01000002	1092	30	ACAGAAGAGCTATCTGCTTCGTCAGATGTT	1055	1085	AACATCTGACGAAGCAGATAGCTCTTCTGT	75015	75045	-	downstream
S2.Bfi10I	75045	76136	Bacteroides finegoldii CL09T03C10	AKBZ01000002	1092	37	TTGAGATTCCCGGAGTTTAAGGGGGAGTGGGAAAAAT	0	37	ATTTTTCCCACTCCCCCTTAAACTCCGGGAATCTCAA	73846	73883	-	downstream
S2.Bfr14ORF3855P	1007493	1008452	Bacteroides fragilis S14	CP012706	960	21	GATAACAAGTATTATGAGAGG	837	858	CCTCTCATAATACTTGTTATC	1006523	1006544	-	downstream
S2.Bfr14ORF3855P	1007493	1008452	Bacteroides fragilis S14	CP012706	960	74	AATTCCTATTATGAGAAGATTATTGCTACAGGTGAGGTTAAGTGCATTGATGAGGAGATTCCGTTTGAGATTCC	3	77	GGAATCTCAAACGGAATCTCCTCATCAATGCACTTAACCTCACCTGTAGCAATAATCTTCTCATAATAGGAATT	1005716	1005790	-	downstream
S2.BkaPV202ORF3675P	855997	856584	Bifidobacterium kashiwanohense PV20-2	CP007456	588	31	TTCACCCAGCTTACGCTGTTCCCAAGCGGGG	38	69	CCCCGCTTGGGAACAGCGTAAGCTGGGTGAA	850551	850582	+	upstream
S2.BkaPV202ORF3675P	855997	856584	Bifidobacterium kashiwanohense PV20-2	CP007456	588	54	ATACTTACGCTGATGAAGGGTGATGAGCGAGTCCAGACGGTCGAAGAACGCGCC	438	492	GGCGCGTTCTTCGACCGTCTGGACTCGCTCATCACCCTTCATCAGCGTAAGTAT	850083	850137	+	upstream
S2.BlmNCIP	1686171	1687295	Bifidobacterium longum subsp. longum NCIMB8809	CP011964	1125	36	CGGCTAAATGATTATTTGTTAGCTGCGTGAGGTCAA	1081	1117	TTGACCTCACGCAGCTAACAAATAATCATTTAGCCG	1684528	1684564	+	upstream
S2.Blo105ORF1442P	1657789	1658163	Bifidobacterium longum 105-A	AP014658	375	25	CTTACGCTGATGAAGGGTGATGAGG	311	336	CCTCATCACCCTTCATCAGCGTAAG	1652802	1652827	+	upstream
S2.Blo105ORF1442P	1657789	1658163	Bifidobacterium longum 105-A	AP014658	375	30	AGACGCTTACGCTGATGAAGGGTGATGAGG	311	341	CCTCATCACCCTTCATCAGCGTAAGCGTCT	1659091	1659121	downstream
S2.Blo1206ORF1592P	1773699	1774238	Bifidobacterium longum subsp. longum AH1206	CP016019	540	23	AAATAATCATTTAGCCGATTGTT	504	527	AACAATCGGCTAAATGATTATTT	1774834	1774857	downstream
S2.Blo1206ORF1592P	1773699	1774238	Bifidobacterium longum subsp. longum AH1206	CP016019	540	25	TCACGCAGCTAACAAATAATCATTT	515	540	AAATGATTATTTGTTAGCTGCGTGA	1772669	1772694	+	upstream
S2.Blo157ORF1526P	1786501	1787193	Bifidobacterium longum subsp. infantis 157F-NC	AP010890	693	20	AGACGGGAAAAGAAGGAGCC	603	623	GGCTCCTTCTTTTCCCGTCT	1788157	1788177	downstream
S2.Blo157ORF1526P	1786501	1787193	Bifidobacterium longum subsp. infantis 157F-NC	AP010890	693	22	AACTTACGCTGTTCCCAAGCGG	133	155	CCGCTTGGGAACAGCGTAAGTT	1788625	1788647	downstream
S2.Blo157ORF1526P	1786501	1787193	Bifidobacterium longum subsp. infantis 157F-NC	AP010890	693	25	TCGCCCAACTTACGCTGTTCCCAAG	136	161	CTTGGGAACAGCGTAAGTTGGGCGA	1782373	1782398	+	upstream
S2.Blo157ORF1526P	1786501	1787193	Bifidobacterium longum subsp. infantis 157F-NC	AP010890	693	27	CTTACGCTGATGAAGGGTGATGAGGTC	627	654	GACCTCATCACCCTTCATCAGCGTAAG	1782498	1782525	+	upstream
S2.Blo157ORF1526P	1786501	1787193	Bifidobacterium longum subsp. infantis 157F-NC	AP010890	693	31	AGACGCTTACGCTGATGAAGGGTGATGAGGT	628	659	ACCTCATCACCCTTCATCAGCGTAAGCGTCT	1788121	1788152	downstream
S2.Blo22BORF306P	51967	52962	Bifidobacterium longum subsp. longum 2-2B	AJTJ01000071	996	22	CCCAACTTACGCTGTTCCCAAG	439	461	CTTGGGAACAGCGTAAGTTGGG	48088	48110	+	upstream
S2.Blo22BORF306P	51967	52962	Bifidobacterium longum subsp. longum 2-2B	AJTJ01000071	996	25	CTTACGCTGATGAAGGGTGATGAGG	932	957	CCTCATCACCCTTCATCAGCGTAAG	47613	47638	+	upstream
S2.Blo22BORF306P	51967	52962	Bifidobacterium longum subsp. longum 2-2B	AJTJ01000071	996	26	CCCAACTTACGCTGTTCCCAAGCGGG	435	461	CCCGCTTGGGAACAGCGTAAGTTGGG	54394	54420	downstream
S2.Blo22BORF306P	51967	52962	Bifidobacterium longum subsp. longum 2-2B	AJTJ01000071	996	30	AGACGCTTACGCTGATGAAGGGTGATGAGG	932	962	CCTCATCACCCTTCATCAGCGTAAGCGTCT	53890	53920	downstream
S2.Blo301ORF1509P	1800006	1801034	Bifidobacterium longum subsp. longum JDM301	CP002010	1029	551	CTTACGCTGATGAAGGGTGATGAGGTTGTCAATCTCACTCAACGCTGCGCCTATGGCAGCTTGCTCCGACAAGCCCGGAAATCTTACTTGTGTATCTTGCAGTGCGGCCTTTGAAACGGAAATCACCTTGATCCCCTGCATTAAAGGAAGAAGCTGTCTGTGATATGCATCGGAATTAAGGTAGTGCCCCAGGTAGCCCGTCCCAAAGAAGAACCGAGGCCGCGCCGGTATCGTATGTAACCCCGAGATAGTTGGCTCTTTGGGTAATTTTCGCAGTTCAACGCACTTGCCAGCCGCTTCGTCCTCTGCCGTGTCAGCGAAAATGACATCACCTTCGCGAAGTATCGACCCAGCAAATTTGGGAAGCACGGTATCGTCGGTAATGAACGGCAAATCGCT…	439	990	CTTGGGAACAGCGTAAGTTTGGGGATTGCTTCGAGTTCTTGAAGAGCAACACTCTTTCACGTGCCGGTTTGAATGACGAGAATGGCACTGCTCGCAATGTTCATTACGGAGATATTCTTATTAAGTTCGGCGATTGCCTCGATGGCGAACGAAGCGATTTGCCGTTCATTACCGACGATACCGTGCTTCCCAAATTTGCTGGGTCGATACTTCGCGAAGGTGATGTCATTTTCGCTGACACGGCAGAGGACGAAGCGGCTGGCAAGTGCGTTGAACTGCGAAAATTACCCAAAGAGCCAACTATCTCGGGGTTACATACGATACCGGCGCGGCCTCGGTTCTTCTTTGGGACGGGCTACCTGGGGCACTACCTTAATTCCGATGCATATCACAGACAGC…	1795643	1796194	+	upstream
S2.Blo301ORF1509P	1800006	1801034	Bifidobacterium longum subsp. longum JDM301	CP002010	1029	560	AGACGCTTACGCTGATGAAGGGTGATGAGGTTGTCAATCTCACTCAACGCTGCGCCTATGGCAGCTTGCTCCGACAAGCCCGGAAATCTTACTTGTGTATCTTGCAGTGCGGCCTTTGAAACGGAAATCACCTTGATCCCCTGCATTAAAGGAAGAAGCTGTCTGTGATATGCATCGGAATTAAGGTAGTGCCCCAGGTAGCCCGTCCCAAAGAAGAACCGAGGCCGCGCCGGTATCGTATGTAACCCCGAGATAGTTGGCTCTTTGGGTAATTTTCGCAGTTCAACGCACTTGCCAGCCGCTTCGTCCTCTGCCGTGTCAGCGAAAATGACATCACCTTCGCGAAGTATCGACCCAGCAAATTTGGGAAGCACGGTATCGTCGGTAATGAACGGCAAA…	435	995	CCCGCTTGGGAACAGCGTAAGTTTGGGGATTGCTTCGAGTTCTTGAAGAGCAACACTCTTTCACGTGCCGGTTTGAATGACGAGAATGGCACTGCTCGCAATGTTCATTACGGAGATATTCTTATTAAGTTCGGCGATTGCCTCGATGGCGAACGAAGCGATTTGCCGTTCATTACCGACGATACCGTGCTTCCCAAATTTGCTGGGTCGATACTTCGCGAAGGTGATGTCATTTTCGCTGACACGGCAGAGGACGAAGCGGCTGGCAAGTGCGTTGAACTGCGAAAATTACCCAAAGAGCCAACTATCTCGGGGTTACATACGATACCGGCGCGGCCTCGGTTCTTCTTTGGGACGGGCTACCTGGGGCACTACCTTAATTCCGATGCATATCACAGA…	1801962	1802522
S2.Blo30698ORF1753P	2155513	2156205	Bifidobacterium longum subsp. longum CCUG30698	CP011965	693	21	CCCGCTTGGGAACAGCGTAAG	222	243	CTTACGCTGTTCCCAAGCGGG	2154063	2154084	-	downstream
S2.Blo30698ORF1753P	2155513	2156205	Bifidobacterium longum subsp. longum CCUG30698	CP011965	693	38	CTTGACGACCTCATCACCCTTCATCAGCGTAAGCGTCT	639	677	AGACGCTTACGCTGATGAAGGGTGATGAGGTCGTCAAG	2154528	2154566	-	downstream
S2.Blo35BORF325P	65582	66577	Bifidobacterium longum subsp. longum 35B	AJTI01000062	996	26	CCCGCTTGGGAACAGCGTAAGTTGGG	435	461	CCCAACTTACGCTGTTCCCAAGCGGG	64123	64149	-	downstream
S2.Blo35BORF325P	65582	66577	Bifidobacterium longum subsp. longum 35B	AJTI01000062	996	30	CCTCATCACCCTTCATCAGCGTAAGCGTCT	932	962	AGACGCTTACGCTGATGAAGGGTGATGAGG	64623	64653	-	downstream
S2.Blo7210ORFBP	1328195	1329322	Bifidobacterium longum subsp. infantis CECT 7210	LN824140	1128	23	AACTTACGCTGTTCCCAAGCGGG	567	590	CCCGCTTGGGAACAGCGTAAGTT	1330787	1330810	downstream
S2.Blo7210ORFBP	1328195	1329322	Bifidobacterium longum subsp. infantis CECT 7210	LN824140	1128	30	AGACGCTTACGCTGATGAAGGGTGATGAGG	1064	1094	CCTCATCACCCTTCATCAGCGTAAGCGTCT	1330250	1330280	downstream
S2.Blo91563ORF652P	542072	542764	Bifidobacterium longum subsp. longum KACC 91563	CP002794	693	28	CCGCTTGGGAACAGCGTAAGTTGGGCGA	133	161	TCGCCCAACTTACGCTGTTCCCAAGCGG	540668	540696	-	downstream
S2.Blo91563ORF652P	542072	542764	Bifidobacterium longum subsp. longum KACC 91563	CP002794	693	30	CCTCATCACCCTTCATCAGCGTAAGCGTCT	629	659	AGACGCTTACGCTGATGAAGGGTGATGAGG	541113	541143	-	downstream
S2.BloBG7ORF1562P	1826048	1826587	Bifidobacterium longum BG7	CP010453	540	30	TTGGGCGATATCGCCGAGAGAGTTACTCGT	0	30	ACGAGTAACTCTCTCGGCGATATCGCCCAA	1819556	1819586	-	downstream
S2.BloBG7ORF1562P	1826048	1826587	Bifidobacterium longum BG7	CP010453	540	482	ACTCGTAAGAATGAGAACAACGAGTCGGATCTGCCTTTGACCATATCAGCTCAGCATGGCTTGATTGACCAGAGGCTGTTTTTCAATGCTCAAGTAGCCAGCCGAGATATGAGCGGCTACTACTTGCTTAGACAAGGAGAGTTTGCTTATAACAAGAGCACCTCGGCTGATAGCCCATGGGGTGCTATCAAGCGGTTGACAAGGTATGAAAAAGGCTGTGTTTCTACACTTTACATATGCTTTGCTCTGTTGAACGCCAATCCTGATTATCTTGTGACGTACTACGAAACCAATCGATGGCATAAAGCTGTGCAGATGATTGCCGCGGAAGGTGCGAGGAACCATGGATTACTCAATATTGCGCCGGATGACTTCTTTGACACGATGGTGTCCCTGCCG…	24	506	AGACGCTTACGCTGATGAAGGGTGATGAGGGAGTCAAGTCGGGAGAAGAACGCACCGATGGTCTGCTGCTCAGCCTGAGATTCCGGCAGGGACACCATCGTGTCAAAGAAGTCATCCGGCGCAATATTGAGTAATCCATGGTTCCTCGCACCTTCCGCGGCAATCATCTGCACAGCTTTATGCCATCGATTGGTTTCGTAGTACGTCACAAGATAATCAGGATTGGCGTTCAACAGAGCAAAGCATATGTAAAGTGTAGAAACACAGCCTTTTTCATACCTTGTCAACCGCTTGATAGCACCCCATGGGCTATCAGCCGAGGTGCTCTTGTTATAAGCAAACTCTCCTTGTCTAAGCAAGTAGTAGCCGCTCATATCTCGGCTGGCTACTTGAGCATTG…	1824637	1825119	-	downstream
S2.BloBXY01ORF7845P	1804708	1805586	Bifidobacterium longum BXY01	CP008885	879	560	CCCGCTTGGGAACAGCGTAAGTTTGGGGATTGCTTCGAGTTCTTGAAGAGCAACACTCTTTCACGTGCCGGTTTGAATGACGAGAATGGCACTGCTCGCAATGTTCATTACGGAGATATTCTTATTAAGTTCGGCGATTGCCTCGATGGCGAACGAAGCGATTTGCCGTTCATTACCGACGATACCGTGCTTCCCAAATTTGCTGGGTCGATACTTCGCGAAGGTGATGTCATTTTCGCTGACACGGCAGAGGACGAAGCGGCTGGCAAGTGCGTTGAACTGCGAAAATTACCCAAAGAGCCAACTATCTCGGGGTTACATACGATACCGGCGCGGCCTCGGTTCTTCTTTGGGACGGGCTACCTGGGGCACTACCTTAATTCCGATGCATATCACAGA…	285	845	AGACGCTTACGCTGATGAAGGGTGATGAGGTTGTCAATCTCACTCAACGCTGCGCCTATGGCAGCTTGCTCCGACAAGCCCGGAAATCTTACTTGTGTATCTTGCAGTGCGGCCTTTGAAACGGAAATCACCTTGATCCCCTGCATTAAAGGAAGAAGCTGTCTGTGATATGCATCGGAATTAAGGTAGTGCCCCAGGTAGCCCGTCCCAAAGAAGAACCGAGGCCGCGCCGGTATCGTATGTAACCCCGAGATAGTTGGCTCTTTGGGTAATTTTCGCAGTTCAACGCACTTGCCAGCCGCTTCGTCCTCTGCCGTGTCAGCGAAAATGACATCACCTTCGCGAAGTATCGACCCAGCAAATTTGGGAAGCACGGTATCGTCGGTAATGAACGGCAAA…	1803219	1803779	-	downstream
S2.BloDORF1959P	2338749	2339990	Bifidobacterium longum DJO10A	CP000605	1242	22	CCCAACTTACGCTGTTCCCAAG	52	74	CTTGGGAACAGCGTAAGTTGGG	2335125	2335147	+	upstream
S2.BloDORF1959P	2338749	2339990	Bifidobacterium longum DJO10A	CP000605	1242	27	CTTACGCTGATGAAGGGTGATGAGGTC	543	570	GACCTCATCACCCTTCATCAGCGTAAG	2334662	2334689	+	upstream
S2.Bno12C05ORF4277P	691	1203	Bacteroides nordii CL02T12C05	AGXS01000029	513	21	CAAGTATTATGAGCAGATAGG	5	26	CCTATCTGCTCATAATACTTG	89	110	-	downstream
S2.Bps20438ORF690P	855496	856128	Bifidobacterium pseudocatenulatum DSM 20438 = JCM 1200 = LMG 10505	AP012330	633	27	ATACTTACGCTGATGAAGGGTGATGAG	510	537	CTCATCACCCTTCATCAGCGTAAGTAT	849592	849619	+	upstream
S2.Bps20438ORF690P	855496	856128	Bifidobacterium pseudocatenulatum DSM 20438 = JCM 1200 = LMG 10505	AP012330	633	30	TCACCCAGCTTACGCTGTTCCCAAGCGGGG	38	68	CCCCGCTTGGGAACAGCGTAAGCTGGGTGA	850067	850097	+	upstream
S2.Bsp4347ORF704P	1582	2934	Bacteroides species 4_3_47FAA	ACDR02000089	1353	22	AGTTGCCTGAAGGATGGGCTAT	892	914	ATAGCCCATCCTTCAGGCAACT	1166	1188	-	downstream
S2.Bst43183ORF224P	28779	29372	Bacteroides stercoris	ABFZ02000012	594	23	GTATCGGTAAATTCTGATTTATC	542	565	GATAAATCAGAATTTACCGATAC	28807	28830	-	upstream
S2.Bth5482ORF14660P	1465054	1466478	Bacteroides thetaiotaomicron VPI-5482	PUEO01000014	1425	21	ATGCCCGTTATCACAAGGTGT	864	885	ACACCTTGTGATAACGGGCAT	1468316	1468337	downstream
S2.Bth7330ORF3563P	4393544	4394986	Bacteroides thetaiotaomicron 7330	CP012937	1443	21	ACACCTTGTGATAACGGGCAT	867	888	ATGCCCGTTATCACAAGGTGT	4391684	4391705	-	downstream
S2.Bth7330ORF3563P	4393544	4394986	Bacteroides thetaiotaomicron 7330	CP012937	1443	27	GCCACATTATGAGAACGTGCCGTTTGA	182	209	TCAAACGGCACGTTCTCATAATGTGGC	4391005	4391032	-	downstream
S2.Bth7330ORF3563P	4393544	4394986	Bacteroides thetaiotaomicron 7330	CP012937	1443	29	GAGCAACAGCGCATTGTAATGGAAATAGA	666	695	TCTATTTCCATTACAATGCGCTGTTGCTC	4391483	4391512	-	downstream
S2.Bun8864ORF3591P	134818	135324	Bacteroides uniformis 2789STDY5608864	CYYO01000012	507	21	CAAGTATTATGAGCAGATAGG	2	23	CCTATCTGCTCATAATACTTG	134270	134291	-	downstream
S2.Bvu8482ORF3687P	4554062	4554370	Bacteroides vulgatus	CP000139	309	22	TGTAAGCATCCGATAAAGTACA	1	23	TGTACTTTATCGGATGCTTACA	4551506	4551528	+	upstream
S2.Bvu8482ORF4163P	5127935	5129284	Bacteroides vulgatus	CP000139	1350	20	CCGCAAGATCCGAATGACGA	801	821	TCGTCATTCGGATCTTGCGG	5125982	5126002	-	downstream
S2.Bvu8482ORF4163P	5127935	5129284	Bacteroides vulgatus	CP000139	1350	20	CTTCCGATACGCCCCATTAT	172	192	ATAATGGGGCGTATCGGAAG	5125332	5125352	-	downstream
S2.Bvu8482ORF4163P	5127935	5129284	Bacteroides vulgatus	CP000139	1350	22	AGTTGCCTGAAGGATGGGCTAT	889	911	ATAGCCCATCCTTCAGGCAACT	5127519	5127541	-	downstream
S2.Bvu8482ORF4163P	5127935	5129284	Bacteroides vulgatus	CP000139	1350	50	TTGAAGCGCATAAATCCCGACTTCACACCTTGTGATAACGGGCATTATAC	837	887	GTATAATGCCCGTTATCACAAGGTGTGAAGTCGGGATTTATGCGCTTCAA	5126018	5126068	-	downstream
S2.Bvu8492ORF5535P	842850	844199	Bacteroides vulgatus ATCC 8492	PUEN01000007	1350	20	ATAATGGGGCGTATCGGAAG	172	192	CTTCCGATACGCCCCATTAT	846781	846801	downstream
S2.Bvu8492ORF5535P	842850	844199	Bacteroides vulgatus ATCC 8492	PUEN01000007	1350	20	TCGTCATTCGGATCTTGCGG	801	821	CCGCAAGATCCGAATGACGA	846131	846151	downstream
S2.Bvu8492ORF5535P	842850	844199	Bacteroides vulgatus ATCC 8492	PUEN01000007	1350	22	ATAGCCCATCCTTCAGGCAACT	889	911	AGTTGCCTGAAGGATGGGCTAT	844592	844614	downstream
S2.Bvu8492ORF5535P	842850	844199	Bacteroides vulgatus ATCC 8492	PUEN01000007	1350	50	GTATAATGCCCGTTATCACAAGGTGTGAAGTCGGGATTTATGCGCTTCAA	837	887	TTGAAGCGCATAAATCCCGACTTCACACCTTGTGATAACGGGCATTATAC	846065	846115	downstream
S2.Bxy12C04ORF584P	287100	288308	Bacteroides xylanisolvens CL03T12C04	AGXE01000004	1209	20	CTTGTGATAACGGGCATTAT	715	735	ATAATGCCCGTTATCACAAG	285196	285216	-	downstream
S2.CbaCHKC6ORF2315P	24758	25342	Clostridiales bacterium CHKCI006	FCNA01000122	585	28	CTGATGAAGGGTGATAAGGTTGTCGAGG	554	582	CCTCGACAACCTTATCACCCTTCATCAG	24760	24788	-	upstream
S2.CbaGD5ORFHP	6490	7626	Coriobacteriaceae bacterium GD5	CAPF01000074	1137	21	TCGACAAACTGAGGTTTGACG	1051	1072	CGTCAAACCTCAGTTTGTCGA	3443	3464	-	downstream
S2.CbaGD5ORFHP	6490	7626	Coriobacteriaceae bacterium GD5	CAPF01000074	1137	29	CTGGTCAAATCCCGGTTTATCGAGATGTT	516	545	AACATCTCGATAAACCGGGATTTGACCAG	2953	2982	-	downstream
S2.Cbo613FORF7430P	1491533	1492633	Clostridium bolteae ATCC BAA-613F	PUEM01000006	1101	22	CCTCTTTTATACTTCTTGAGGG	463	485	CCCTCAAGAAGTATAAAAGAGG	1493274	1493296	downstream
S2.Cbo613ORF30005P	6455089	6456189	Clostridium bolteae ATCC BAA-613	CP022464	1101	22	CCCTCAAGAAGTATAAAAGAGG	463	485	CCTCTTTTATACTTCTTGAGGG	6454425	6454447	-	downstream
S2.Cbo613ORF30005P	6455089	6456189	Clostridium bolteae ATCC BAA-613	CP022464	1101	24	GACACCTCTTTTATACTTCTTGAG	465	489	CTCAAGAAGTATAAAAGAGGTGTC	6455700	6455724	-	upstream
S2.Cbu635ORFFP	20085	21356	Clostridium butyricum INCQS635	JRMA01000169	1272	27	CTTACGCTGATGAAGGGTAATAAGGTT	1191	1218	AACCTTATTACCCTTCATCAGCGTAAG	25817	25844	downstream
S2.Cca7120ORF1230P	288278	289546	Capnocytophaga canimorsus 7120	CP022382	1269	118	CCAAAGTATTGGATATGGCAATTCGTGGAGAGCTTGTACCACAAAATCCTGACGATGAGCCCGCTTCGGTGCTTTTAGAACGCATCAAAAATGAACAACAATCTGCAAAATCTAAAAA	532	650	TTTTTAGATTTTGCAGATTGTTGTTCATTTTTGATGCGTTCTAAAAGCACCGAAGCGGGCTCATCGTCAGGATTTTGTGGTACAAGCTCTCCACGAATTGCCATATCCAATACTTTGG	286657	286775	-	downstream
S2.Cca7120ORF1230P	288278	289546	Capnocytophaga canimorsus 7120	CP022382	1269	25	TTGGAAACCAACAAAACCGACCTAA	483	508	TTAGGTCGGTTTTGTTGGTTTCCAA	286608	286633	-	downstream
S2.Cca7120ORF1230P	288278	289546	Capnocytophaga canimorsus 7120	CP022382	1269	63	ACATAATACACACTATGACAATGATAAATTGTTAATGGTTAATGATGAATTTCCGTTCGAAAT	662	725	ATTTCGAACGGAAATTCATCATTAACCATTAACAATTTATCATTGTCATAGTGTGTATTATGT	286787	286850	-	downstream
S2.CcaCc12ORF230002P	4180	5181	Capnocytophaga canimorsus Cc12	CDOE01000016	1002	118	TTTTTAGATTTTGCAGATTGTTGTTCATTTTTGATGCGTTCTAAAAGCACCGAAGCGGGCTCATCGTCAGGATTTTGTGGTACAAGCTCTCCACGAATTGCCATATCCAATACTTTGG	307	425	CCAAAGTATTGGATATGGCAATTCGTGGAGAGCTTGTACCACAAAATCCTGACGATGAGCCCGCTTCGGTGCTTTTAGAACGCATCAAAAATGAACAACAATCTGCAAAATCTAAAAA	6725	6843	downstream
S2.CcaCc12ORF230002P	4180	5181	Capnocytophaga canimorsus Cc12	CDOE01000016	1002	21	TTAGGTCGGTTTTGTTGGTTT	262	283	AAACCAACAAAACCGACCTAA	6867	6888	downstream
S2.CcaCc12ORF230002P	4180	5181	Capnocytophaga canimorsus Cc12	CDOE01000016	1002	63	ATTTCGAACGGAAATTCATCATTAACCATTAACAATTTATCATTGTCATAGTGTGTATTATGT	437	500	ACATAATACACACTATGACAATGATAAATTGTTAATGGTTAATGATGAATTTCCGTTCGAAAT	6650	6713	downstream
S2.CcaCc12ORF2P	4180	5181	Capnocytophaga canimorsus Cc12	CDOE01000016	1002	118	TTTTTAGATTTTGCAGATTGTTGTTCATTTTTGATGCGTTCTAAAAGCACCGAAGCGGGCTCATCGTCAGGATTTTGTGGTACAAGCTCTCCACGAATTGCCATATCCAATACTTTGG	307	425	CCAAAGTATTGGATATGGCAATTCGTGGAGAGCTTGTACCACAAAATCCTGACGATGAGCCCGCTTCGGTGCTTTTAGAACGCATCAAAAATGAACAACAATCTGCAAAATCTAAAAA	6725	6843	downstream
S2.CcaCc12ORF2P	4180	5181	Capnocytophaga canimorsus Cc12	CDOE01000016	1002	21	TTAGGTCGGTTTTGTTGGTTT	262	283	AAACCAACAAAACCGACCTAA	6867	6888	downstream
S2.CcaCc12ORF2P	4180	5181	Capnocytophaga canimorsus Cc12	CDOE01000016	1002	63	ATTTCGAACGGAAATTCATCATTAACCATTAACAATTTATCATTGTCATAGTGTGTATTATGT	437	500	ACATAATACACACTATGACAATGATAAATTGTTAATGGTTAATGATGAATTTCCGTTCGAAAT	6650	6713	downstream
S2.CcaHT1ORFAP	5168	5791	Chryseobacterium camelliae Dolsongi-HT1	CP022986	624	24	TAAATTATCATTTATTTGATTGTT	510	534	AACAATCAAATAAATGATAATTTA	6468	6492	downstream
S2.CceORF2725P	66095	67333	Clostridium cellulolyticum	AAVC01000008	1239	146	CCCAATGTCCGCTTCTGCCATGGTTCAGTAAACCCTGCAAACCTAACTAGCGGCACGCTCTCGCCTGCCTGCGGAAACATCTGTTGCAAGTAGCCGTGCTTCAAATCCTTCAGATCATCCAGCTTACGCTTATGTAGGGTGATAGC	543	689	GCTATCACCCTACATAAGCGTAAGCTGGATGATCTGAAGGATTTGAAGCACGGCTACTTGCAACAGATGTTTCCGCAGGCAGGCGAGAGCGTGCCGCTAGTTAGGTTTGCAGGGTTTACTGAACCATGGCAGAAGCGGACATTGGG	68905	69051	downstream
S2.CceORF2725P	66095	67333	Clostridium cellulolyticum	AAVC01000008	1239	498	TCATCTAGAGTTCGGAAGAAATTACCGATGGCGGTTTGTTCGGAGAGGGAGGGAAAGCCCAAAGAATAGCTTGCATATTCTTGTGCATTAACACCCGGCTGTCCAGAACGTTGTGACATAACCTTTATAAAGGTATTATATTTTTCCGTCAAAGTATTTTGATAAATGAATTCAGGTAAAAAAGTATTTAAAATCCTTGCACGGATTAAAAAACCGGCAAAATATACAGGACTGTTGTTATATATATGAATATATGTTTTGCCCGTACTTGCTCCCGTTCTAGCAAAAAGAATATCGCCTTGCTTAACCAGATAATTATCTGCCTCGTCAAAGTCGGTATCTGGCGATGTTAGATTACTTTCGTCAAAGTGATGCGAATCATCGTCAATATCAGTAATC…	44	542	CGCTTGGGAACAGCGAACGTTGGGGGAGGTTGTAGAACATTTTCAATACGGATTAAATGCTTCTGCTAAAAACTTTGATGGTTTGAATAAGTACATACGGATTACTGATATTGACGATGATTCGCATCACTTTGACGAAAGTAATCTAACATCGCCAGATACCGACTTTGACGAGGCAGATAATTATCTGGTTAAGCAAGGCGATATTCTTTTTGCTAGAACGGGAGCAAGTACGGGCAAAACATATATTCATATATATAACAACAGTCCTGTATATTTTGCCGGTTTTTTAATCCGTGCAAGGATTTTAAATACTTTTTTACCTGAATTCATTTATCAAAATACTTTGACGGAAAAATATAATACCTTTATAAAGGTTATGTCACAACGTTCTGGACA…	69052	69550	downstream
S2.CcoC26ORF14325P	10557	11816	Chryseobacterium contaminans C-26	MAYF01000352	1260	20	TTACAACAAATGTTTGTATA	1239	1259	TATACAAACATTTGTTGTAA	10531	10551	-	downstream
S2.CcoC26ORF14325P	10557	11816	Chryseobacterium contaminans C-26	MAYF01000352	1260	33	TTGAGATTTCCAGGGTTTGAGGGGGAATGGGAA	0	33	TTCCCATTCCCCCTCAAACCCTGGAAATCTCAA	9364	9397	-	downstream
S2.CcoC26ORF14325P	10557	11816	Chryseobacterium contaminans C-26	MAYF01000352	1260	51	GCTTCATTTTTATCTTTAATAGACGAGAGAATTGTAACCCAAAACAAAATA	501	552	TATTTTGTTTTGGGTTACAATTCTCTCGTCTATTAAAGATAAAAATGAAGC	9838	9889	-	downstream
S2.Ccu92ORF2008P	1483714	1485300	Campylobacter curvus 525.92	CP000767	1587	912	GGATAATTTACATTATGAGAAGATAGGCGAAGAAACTCGTTGCATCGAAGATGAAATTCCGTTTGAAATACCGCAAAGTTGGAGCTGGGTGAGACTGGGGGAAATTTCATCACTTATAACTGATGGGACTCACAAAACACCAACATATGTATCAAATGGTATTCCGTTTTTAACTATACAAAATATTTCAAAAGGTTTTTTTGATTTTTCAACAATAAAATACATTAGCAAAGAAGAGCATAAATGTCTTTGTAAAAGGGTAAGACCACAGCAAAATGATATTTTATTTTGTAGAATAGGAACATTAGGGGAAGCGATAAAGTGCACTTTAAATTTTGATTTTAATATTTTTGTTAGTTTAGGACTAATTAGACTACATGATGCCAGATTTGTAGATTA…	185	1097	CCCAGTCTCACCCATGCCCAACTACTAGGTATCTCAAACGGAATTTCATCTTCGATGCAGCGAGTTTCTTTGCCTATCTTCTCATAAGGGGAATTATCTTCACCTATAAAAATAGTAGATTGAGGGAATTTATCGGCTTTTAGCTTTTTGTCTTTGACTAATCTTTGTTTTTCTTGTCCTATCTTTTGAAGCAGTATTTCTACGCTTTCATCTTCTAAATTTTGCTCTACAAGCTTACCCTTGACAGCATAGTCAAGTATGGATTTTTTAAGCTTTGATGGAAAGCTTAAATTTAACTCGTCTAGCTTCTCTTTATCTTCTTTATACTTTTCTATGAGTTGCAATATCTCTTCAAGCTTATCTACTATACGTTTTTGTTCGGATAGAGGGGGGAGGGGG…	1481479	1482391	-	downstream
S2.CgiH1496ORF6185P	1333683	1335047	Capnocytophaga gingivalis H1496	CP022386	1365	22	ATACCCCTTATGAGAAGTTGCC	877	899	GGCAACTTCTCATAAGGGGTAT	1332292	1332314	-	downstream
S2.CgiH1496ORF6185P	1333683	1335047	Capnocytophaga gingivalis H1496	CP022386	1365	32	AAGGGGTGGGCGTGGTGTAGGCTGGGGGATAT	900	932	ATATCCCCCAGCCTACACCACGCCCACCCCTT	1332315	1332347	-	downstream
S2.Cha12947ORF2284P	2465086	2466432	Capnocytophaga haemolytica NCTC12947	LT906449	1347	20	GACAAAACCGCTTTACAGCA	702	722	TGCTGTAAAGCGGTTTTGTC	2464374	2464394	-	downstream
S2.Cha12947ORF2284P	2465086	2466432	Capnocytophaga haemolytica NCTC12947	LT906449	1347	70	TTAAAGCAGATAAACCCTGAGTATAAAAGTAGTGGTAATTTGCATTATAAGAACTTGCCGAAGGGGTGGG	816	886	CCCACCCCTTCGGCAAGTTCTTATAATGCAAATTACCACTACTTTTATACTCAGGGTTTATCTGCTTTAA	2464488	2464558	-	downstream
S2.Cha12947ORF2284P	2465086	2466432	Capnocytophaga haemolytica NCTC12947	LT906449	1347	74	GATACGTCTCATTATCAGCAGTACCCCCCTTTTGAGCTGCCTAAGGGGTGGGTGTGGTGTAAGTTAGGGGAGGT	162	236	ACCTCCCCTAACTTACACCACACCCACCCCTTAGGCAGCTCAAAAGGGGGGTACTGCTGATAATGAGACGTATC	2463825	2463899	-	downstream
S2.Cha32990ORF9380P	2087724	2088944	Capnocytophaga haemolytica	CP014227	1221	20	GACAAAACCGCTTTACAGCA	498	518	TGCTGTAAAGCGGTTTTGTC	2087090	2087110	-	downstream
S2.Cha32990ORF9380P	2087724	2088944	Capnocytophaga haemolytica	CP014227	1221	23	GTGTGGTGTAAGTTAGGGGAGGT	0	23	ACCTCCCCTAACTTACACCACAC	2086601	2086624	-	downstream
S2.Cha32990ORF9380P	2087724	2088944	Capnocytophaga haemolytica	CP014227	1221	70	TTAAAGCAGATAAACCCTGAGTATAAAAGTAGTGGTAATTTGCATTATAAGAACTTGCCGAAGGGGTGGG	612	682	CCCACCCCTTCGGCAAGTTCTTATAATGCAAATTACCACTACTTTTATACTCAGGGTTTATCTGCTTTAA	2087204	2087274	-	downstream
[truncated: 2,146 more rows]
