# Supplementary material for: Systematic Analysis of REBASE Identifies Numerous Type I Restriction-Modification Systems with Duplicated, Distinct hsdS Specificity Genes That Can Switch System Specificity by Recombination
Source: mSystems. 2020 Jul 28;5(4):e00497-20. doi: 10.1128/mSystems.00497-20 (PMC7394358; doi:10.1128/mSystems.00497-20)
Supplement: DATA SET S3 [file mSystems.00497-20-sd003.xlsx]

## Sheet: species.collate.30kb 6thAug2019
SpeciesName	total strains	strains with hsdS with downstream IR	downstream IR in annotated hsdS?	total genes (total all entities column G 'gene name'	StrainName	GeneName
Abiotrophia defectiva	1	1	1	1	Abiotrophia defectiva	S1.Ade49176ORF1379P
Acetobacter pasteurianus	16	4	2	4	Acetobacter pasteurianus Ab3|Acetobacter pasteurianus IFO 3283-01|Acetobacter pasteurianus IFO 3283-07|Acetobacter pasteurianus subsp. pasteurianus SRCM101342	S1.Apa32837ORF14230P|S1.Apa3283ORF14230P|S.Apa1342ORF2767P|S.ApaAb3ORF14010P
Acetobacter species	1	1	1	1	Acetobacter species SLV-7	S.AspSLV7ORF13625P
Acholeplasma palmae	1	1	1	2	Acholeplasma palmae J233	S2.Apa233ORF3120P|S4.Apa233ORF3120P
Acidaminococcus fermentans	1	1	1	1	Acidaminococcus fermentans	S.Afe20731ORF1176P
Acidibacillus ferrooxidans	3	1	0	1	Acidibacillus ferrooxidans ITV01	S.AfeITV01ORF11970P
Acidovorax species	11	1	1	1	Acidovorax species T1	S1.AspT1ORFGP
Acinetobacter baumannii	64	1	0	1	Acinetobacter baumannii AR_0070	S.Aba70ORF4287P
Acinetobacter species	22	1	1	1	Acinetobacter species LoGeW2-3	S.AspW23ORF1610P
Actinobacillus minor	2	1	1	1	Actinobacillus minor NM305	S1.Ami305ORF9771P
Actinobacillus pleuropneumoniae	23	18	18	33	Actinobacillus pleuropneumoniae 1022|Actinobacillus pleuropneumoniae 460|Actinobacillus pleuropneumoniae 518|Actinobacillus pleuropneumoniae 5651|Actinobacillus pleuropneumoniae 597|Actinobacillus pleuropneumoniae 780|Actinobacillus pleuropneumoniae KL 16|Actinobacillus pleuropneumoniae S8|Actinobacillus pleuropneumoniae serovar 11 str. 56153|Actinobacillus pleuropneumoniae serovar 13 str. N273|A…	S1.Apl1022ORF2873P|S1.Apl11ORF15540P|S1.Apl13ORF14840P|S1.Apl1536ORF14250P|S1.Apl16ORF521P|S1.Apl24226ORF978P|S1.Apl460ORF2855P|S1.Apl4ORF14420P|S1.Apl518ORF2970P|S1.Apl6ORF2000P|S1.Apl780ORF1834P|S1.Apl8ORF1574P|S1.AplAORF1530P|S1.AplJORF1434P|S1.AplS8ORFFP|S2.Apl1022ORF2873P|S2.Apl11ORF15540P|S2.Apl13ORF14840P|S2.Apl1536ORF14250P|S2.Apl16ORF521P|S2.Apl460ORF2855P|S2.Apl4ORF14420P|S2.Apl518ORF29…
Actinobacillus suis	3	2	0	2	Actinobacillus suis|Actinobacillus suis H91-0380	S.Asu33415ORF3625P|S.Asu91ORF3895P
Adlercreutzia equolifaciens	1	1	0	1	Adlercreutzia equolifaciens	S.Aeq19450ORF576P
Aerococcus urinae	1	1	1	2	Aerococcus urinae ACS-120-V-Col10a	S1.Aur10aORF190P|S2.Aur10aORF190P
Aerococcus viridans	3	1	1	2	Aerococcus viridans LL1	S1.AviLL1ORFAP|S2.AviLL1ORFAP
Aeromonas species	9	1	1	1	Aeromonas species ASNIH3	S1.AspNIH3ORF21995P
Akkermansia species	1	1	1	2	Akkermansia species UNK.MGS-1	S1.AspMGS1ORFGP|S3.AspMGS1ORFGP
Alistipes finegoldii	1	1	1	3	Alistipes finegoldii	S1.Afi17242ORF581P|S2.Afi17242ORF1804P|S4.Afi17242ORF581P
Alistipes senegalensis	1	1	1	1	Alistipes senegalensis JC50	S1.Ase25460ORFCP
Alistipes shahii	1	1	1	1	Alistipes shahii WAL 8301	S1.AshWALORF24470P
Anaerostipes hadrus	2	1	1	1	Anaerostipes hadrus SSC/2	S1.AhaSSC2ORF14250P
Anaerotruncus colihominis	1	1	1	2	Anaerotruncus colihominis	S.Aco17241ORF126P|S.Aco17241ORF127P
Archaeoglobus fulgidus	2	2	1	2	Archaeoglobus fulgidus|Archaeoglobus fulgidus VC-16	S.Afu8774ORF19650P|S.AfuORF1715P
Atopobium parvulum	1	1	1	1	Atopobium parvulum	S1.ApaHSORF199P
Bacteroides caccae	2	2	2	8	Bacteroides caccae ATCC 43185|Bacteroides caccae CL03T12C61	S1.Bca12C61ORF316P|S1.Bca43185ORF2080P|S1.Bca43195FORF11485P|S2.Bca12C61ORF316P|S2.Bca43185ORF2463P|S2.Bca43195FORF1915P|S4.Bca43185ORF2463P|S4.Bca43195FORF1915P
Bacteroides caecimuris	1	1	1	2	Bacteroides caecimuris I48	S1.BcaI48ORF4285P|S4.BcaI48ORF4285P
Bacteroides cellulosilyticus	3	2	2	9	Bacteroides cellulosilyticus CL02T12C19|Bacteroides cellulosilyticus WH2	S1.BceWH2ORF1017P|S1.BceWH2ORF4920P|S1.BceWH2ORF592P|S1.Bdo12C06ORF2361P|S1.Bdo12C06ORF5182P|S2.BceWH2ORF1017P|S2.BceWH2ORF592P|S3.Bdo12C06ORF2361P|S4.BceWH2ORF4920P
Bacteroides coprocola	1	1	1	3	Bacteroides coprocola DSM 17136	S1.BcoDORF4049P|S2.BcoDORF4049P|S4.BcoDORF4049P
Bacteroides dorei	6	3	3	9	Bacteroides dorei CL03T12C01|Bacteroides dorei DSM 17855|Bacteroides dorei isolate HS1_L_3_B_079	S1.Bdo12C01ORF1796P|S1.Bdo17855ORF1474P|S1.Bdo17855ORF639P|S2.Bdo12C01ORF1796P|S2.BdoB079ORF12520P|S3.Bdo12C01ORF1796P|S3.Bdo17855ORF639P|S3.BdoB079ORF22155P|S4.Bdo17855ORF1474P
Bacteroides finegoldii	3	3	3	5	Bacteroides finegoldii|Bacteroides finegoldii 2789STDY5608840|Bacteroides finegoldii CL09T03C10	S1.Bfi10I|S1.Bfi17565ORF5015P|S1.Bfi8840ORF2335P|S2.Bfi10I|S4.Bfi8840ORF2335P
Bacteroides fragilis	9	7	7	14	Bacteroides fragilis 638R|Bacteroides fragilis ATCC 25285|Bacteroides fragilis BOB25|Bacteroides fragilis CL03T00C08|Bacteroides fragilis CL03T12C07|Bacteroides fragilis Q1F2|Bacteroides fragilis S14	S1.Bfr12C07ORF4136P|S1.Bfr14ORF3855P|S1.Bfr638ORF1165P|S1.BfrBOB25ORF5030P|S1.BfrC08ORF1152P|S1.BfrQ1F2ORF4845P|S2.Bfr14ORF3855P|S3.BfrQ1F2ORF4845P|S4.Bfr12C07ORF4136P|S4.BfrC08ORF1152P|S.BfaSI|S.BfaSORF1842P|S.Bfr638ORF1144P|S.Bfr638ORF1149P
Bacteroides nordii	1	1	1	2	Bacteroides nordii CL02T12C05	S1.Bno12C05ORF4277P|S2.Bno12C05ORF4277P
Bacteroides ovatus	4	3	3	8	Bacteroides ovatus ATCC 8483|Bacteroides ovatus ATCC 8483F|Bacteroides ovatus V975	S1.Bov8483FORF11440P|S1.Bov8483ORF1529P|S1.Bov8483ORF4735P|S1.Bov975ORF2541P|S1.Bov975ORF4323P|S4.Bov8483FORF11440P|S4.Bov8483ORF4735P|S4.Bov975ORF2541P
Bacteroides species	7	5	3	6	Bacteroides species 2_1_56FAA|Bacteroides species 3_1_40A|Bacteroides species 4_3_47FAA|Bacteroides species I48|Bacteroides species UNK.MGS-14	S1.Bsp3140ORF1663P|S1.BspI48ORF4040P|S1.BspMGS14ORFBP|S2.Bsp4347ORF704P|S3.Bsp2156ORF1624P|S4.BspI48ORF4040P
Bacteroides stercoris	1	1	1	1	Bacteroides stercoris	S2.Bst43183ORF224P
Bacteroides thetaiotaomicron	2	2	2	8	Bacteroides thetaiotaomicron 7330|Bacteroides thetaiotaomicron VPI-5482	S1.Bth5482ORF14760P|S1.Bth7330ORF3563P|S2.Bth5482ORF14660P|S2.Bth7330ORF3563P|S3.Bth5482ORF14660P|S3.Bth5482ORF14760P|S4.Bth5482ORF14660P|S4.Bth5482ORF14760P
Bacteroides timonensis	1	1	1	2	Bacteroides timonensis AP1	S1.Bto268083ORFCP|S3.Bto268083ORFCP
Bacteroides uniformis	1	1	1	3	Bacteroides uniformis 2789STDY5608864	S1.Bun8864ORF3591P|S2.Bun8864ORF3591P|S4.Bun8864ORF3591P
Bacteroides vulgatus	4	4	4	14	Bacteroides vulgatus|Bacteroides vulgatus ATCC 8492|Bacteroides vulgatus mpk|Bacteroides vulgatus PC510	S1.Bvu510ORF3995P|S1.Bvu8482ORF3687P|S1.Bvu8492ORF2385P|S1.BvumpkORF3684P|S2.Bvu8482ORF3687P|S2.Bvu8482ORF4163P|S2.Bvu8492ORF5535P|S3.Bvu510ORF3995P|S4.Bvu8492ORF13360P|S4.Bvu8492ORF5535P|S4.BvumpkORF3684P|S5.Bvu8482ORF3687P|S5.Bvu8492ORF2385P|S6.Bvu8492ORF2385P
Bacteroides xylanisolvens	4	2	2	2	Bacteroides xylanisolvens CL03T12C04|Bacteroides xylanisolvens XB1A	S2.Bxy12C04ORF584P|S.BxyORF36520P
Barnesiella viscericola	1	1	1	2	Barnesiella viscericola	S1.Bvi18177ORF6885P|S3.Bvi18177ORF6885P
Bifidobacterium adolescentis	3	2	2	3	Bifidobacterium adolescentis 22L|Bifidobacterium adolescentis BBMN23	S1.Bad22ORF659P|S1.Bad23ORF1117P|S3.Bad22ORF659P
Bifidobacterium bifidum	8	8	8	17	Bifidobacterium bifidum|Bifidobacterium bifidum BGN4|Bifidobacterium bifidum LMG 13195|Bifidobacterium bifidum MJR8628B|Bifidobacterium bifidum PRI 1|Bifidobacterium bifidum PRL2010|Bifidobacterium bifidum S17|Bifidobacterium bifidum TMC 3115	S1.Bbi3115ORF705P|S1.Bbi7004ORF108P|S1.BbiDII|S2.Bbi3115ORF705P|S2.BbiDIIP|S3.Bbi3115ORF705P|S3.Bbi7004ORF108P|S3.BbiDIIP|S4.Bbi7004ORF108P|S.Bbi13195ORF9181P|S.Bbi2010ORF1152P|S.Bbi29521ORF1139P|S.Bbi8628BORF176P|S.BbiBGN4ORF1079P|S.BbiPRI1ORFEP|S.BbiS17ORF1093P|S.BbiS17ORF1096P
Bifidobacterium breve	16	12	12	29	Bifidobacterium breve|Bifidobacterium breve 12L|Bifidobacterium breve 2L|Bifidobacterium breve BB017W439A|Bifidobacterium breve BB082W48|Bifidobacterium breve BB215W447A|Bifidobacterium breve CNCM I-4321|Bifidobacterium breve DRBB26|Bifidobacterium breve DRBB28|Bifidobacterium breve DRBB30|Bifidobacterium breve NRBB01|Bifidobacterium breve NRBB57	S1.Bbr17ORF1492P|S1.Bbr215ORF1730P|S1.Bbr26ORF1523P|S1.Bbr28I|S1.Bbr2LORF381P|S1.Bbr57I|S1.Bbr82I|S2.Bbr01IIP|S2.Bbr12LORF1345P|S2.Bbr17ORF1492P|S2.Bbr20213ORF1458P|S2.Bbr215ORF1730P|S2.Bbr26ORF1523P|S2.Bbr28IP|S2.Bbr30ORF1559P|S2.Bbr4321ORF1561P|S2.Bbr57IP|S2.Bbr82IP|S3.Bbr01IIP|S3.Bbr12LORF1345P|S3.Bbr17ORF1492P|S3.Bbr20213ORF1458P|S3.Bbr215ORF1730P|S3.Bbr26ORF1523P|S3.Bbr28IP|S3.Bbr30ORF1559P|…
Bifidobacterium catenulatum	1	1	1	2	Bifidobacterium catenulatum	S1.Bca16992ORF630P|S2.Bca16992ORF630P
Bifidobacterium kashiwanohense	2	1	1	2	Bifidobacterium kashiwanohense PV20-2	S1.BkaPV202ORF3675P|S2.BkaPV202ORF3675P
Bifidobacterium longum	20	17	17	40	Bifidobacterium longum 105-A|Bifidobacterium longum BG7|Bifidobacterium longum BXY01|Bifidobacterium longum CMW7750|Bifidobacterium longum DJO10A|Bifidobacterium longum subsp. infantis 157F-NC|Bifidobacterium longum subsp. infantis CECT 7210|Bifidobacterium longum subsp. longum 1-6B|Bifidobacterium longum subsp. longum 2-2B|Bifidobacterium longum subsp. longum 35B|Bifidobacterium longum subsp. lo…	S1.BlmNCIP|S1.Blo105ORF1442P|S1.Blo157ORF1526P|S1.Blo16BORF1928P|S1.Blo22BORF306P|S1.Blo301ORF1509P|S1.Blo30698ORF1753P|S1.Blo35BORF325P|S1.Blo7210ORFBP|S1.Blo91563ORF652P|S1.BloBG7ORF1562P|S1.BloBXY01ORF7845P|S1.BloDORF1959AP|S1.BloDORF1959BP|S1.BloF8ORF1960P|S2.BlmNCIP|S2.Blo105ORF1442P|S2.Blo1206ORF1592P|S2.Blo157ORF1526P|S2.Blo22BORF306P|S2.Blo301ORF1509P|S2.Blo30698ORF1753P|S2.Blo35BORF325P|…
Bifidobacterium pseudocatenulatum	2	1	1	2	Bifidobacterium pseudocatenulatum DSM 20438 = JCM 1200 = LMG 10505	S1.Bps20438ORF690P|S2.Bps20438ORF690P
Brachyspira hampsonii	1	1	0	1	Brachyspira hampsonii NSH-16	S.BhaNSH16ORF745P
Burkholderiales bacterium	2	1	0	1	Burkholderiales bacterium YL45	S.Bba45ORF12945P
Caldibacillus debilis	1	1	0	1	Caldibacillus debilis B4135	S.Cde4135ORF2867P
Campylobacter coli	61	4	4	4	Campylobacter coli 76339|Campylobacter coli COL B1-266|Campylobacter coli M1486PM|Campylobacter coli YH501	S.Cco1486ORF1145P|S.Cco266ORF10350P|S.Cco501ORF1160P|S.Cco76339ORF5930P
Campylobacter curvus	1	1	1	2	Campylobacter curvus 525.92	S1.Ccu92ORF2008P|S2.Ccu92ORF2008P
Campylobacter jejuni	335	1	0	1	Campylobacter jejuni subsp. jejuni 81-176-UMCW9	S.CjeCW9ORF8665P
Campylobacter subantarcticus	1	1	0	1	Campylobacter subantarcticus LMG 24374	S.Csu24374ORF379P
Campylobacter ureolyticus	1	1	1	1	Campylobacter ureolyticus CIT007	S.Cur7ORFCP
Capnocytophaga canimorsus	2	2	2	10	Capnocytophaga canimorsus 7120|Capnocytophaga canimorsus Cc12	S1.Cca7120ORF1230P|S1.CcaCc12ORF230002P|S1.CcaCc12ORF2P|S2.Cca7120ORF1230P|S2.CcaCc12ORF230002P|S2.CcaCc12ORF2P|S3.CcaCc12ORF230002P|S3.CcaCc12ORF2P|S4.CcaCc12ORF230002P|S4.CcaCc12ORF2P
Capnocytophaga gingivalis	1	1	1	3	Capnocytophaga gingivalis H1496	S1.CgiH1496ORF6185P|S2.CgiH1496ORF6185P|S.CgiH1496ORF12640P
Capnocytophaga haemolytica	2	2	2	4	Capnocytophaga haemolytica|Capnocytophaga haemolytica NCTC12947	S1.Cha12947ORF2284P|S1.Cha32990ORF9380P|S2.Cha12947ORF2284P|S2.Cha32990ORF9380P
Capnocytophaga leadbetteri	1	1	1	2	Capnocytophaga leadbetteri H6253	S1.CleH6253ORF7835P|S2.CleH6253ORF7835P
Capnocytophaga species	3	2	2	2	Capnocytophaga species ChDC OS43|Capnocytophaga species H2931	S2.CspOS43ORF5P|S.CspH2931ORF6060P
Capnocytophaga sputigena	2	1	1	1	Capnocytophaga sputigena H4486	S.CspH4486ORF45P
Cellulophaga geojensis	1	1	1	1	Cellulophaga geojensis KL-A	S.CspKLAORF13529P
Chloracidobacterium thermophilum	2	1	1	1	Chloracidobacterium thermophilum B	S.CthBORF484P
Chlorobium phaeobacteroides	2	1	1	1	Chlorobium phaeobacteroides BS1	S.CphBORF333P
Chlorobium tepidum	1	1	1	1	Chlorobium tepidum TLS	S.CteTORF1881P
Christensenella minuta	1	1	1	1	Christensenella minuta DSM 22607	S1.Cmi22607ORF1128P
Chryseobacterium bovis	1	1	1	2	Chryseobacterium bovis DSM 19482	S1.Cbo19482ORF2148P|S4.Cbo19482ORF2148P
Chryseobacterium camelliae	1	1	1	5	Chryseobacterium camelliae Dolsongi-HT1	S1.CcaHT1ORFAP|S1.CcaHT1ORFBP|S2.CcaHT1ORFAP|S3.CcaHT1ORFBP|S4.CcaHT1ORFAP
Chryseobacterium contaminans	1	1	1	2	Chryseobacterium contaminans C-26	S1.CcoC26ORF14325P|S2.CcoC26ORF14325P
Chryseobacterium indologenes	2	1	1	3	Chryseobacterium indologenes FDAARGOS_337	S1.Cin337ORF5580P|S3.Cin337ORF5580P|S4.Cin337ORF5580P
Chryseobacterium kwangjuense	1	1	1	2	Chryseobacterium kwangjuense KJ1R5	S1.CkwR5ORF4860P|S2.CkwR5ORF4860P
Chryseobacterium species	8	3	3	7	Chryseobacterium species CBo1|Chryseobacterium species P1-3|Chryseobacterium species T16E-39	S1.CspCBo1ORF17270P|S1.CspP13ORF17885P|S1.CspT16EORF9245P|S2.CspT16EORF9245P|S3.CspCBo1ORF17270P|S4.CspCBo1ORF17270P|S4.CspP13ORF17885P
Cloacimonetes bacterium	1	1	1	2	Cloacimonetes bacterium JGI 0000039-P09	S.CbaP09ORFAP|S.CbaP09ORFBP
Clostridiales bacterium	1	1	1	2	Clostridiales bacterium CHKCI006	S1.CbaCHKC6ORF2315P|S2.CbaCHKC6ORF2315P
Clostridium bolteae	2	2	2	9	Clostridium bolteae ATCC BAA-613|Clostridium bolteae ATCC BAA-613F	S1.Cbo613FORF220P|S1.Cbo613FORF7430P|S1.Cbo613ORF30005P|S2.Cbo613FORF7430P|S2.Cbo613ORF30005P|S3.Cbo613FORF220P|S4.Cbo613FORF7430P|S4.Cbo613ORF30005P|S5.Cbo613FORF220P
Clostridium botulinum	45	1	0	1	Clostridium botulinum F634	S.CboF634II
Clostridium butyricum	6	5	3	6	Clostridium butyricum INCQS635|Clostridium butyricum JKY6D1|Clostridium butyricum KNU-L09|Clostridium butyricum NOR 33234|Clostridium butyricum TOA	S1.CbuD1ORF11985P|S1.CbuL09ORF13065P|S1.CbuTOAORF11515P|S2.Cbu635ORFFP|S3.Cbu635ORFFP|S.Cbu33234ORF2030P
Clostridium cellulolyticum	1	1	1	2	Clostridium cellulolyticum	S1.CceORF2725P|S2.CceORF2725P
Clostridium cf.	1	1	1	1	Clostridium cf. saccharolyticum K10	S1.Ccf10ORF32420P
Clostridium innocuum	1	1	1	1	Clostridium innocuum I46	S3.CinI46ORF6495P
Clostridium pasteurianum	4	3	0	3	Clostridium pasteurianum|Clostridium pasteurianum DSM 525 = ATCC 6013|Clostridium pasteurianum M150B	S.Cpa150ORF13805P|S.Cpa525ORF13810P|S.CpaAORF28430P
Clostridium perfringens	8	1	1	1	Clostridium perfringens CBA7123	S.Cpe7123ORFBP
Clostridium scatologenes	1	1	1	1	Clostridium scatologenes	S2.Csc25775ORFKP
Clostridium species	20	1	1	2	Clostridium species ASF502	S1.Csp502ORF4666P|S2.Csp502ORF4666P
Clostridium taeniosporum	1	1	1	3	Clostridium taeniosporum 1/k	S1.Cta1kORF14980P|S2.Cta1kORF14980P|S.Cta1kORF14980P
Collinsella species	1	1	1	2	Collinsella species GD3	S1.CspGD3ORFEP|S2.CspGD3ORFEP
Comamonas testosteroni	5	1	1	1	Comamonas testosteroni TK102	S1.CteTK102ORF45P
Coriobacteriaceae bacterium	4	1	1	2	Coriobacteriaceae bacterium GD5	S1.CbaGD5ORFHP|S2.CbaGD5ORFHP
Corynebacterium diphtheriae	98	1	1	1	Corynebacterium diphtheriae DSM 43989	S.Cdi43989ORF10415P
Corynebacterium striatum	4	1	1	1	Corynebacterium striatum 216	S.Cst216ORF12145P
Cytophaga hutchinsonii	1	1	1	2	Cytophaga hutchinsonii	S1.ChuAORF3354P|S2.ChuAORF3354P
Dehalococcoides mccartyi	7	2	1	2	Dehalococcoides mccartyi KBTCE2|Dehalococcoides mccartyi KBTCE3	S3.Dmc2ORF4960P|S3.DmcCE3ORF4605P
Deinococcus gobiensis	1	1	1	1	Deinococcus gobiensis I-0	S.DgoI0ORFAP
Desulfitobacterium hafniense	1	1	1	2	Desulfitobacterium hafniense DCB-2	S1.DhaDORF3954P|S2.DhaDORF3954P
Desulfocurvus vexinensis	1	1	1	1	Desulfocurvus vexinensis	S.Dve17965ORFEP
Desulfosporosinus species	2	1	1	3	Desulfosporosinus species Tol-M	S1.DspTolMORF10280P|S2.DspTolMORF10280P|S3.DspTolMORF10280P
Desulfotomaculum ruminis	1	1	1	1	Desulfotomaculum ruminis	S3.Dru2154ORF3582P
Desulfuromonas species	2	2	1	2	Desulfuromonas species DDH964|Desulfuromonas species WTL	S1.Dsp964ORF462P|S.DspWTLORF1978P
Dysgonomonas macrotermitis	1	1	1	2	Dysgonomonas macrotermitis	S1.Dma19375ORFJP|S4.Dma19375ORFJP
Echinicola vietnamensis	1	1	1	2	Echinicola vietnamensis DSM 17526	S1.Evi17526ORF4441P|S2.Evi17526ORF4441P
Eggerthella lenta	2	1	1	2	Eggerthella lenta C592	S2.EleC592ORFCP|S3.EleC592ORFCP
Elizabethkingia anophelis	13	3	3	4	Elizabethkingia anophelis F3543|Elizabethkingia anophelis FDAARGOS_198|Elizabethkingia anophelis NUHP1	S1.EanNUHP1ORF1615P|S2.Ean198ORF7600P|S2.EanF3543ORF455P|S4.EanNUHP1ORF1615P
Elizabethkingia genomosp.	4	3	3	5	Elizabethkingia genomosp. 2 G4071|Elizabethkingia genomosp. 3 G0146|Elizabethkingia genomosp. 3 G4075	S1.EspG4071ORF19615P|S1.EspG4075ORF19530P|S2.Ege146ORF30P|S4.Ege146ORF30P|S5.Ege146ORF30P
Elizabethkingia meningoseptica	8	2	2	6	Elizabethkingia meningoseptica EM1|Elizabethkingia meningoseptica EM3	S1.EmeEM1ORF2050P|S1.EmeEM3ORF2060P|S2.EmeEM1ORF2050P|S2.EmeEM3ORF2060P|S4.EmeEM1ORF2050P|S4.EmeEM3ORF2060P
Elizabethkingia miricola	2	2	2	6	Elizabethkingia miricola|Elizabethkingia miricola EM798-26	S1.Emi33958ORF13320P|S1.Emi33958ORF18125P|S1.Emi79826ORF19730P|S2.Emi33958ORF13320P|S2.Emi33958ORF18125P|S2.Emi79826ORF19730P
Endozoicomonas montiporae	2	1	1	1	Endozoicomonas montiporae LMG 24815	S.Emo24815ORF19045P
Enterococcus canintestini	1	1	1	1	Enterococcus canintestini 49	S1.Eca49ORF5890P
Enterococcus cecorum	10	2	2	5	Enterococcus cecorum CE3|Enterococcus cecorum CL-1	S1.EceCL1ORF3685P|S2.EceCE3ORFAP|S3.EceCL1ORF3685P|S4.EceCE3ORFAP|S.EceCE3ORFFP
Enterococcus faecalis	34	24	24	45	Enterococcus faecalis|Enterococcus faecalis 1|Enterococcus faecalis 12|Enterococcus faecalis 19|Enterococcus faecalis 32|Enterococcus faecalis AMB05|Enterococcus faecalis ARO1/DG|Enterococcus faecalis ATCC BAA-2128|Enterococcus faecalis CBRD01|Enterococcus faecalis CG_E|Enterococcus faecalis CH188|Enterococcus faecalis CU0714|Enterococcus faecalis EnGen0234 UAA1180|Enterococcus faecalis F165|Ente…	S1.Efa16430ORFCP|S1.Efa16431ORF2449P|S1.Efa16434ORFBP|S1.Efa2128ORF9500P|S1.Efa234ORF2390P|S1.Efa5259ORF8365P|S1.Efa714ORF10295P|S1.EfaAMB05ORF7995P|S1.EfaCBRD01ORF904P|S1.EfaCGEORF4670P|S1.EfaCH188ORFGP|S1.EfaDGI|S1.EfaKB1ORF13055P|S1.EfaL12ORF11660P|S1.EfaL9ORF11790P|S1.EfaLD33ORF7875P|S1.EfaS12ORF11145P|S1.EfaS12ORF11255P|S1.EfaS19ORF3055P|S1.EfaS1ORF9475P|S1.EfaS32ORF3075P|S2.Efa16430ORFCP|S2…
Enterococcus faecium	58	21	0	21	Enterococcus faecium|Enterococcus faecium AALTL|Enterococcus faecium Aus0004|Enterococcus faecium Aus0085|Enterococcus faecium E232|Enterococcus faecium E240|Enterococcus faecium E243|Enterococcus faecium E39|Enterococcus faecium Efaecium_ER03933.3A|Enterococcus faecium Efaecium_ER04120.3A|Enterococcus faecium Efaecium_ER04462.3A|Enterococcus faecium Efaecium_ER04484.3A|Enterococcus faecium Efaec…	S.Efa11651ORFCP|S.Efa23AORF587P|S.Efa33AORF587P|S.Efa3AORF588P|S.Efa43AORF587P|S.Efa4ORF577P|S.Efa63AORF591P|S.Efa65AORF587P|S.Efa85ORF515P|S.Efa93AORF588P|S.EfaAALTLORF2590P|S.EfaE232ORF2895P|S.EfaE240ORF2915P|S.EfaE243ORF2920P|S.EfaE39ORF2820P|S.EfaVRE10ORF8245P|S.EfaVRE12ORF5070P|S.EfaVRE3ORF10890P|S.EfaVRE5ORF12350P|S.EfaVRE7ORF8620P|S.EfaVRE9ORF3190P
Enterococcus mundtii	3	1	1	1	Enterococcus mundtii QAUEM2808	S1.Emu2808ORF9595P
Enterococcus raffinosus	1	1	1	2	Enterococcus raffinosus cftri2200	S1.Era2200ORFAP|S2.Era2200ORFAP
Enterococcus rotai	1	1	1	2	Enterococcus rotai LMG 26678	S1.Ero26678ORF10160P|S2.Ero26678ORF10160P
Enterococcus species	4	2		3	Enterococcus species 7L76|Enterococcus species RIT-PI-f	S1.Esp7LORF27600P|S1.EspPIfORF8655P|S2.Esp7LORF27600P
Erysipelotrichaceae bacterium	2	2	2	3	Erysipelotrichaceae bacterium I46|Erysipelotrichaceae bacterium MTC7	S1.EbaI46ORF10775P|S2.EbaMTC7ORF915P|S3.EbaI46ORF10775P
Escherichia coli	840	5	2	5	Escherichia coli AR_0369|Escherichia coli BL21(DE3)|Escherichia coli BL21 (DOE)|Escherichia coli O157 H:7 Sakai strain|Escherichia coli RiKo 2308/09	S1.EcoBL21DORF3681P|S1.EcoBLORF3681P|S.Eco2308ORF1240P|S.Eco369ORF1449P|S.EcoKO157ORF5307P
Eubacteriaceae bacterium	1	1	1	3	Eubacteriaceae bacterium CHKCI004	S1.EbaCHKC4ORF1762P|S2.EbaCHKC4ORF1762P|S3.EbaCHKC4ORF1762P
Eubacterium dolichum	1	1	1	1	Eubacterium dolichum DSM 3991	S.Edo3991ORF357P
Eubacterium limosum	2	1	1	1	Eubacterium limosum ATCC 8486	S1.Eli8486CORF14865P
Eubacterium minutum	1	1	1	1	Eubacterium minutum ATCC 700079	S3.Emi700079ORF3005P
Eubacterium rectale	3	2	2	3	Eubacterium rectale ATCC 33656|Eubacterium rectale M104/1	S1.EreMORF6880P|S1.EreORF2417P|S2.EreMORF17650P
Eubacterium siraeum	2	1	1	2	Eubacterium siraeum 70/3	S1.Esi703ORF1180P|S3.Esi703ORF1180P
Eubacterium sp.	1	1	1	2	Eubacterium sp. AB3007	S1.Esp3007ORFDP|S2.Esp3007ORFDP
Eubacterium sulci	1	1	1	3	Eubacterium sulci	S1.Esu35585ORF6630P|S2.Esu35585ORF6630P|S3.Esu35585ORF6630P
Faecalibacterium prausnitzii	4	2	2	3	Faecalibacterium prausnitzii A2165|Faecalibacterium prausnitzii SL3/3	S1.Fpr3ORF30950P|S2.Fpr2165ORF13800P|S3.Fpr2165ORF13800P
Faecalibaculum rodentium	1	1	1	1	Faecalibaculum rodentium Alo17	S1.Fro17ORF19390P
Finegoldia magna	2	1	1	2	Finegoldia magna	S1.Fma29328ORF1377P|S3.Fma29328ORF1377P
Firmicutes bacterium	2	1	1	2	Firmicutes bacterium ASF500	S2.Fba500ORF1744P|S3.Fba500ORF1744P
Flavobacteriaceae bacterium	3	1	0	1	Flavobacteriaceae bacterium S85	S.FbaS85ORFCP
Francisella philomiragia	7	1	0	1	Francisella philomiragia O#319-067	S.Fph067ORF1188P
Fructobacillus species	1	1	0	1	Fructobacillus species EFB-N1	S.FspEFBN1ORF15300P
Fusobacterium equinum	1	1	1	2	Fusobacterium equinum CMW8396	S1.Fsp8396ORF284P|S3.Fsp8396ORF284P
Fusobacterium hwasookii	3	1	1	2	Fusobacterium hwasookii ChDC F300	S1.FhwF300ORF8225P|S2.FhwF300ORF5900P
Fusobacterium nucleatum	27	9	6	13	Fusobacterium nucleatum ChDC F128|Fusobacterium nucleatum ChDC F145|Fusobacterium nucleatum subsp. animalis ChDC F332|Fusobacterium nucleatum subspecies polymorphum|Fusobacterium nucleatum subsp. nucleatum ChDC F316|Fusobacterium nucleatum subsp. nucleatum ChDC F317|Fusobacterium nucleatum subsp. polymorphum ChDC F319|Fusobacterium nucleatum subsp. polymorphum KCOM 1260 (=ChDC F218)|Fusobacterium…	S1.Fnu10562ORF1581P|S1.Fnu10562ORF2094P|S1.Fnu1260ORF6300P|S1.Fnu1275ORF3885P|S1.Fnu128ORF9475P|S1.Fnu332ORF1285P|S1.FnuF145ORFAP|S1.FnuF319ORF9015P|S2.Fnu10562ORF1581P|S2.FnuF145ORFAP|S2.FnuF319ORF6890P|S.FnuF316ORFDP|S.FnuF317ORF6335P
Fusobacterium periodonticum	8	3	2	3	Fusobacterium periodonticum KCOM 1261|Fusobacterium periodonticum KCOM 1282|Fusobacterium periodonticum KCOM 2555	S1.Fpe1282ORF3660P|S1.Fpe2555ORF1070P|S2.Fpe1261ORF505P
Fusobacterium species	6	2	2	4	Fusobacterium species 3_1_33|Fusobacterium species oral taxon 203 W7671	S1.Fsp203ORF165P|S2.Fsp203ORF165P|S3.Fsp203ORF165P|S.Fsp3133ORFEP
Gardnerella vaginalis	19	4	3	4	Gardnerella vaginalis GV37|Gardnerella vaginalis JCP7719|Gardnerella vaginalis JCP8017A|Gardnerella vaginalis JCP8017B	S1.Gva7719ORF950P|S1.Gva8017BORF891P|S2.Gva37ORF3240P|S2.Gva8017AORF279P
Geminocystis species	2	1	1	1	Geminocystis species NIES-3708	S1.Gsp3708ORF1312P
Geobacillus lituanicus	1	1	1	1	Geobacillus lituanicus N-3	S.GliN3ORF14705P
Geoglobus ahangari	1	1	1	1	Geoglobus ahangari 234	S2.Gah234ORF1375P
Gordonibacter pamelaeae	1	1	1	2	Gordonibacter pamelaeae 7-10-1-b	S1.GpaORF31110P|S2.GpaORF31110P
Gramella flava	1	1	1	1	Gramella flava JLT2011	S1.Gfl2011ORF3104P
Gut metagenome	1	1	1	18	Gut metagenome	S1.Gme92ORFB3P|S1.Gme92ORFC3P|S1.Gme92ORFI3P|S1.Gme92ORFI5P|S1.Gme92ORFO3P|S1.Gme92ORFS3P|S1.Gme92ORFY2P|S2.Gme92ORFC3P|S2.Gme92ORFF4P|S2.Gme92ORFI3P|S2.Gme92ORFJ3P|S3.Gme92ORFC3P|S3.Gme92ORFI5P|S3.Gme92ORFS3P|S3.Gme92ORFY2P|S4.Gme92ORFJ3P|S4.Gme92ORFO3P|S4.Gme92ORFY2P
Haemophilus parasuis	18	6	3	7	Haemophilus parasuis 84-15995|Haemophilus parasuis Nagasaki|Haemophilus parasuis SH0165|Haemophilus parasuis SH03|Haemophilus parasuis ST4-1|Haemophilus parasuis ZJ0906	S1.Hpa15995ORF1730P|S1.Hpa906ORF4500P|S1.HpaNagORF1802P|S1.HpaSH03ORF4015P|S1.HpaSHORF1713P|S1.HpaST41ORF7300P|S2.HpaSH03ORF4015P
Haemophilus somnus	2	2	2	3	Haemophilus somnus 129PT|Haemophilus somnus 2336	S1.Hso129ORF554P|S2.Hso129ORF554P|S.HsoORF1619P
Haemophilus species	1	1	1	1	Haemophilus species FF7	S.HmaFF7TORFAP
Halomonas subglaciescola	1	1	1	1	Halomonas subglaciescola ACAM 12	S.Hsu12ORF1156P
Helicobacter bilis	2	1	1	1	Helicobacter bilis AAQJH	S.HbiAAQJHORF8670P
Helicobacter himalayensis	1	1	1	1	Helicobacter himalayensis YS1	S2.HhiYS1ORFBP
Helicobacter macacae	1	1	1	1	Helicobacter macacae MIT 99-5501	S.Hma5501ORF1464P
Helicobacter muridarum	1	1	1	2	Helicobacter muridarum ST1	S1.HmuST1ORF3025P|S.HmuST1ORF1000P
Helicobacter mustelae	1	1	1	2	Helicobacter mustelae 12198	S.HmuAORF8150P|S.HmuAORF8290P
Helicobacter pylori	258	28	22	44	Helicobacter pylori 1152/04|Helicobacter pylori BM013B|Helicobacter pylori CR4|Helicobacter pylori Cuz20|Helicobacter pylori F17|Helicobacter pylori F18|Helicobacter pylori F20|Helicobacter pylori F210|Helicobacter pylori F24|Helicobacter pylori F28|Helicobacter pylori F30|Helicobacter pylori F38|Helicobacter pylori F51|Helicobacter pylori F55|Helicobacter pylori F63|Helicobacter pylori F70|Helic…	S1.Hpy1198ORF1010P|S1.Hpy13ORF7805P|S1.Hpy17ORF674P|S1.Hpy17ORF736P|S1.Hpy238ORF3970P|S1.Hpy38ORF663P|S1.Hpy38ORF724P|S1.Hpy55ORF909P|S1.Hpy72ORF1442P|S1.Hpy78ORF1507P|S1.Hpy90ORF1463P|S1.HpyF18ORF875P|S1.HpyF20JORF679P|S1.HpyF20JORF741P|S1.HpyMKM1ORF1339P|S1.HpyMKM1ORF792P|S1.HpyMKM6ORF1372P|S1.HpyMKM6ORF789P|S1.HpyMKM6ORF849P|S2.Hpy72ORF1442P|S.Hpy154ORF4015P|S.Hpy154ORF4345P|S.Hpy20ORF7210P|S.…
Helicobacter species	6	2	1	2	Helicobacter species MIT 03-1616|Helicobacter species MIT 11-5569	S1.Hsp5569ORF1720P|S.Hsp1616ORF7110P
Helicobacter suis	1	1	1	1	Helicobacter suis SNTW101	S.Hsu101ORFDP
Helicobacter typhlonius	2	1	1	1	Helicobacter typhlonius MIT 98-6810	S.Hty6810ORF3025P
Helicobacter winghamensis	1	1	1	1	Helicobacter winghamensis ATCC BAA-430	S1.Hwi430ORFBP
Histophilus somni	7	6	6	16	Histophilus somni USDA-ARS-USMARC-63250|Histophilus somni USDA-ARS-USMARC-63255|Histophilus somni USDA-ARS-USMARC-63368|Histophilus somni USDA-ARS-USMARC-63369|Histophilus somni USDA-ARS-USMARC-63370|Histophilus somni USDA-ARS-USMARC-63374	S1.Hso63255ORF4040P|S1.Hso63368ORF4040P|S1.Hso63369ORF4045P|S1.Hso63370ORF4035P|S2.Hso63250ORF4965P|S2.Hso63255ORF4040P|S2.Hso63255ORF5390P|S2.Hso63368ORF4040P|S2.Hso63368ORF5390P|S2.Hso63369ORF4045P|S2.Hso63369ORF5395P|S2.Hso63370ORF4035P|S2.Hso63370ORF5385P|S2.Hso63374ORF5980P|S3.Hso63374ORF5980P|S.Hso63250I
Human gut	1	1	1	2	Human gut metagenome	S2.Hgu7ORFLP|S4.Hgu7ORFLP
Klebsiella oxytoca	19	1	1	1	Klebsiella oxytoca CAV1374	S.Kox1374ORF32595P
Ktedonobacter racemifer	1	1	1	1	Ktedonobacter racemifer	S1.Kra44963ORF7694P
Lacinutrix species	2	1	1	1	Lacinutrix species Bg11-31	S.Lsp1131ORF6420P
Lactobacillus acidipiscis	2	1	1	1	Lactobacillus acidipiscis ACA-DC 1533	S1.Lac1533ORF926P
Lactobacillus amylovorus	4	2	2	4	Lactobacillus amylovorus GRL 1112|Lactobacillus amylovorus GRL1118	S1.Lam1118ORF7135P|S1.LamGRLORF5415P|S1.LamGRLORF8135P|S2.LamGRLORF5415P
Lactobacillus backii	5	2	2	4	Lactobacillus backii TMW 1.1988|Lactobacillus backii TMW 1.1991	S1.Lba1988ORF12905P|S1.Lba1991ORF11595P|S2.Lba1988ORF12905P|S.Lba1988II
Lactobacillus brevis	11	1	1	1	Lactobacillus brevis BSO 464	S2.Lbr464ORF1255P
Lactobacillus casei	12	9	8	17	Lactobacillus casei|Lactobacillus casei BD-II|Lactobacillus casei BL|Lactobacillus casei HDS-01|Lactobacillus casei LC2W|Lactobacillus casei LOCK919|Lactobacillus casei N87|Lactobacillus casei W56|Lactobacillus casei Z11	S1.Lca919ORF2272P|S1.LcaBDORF2255P|S1.LcaBLORF22740P|S1.LcaHDS01ORFCP|S1.LcaLC2WORFAP|S1.LcaN87ORF6615P|S1.LcaW56ORFAP|S1.LcaZ11ORF9740P|S2.Lca334ORF2094P|S2.Lca919ORF2272P|S2.LcaBDORF2255P|S2.LcaBLORF22740P|S2.LcaHDS01ORFCP|S2.LcaLC2WORFAP|S2.LcaN87ORF6615P|S3.LcaHDS01ORFCP|S3.LcaW56ORFAP
Lactobacillus composti	1	1	1	2	Lactobacillus composti	S1.Lco14202ORF9P|S2.Lco14202ORF9P
Lactobacillus delbrueckii	20	16	16	33	Lactobacillus delbrueckii Lacto_22L|Lactobacillus delbrueckii subs. bulgaricus MN-BM-F01|Lactobacillus delbrueckii subsp. bulgaricus|Lactobacillus delbrueckii subsp. bulgaricus 2038|Lactobacillus delbrueckii subsp. bulgaricus CFL1|Lactobacillus delbrueckii subsp. bulgaricus CRL871|Lactobacillus delbrueckii subsp. bulgaricus DSM 20080|Lactobacillus delbrueckii subsp. bulgaricus ND02|Lactobacillus …	S1.Lde15610ORF135P|S1.Lde15610ORF6245P|S1.Lde20080ORF4610P|S1.Lde4408I|S1.Lde82ORFAP|S1.Lde871ORF6405P|S1.Lde87ORF898P|S1.Lde88ORFAP|S1.LdeBORF1052P|S1.LdeCFL1ORF1203P|S1.LdeF01ORF1020P|S1.LdeND04ORF71P|S1.LdeNDORF970P|S2.Lde15610ORF135P|S2.Lde15610ORF6245P|S2.Lde2038ORF1048P|S2.Lde3035ORF3115P|S2.Lde581ORF1597P|S2.Lde871ORF6405P|S2.Lde87ORF898P|S2.Lde88ORFAP|S2.LdeBORF1052P|S2.LdeCFL1ORF1203P|S2…
Lactobacillus equicursoris	1	1	1	2	Lactobacillus equicursoris CIP 110162	S1.Leq162ORFAP|S2.Leq162ORFAP
Lactobacillus farciminis	3	1	1	2	Lactobacillus farciminis	S1.Lfa3681ORF9495P|S2.Lfa3681ORF9495P
Lactobacillus gasseri	8	1	1	1	Lactobacillus gasseri AL5	S1.LgaAL5ORF6045P
Lactobacillus gigeriorum	1	1	1	3	Lactobacillus gigeriorum CRBIP 24.85	S1.Lgi2485ORFAP|S2.Lgi2485ORFAP|S.Lgi2485ORF5380P
Lactobacillus gorillae	1	1	1	2	Lactobacillus gorillae KZ01	S2.LgoKZ01ORFAP|S3.LgoKZ01ORFAP
Lactobacillus helveticus	10	5	5	10	Lactobacillus helveticus D75|Lactobacillus helveticus D76|Lactobacillus helveticus DPC 4571|Lactobacillus helveticus H10|Lactobacillus helveticus MB2-1	S1.Lhe76ORF2080P|S1.LheD75ORF5280P|S1.LheDORF1154P|S1.LheMB21ORF5825P|S2.Lhe76ORF2080P|S2.LheD75ORF5280P|S2.LheDORF1154P|S2.LheMB21ORF5825P|S3.Lhe76ORF2080P|S.LheORF662P
Lactobacillus hokkaidonensis	1	1	1	2	Lactobacillus hokkaidonensis LOOC260	S1.LhoC260ORF101020P|S3.LhoC260ORF101020P
Lactobacillus jensenii	5	4	4	13	Lactobacillus jensenii 1153|Lactobacillus jensenii 269-3|Lactobacillus jensenii SNUV360|Lactobacillus jensenii TL2937	S1.Lje1153ORF1515P|S1.Lje2693ORF399P|S1.Lje2937ORF4855P|S1.Lje360ORF5115P|S2.Lje1153ORF1515P|S2.Lje2693ORF399P|S2.Lje2937ORF4855P|S2.Lje360ORF5115P|S3.Lje2693ORF399P|S3.Lje2937ORF4855P|S3.Lje360ORF5115P|S4.Lje360ORF5115P|S.Lje1153ORF1522P
Lactobacillus mucosae	2	2	2	7	Lactobacillus mucosae DPC 6426|Lactobacillus mucosae LM1	S1.Lmu6426ORFDP|S1.LmuLM1ORF16140P|S1.LmuLM1ORF20110P|S2.Lmu6426ORFDP|S2.LmuLM1ORF16140P|S2.LmuLM1ORF20110P|S3.LmuLM1ORF20110P
Lactobacillus paracasei	17	11	10	20	Lactobacillus paracasei DmW_181|Lactobacillus paracasei DPC2071|Lactobacillus paracasei FAM18149|Lactobacillus paracasei HD1.7|Lactobacillus paracasei IIA|Lactobacillus paracasei NRIC 1981|Lactobacillus paracasei RI-194|Lactobacillus paracasei RI-195|Lactobacillus paracasei RI-210|Lactobacillus paracasei subsp. paracasei 8700:2|Lactobacillus paracasei TK1501	S1.Lpa1501ORF9755P|S1.Lpa18149ORF8550P|S1.Lpa181ORF8035P|S1.Lpa194ORFDP|S1.Lpa195ORFDP|S1.Lpa1981ORF1388P|S1.Lpa2071ORF2089P|S1.Lpa210ORFBP|S1.Lpa8700ORF2016P|S1.LpaHD17ORFCP|S2.Lpa1501ORF9755P|S2.Lpa181ORF8035P|S2.Lpa194ORFDP|S2.Lpa195ORFDP|S2.Lpa1981ORF1388P|S2.Lpa2071ORF2089P|S2.Lpa8700ORF2016P|S2.LpaHD17ORFCP|S3.LpaHD17ORFCP|S.LpaIIAORF13355P
Lactobacillus pentosus	2	1	1	1	Lactobacillus pentosus SLC13	S.LpeSLC13ORF16455P
Lactobacillus plantarum	58	38	38	81	Lactobacillus plantarum 16|Lactobacillus plantarum B21|Lactobacillus plantarum BLS41|Lactobacillus plantarum C410L1|Lactobacillus plantarum E2C2|Lactobacillus plantarum E2C5|Lactobacillus plantarum FBR4|Lactobacillus plantarum FBR5|Lactobacillus plantarum FBR6|Lactobacillus plantarum FMNP01|Lactobacillus plantarum HFC8|Lactobacillus plantarum IPLA88|Lactobacillus plantarum K259|Lactobacillus plan…	S1.LpBLS41ORFAP|S1.Lpl125ORF3810P|S1.Lpl1277ORF3810P|S1.Lpl146ORFAP|S1.Lpl165ORFCP|S1.Lpl16ORF759P|S1.Lpl177ORF12180P|S1.Lpl189ORFCP|S1.Lpl190ORFBP|S1.Lpl206ORF8195P|S1.Lpl208ORFBP|S1.Lpl21ORF3895P|S1.Lpl2766ORF3495P|S1.Lpl3037ORF7850P|S1.Lpl35BORF2315P|S1.Lpl391ORF11370P|S1.Lpl410ORF8275P|S1.Lpl434ORF2272P|S1.Lpl513ORFAP|S1.Lpl515ORFBP|S1.Lpl78ORF1183P|S1.Lpl88ORFAP|S1.Lpl95ORF12185P|S1.LplE2C2O…
Lactobacillus pobuzihii	1	1		2	Lactobacillus pobuzihii E100301	S1.Lpo301ORFCP|S2.Lpo301ORFCP
Lactobacillus reuteri	12	8	5	11	Lactobacillus reuteri 121|Lactobacillus reuteri DSM 20016|Lactobacillus reuteri F275|Lactobacillus reuteri I49|Lactobacillus reuteri I5007|Lactobacillus reuteri IRT|Lactobacillus reuteri TD1|Lactobacillus reuteri ZLR003	S1.LreF275ORF1347P|S1.LreFORF1436P|S1.LreIRTORF1422P|S1.LreR003ORF1265P|S1.LreTD1ORF4700P|S2.Lre5007ORF1103P|S2.LreI49ORF8065P|S2.LreR003ORF1265P|S2.LreTD1ORF4700P|S3.LreR003ORF1265P|S4.Lre121ORF3400P
Lactobacillus rhamnosus	19	11	10	20	Lactobacillus rhamnosus 2166|Lactobacillus rhamnosus ASCC 290|Lactobacillus rhamnosus ATCC 11443|Lactobacillus rhamnosus ATCC 8530|Lactobacillus rhamnosus CASL|Lactobacillus rhamnosus CNCM-I-3698|Lactobacillus rhamnosus CRL1505|Lactobacillus rhamnosus L31|Lactobacillus rhamnosus LOCK908|Lactobacillus rhamnosus Pen|Lactobacillus rhamnosus SCT-10-10-60	S1.Lrh101060ORFCP|S1.Lrh11443ORFCP|S1.Lrh1505ORFBP|S1.Lrh2166ORF11635P|S1.Lrh290ORF8670P|S1.Lrh3698ORF235P|S1.Lrh8530ORF2096P|S1.Lrh908ORF2157P|S1.LrhCASLORFCP|S1.LrhL31ORFAP|S1.LrhPenORF5125P|S2.Lrh101060ORFCP|S2.Lrh11443ORFCP|S2.Lrh1505ORFBP|S2.Lrh3698ORF235P|S2.Lrh908ORF2157P|S2.LrhCASLORFCP|S2.LrhL31ORFAP|S2.LrhPenORF5125P|S3.Lrh2166ORF11635P
Lactobacillus rossiae	1	1	1	2	Lactobacillus rossiae	S1.Lro15814ORFAP|S2.Lro15814ORFAP
Lactobacillus ruminis	1	1	1	2	Lactobacillus ruminis SPM0211	S1.Lru211ORF446P|S2.Lru211ORF446P
Lactobacillus saerimneri	1	1	1	3	Lactobacillus saerimneri 30a	S1.Lsa30AORF4484P|S1.Lsa30AORF4499P|S2.Lsa30AORF4484P
Lactobacillus sakei	10	1	1	2	Lactobacillus sakei isolate MFPB19	S1.Lsa19ORF1386P|S3.Lsa19ORF1386P
Lactobacillus salivarius	14	12	12	38	Lactobacillus salivarius BCRC 12574|Lactobacillus salivarius BCRC 14759|Lactobacillus salivarius CICC 23174|Lactobacillus salivarius cp400|Lactobacillus salivarius GJ-24|Lactobacillus salivarius JCM1046|Lactobacillus salivarius L28|Lactobacillus salivarius LPM01|Lactobacillus salivarius Ren|Lactobacillus salivarius SMXD51|Lactobacillus salivarius UCC118|Lactobacillus salivarius ZLS006	S1.Lsa006ORF4400P|S1.Lsa1046ORF171P|S1.Lsa1046ORF939P|S1.Lsa12574ORF7685P|S1.Lsa23174ORF1715P|S1.Lsacp400ORF21471P|S1.LsaGJ24ORF1047P|S1.LsaL28ORF10145P|S1.LsaL28ORF2505P|S1.LsaLPM01ORFAP|S2.Lsa1046ORF171P|S2.Lsa1046ORF939P|S2.Lsa12574ORF7685P|S2.Lsa12574ORF7730P|S2.Lsa14759ORF9325P|S2.Lsa23174ORF1715P|S2.Lsa51ORF1108P|S2.Lsacp400ORF21471P|S2.LsaGJ24ORF1047P|S2.LsaGJ24ORF105P|S2.LsaL28ORF10145P|S…
Lactobacillus species	4	1	1	1	Lactobacillus species CBA3606	S.Lsp3606ORF12355P
Lactococcus garvieae	9	1	1	1	Lactococcus garvieae IPLA 31405	S.Lga31405ORF103985P
Lactococcus lactis	75	10	7	15	Lactococcus lactis IO-1|Lactococcus lactis subsp. cremoris A17|Lactococcus lactis subsp. cremoris JM1|Lactococcus lactis subsp. cremoris JM2|Lactococcus lactis subsp. lactis A12|Lactococcus lactis subsp. lactis bv. diacetylactis LD61|Lactococcus lactis subsp. lactis ILIBB-JZK|Lactococcus lactis subsp. lactis K337|Lactococcus lactis subsp. lactis UC08|Lactococcus lactis subsp. lactis UC11	S1.LlaA12ORF1262P|S1.LlaIO1ORF1141P|S1.LlaJM2ORF107P|S1.LlaK337ORF1733P|S1.LlaUC08ORF1138P|S1.LlaUC11ORF1137P|S2.LlaA12ORF1262P|S2.LlaIO1ORF1141P|S2.LlaUC08ORF1138P|S2.LlaUC11ORF1137P|S3.LlaJM1ORF165P|S3.LlaJM2ORF107P|S.LlaA17ORF10160P|S.LlaJZKORFAP|S.LlaLD61ORF12615P
Lactococcus raffinolactis	2	1	1	2	Lactococcus raffinolactis WiKim0068	S1.Lra68ORF95P|S4.Lra68ORF95P
Lactococcus species	1	1	1	3	Lactococcus species Rs-Y01	S1.LapRsy01ORF615P|S2.LapRsy01ORF615P|S3.LapRsy01ORF615P
Leuconostoc kimchii	1	1	1	1	Leuconostoc kimchii IMSNU11154	S.LkiORF2840P
Leuconostoc mesenteroides	16	9	9	18	Leuconostoc mesenteroides DRC1506|Leuconostoc mesenteroides KFRI-MG|Leuconostoc mesenteroides P45|Leuconostoc mesenteroides subsp. dextranicum LbE15|Leuconostoc mesenteroides subsp. mesenteroides DRC0211|Leuconostoc mesenteroides subsp. mesenteroides J18|Leuconostoc mesenteroides subsp. suionicum DSM 20241|Leuconostoc mesenteroides subsp. suionicum LT-38|Leuconostoc mesenteroides WiKim33	S1.Lme1506ORF6960P|S1.Lme20241II|S1.Lme211ORF7030P|S1.Lme33ORF8425P|S1.LmeJ18ORF10250P|S1.LmeLT38ORF1690P|S1.LmeMGORF1303P|S1.LmeP45ORF6955P|S2.Lme1506ORF6960P|S2.Lme20241IIP|S2.Lme211ORF7030P|S2.Lme33ORF8425P|S2.LmeE15ORF9100P|S2.LmeJ18ORF10250P|S2.LmeLT38ORF1690P|S2.LmeMGORF1303P|S2.LmeP45ORF6955P|S3.LmeJ18ORF10250P
Leuconostoc pseudomesenteroides	3	1	1	2	Leuconostoc pseudomesenteroides KCTC 3652	S1.Lps3652ORFBP|S2.Lps3652ORFBP
Limnoraphis robusta	1	1	1	2	Limnoraphis robusta CS-951	S1.Lro951ORF27365P|S2.Lro951ORF27365P
Listeria innocua	1	1	1	2	Listeria innocua Clip 11262	S1.LinCORF522P|S2.LinCORF522P
Listeria ivanovii	1	1	1	2	Listeria ivanovii subsp. londoniensis WSLC 30151	S1.Liv30151ORF2295P|S2.Liv30151ORF2295P
Listeria monocytogenes	123	60	60	126	Listeria monocytogenes|Listeria monocytogenes 08-5578|Listeria monocytogenes 08-5923|Listeria monocytogenes 10-092876-0145 LM9|Listeria monocytogenes 10-092876-0731 LM5|Listeria monocytogenes 10-092876-1016 LM11|Listeria monocytogenes BCW_2357|Listeria monocytogenes CFSAN008100|Listeria monocytogenes CFSAN010068|Listeria monocytogenes CFSAN023459|Listeria monocytogenes CFSAN029793|Listeria monocy…	S1.Lmo004ORFBP|S1.Lmo0145ORF2725P|S1.Lmo0291ORFDP|S1.Lmo0478ORF550P|S1.Lmo0815ORF550P|S1.Lmo10068ORF2915P|S1.Lmo1016ORF2750P|S1.Lmo1046ORF550P|S1.Lmo1047ORF550P|S1.Lmo1059ORFAP|S1.Lmo11238ORF2745P|S1.Lmo1321ORF550P|S1.Lmo1468ORF556P|S1.Lmo1546ORF10195P|S1.Lmo15ORF2740P|S1.Lmo1823ORF1570P|S1.Lmo2035ORF550P|S1.Lmo2088ORF12645P|S1.Lmo2306ORF3240P|S1.Lmo23459I|S1.Lmo2357ORF13975P|S1.Lmo30ORFBP|S1.Lmo…
Listeria welshimeri	2	2	2	4	Listeria welshimeri NCTC11857|Listeria welshimeri serovar 6b str. SLCC5334	S1.Lwe11857ORF512P|S1.LweSORF478P|S2.Lwe11857ORF512P|S2.LweSORF478P
Lutibacter species	2	1	0	1	Lutibacter species LPB0138	S.Lsp138ORF2360P
Macrococcus caseolyticus	1	1	1	6	Macrococcus caseolyticus IMD0819	S1.Mca819ORF21210P|S1.Mca819ORF21790P|S2.Mca819ORF21210P|S3.Mca819ORF21790P|S.Mca819ORF21270P|S.Mca819ORF21850P
Mahella australiensis	1	1	1	1	Mahella australiensis 50-1 BON	S1.MauBONORF2546P
Mannheimia haemolytica	23	19	19	38	Mannheimia haemolytica 16041065 BH|Mannheimia haemolytica 16041065 GH|Mannheimia haemolytica 186|Mannheimia haemolytica 187|Mannheimia haemolytica 191|Mannheimia haemolytica 193|Mannheimia haemolytica 89010807N|Mannheimia haemolytica 89010807N lktA-|Mannheimia haemolytica D153|Mannheimia haemolytica D171|Mannheimia haemolytica D174|Mannheimia haemolytica D193|Mannheimia haemolytica D38|Mannheimia…	S1.Mha183V|S1.Mha185VI|S1.Mha186IV|S1.Mha187V|S1.Mha191IV|S1.Mha193IV|S1.Mha2286ORF12115P|S1.Mha42548ORF1690P|S1.Mha807AORF2130P|S1.Mha807III|S1.MhaBHORF2625P|S1.MhaD153ORF5970P|S1.MhaD171ORF5475P|S1.MhaD174ORF6205P|S1.MhaD193ORF6135P|S1.MhaD38ORF965P|S1.MhaGHORF4030P|S1.MhaH23ORF152P|S1.MhaPORFGP|S2.Mha183VP|S2.Mha185VIP|S2.Mha186IVP|S2.Mha187VP|S2.Mha191IVP|S2.Mha193IVP|S2.Mha2286ORF12115P|S2.M…
Meiothermus ruber	3	1	1	1	Meiothermus ruber H328	S.MruH328ORFJP
Mesoplasma syrphidae	1	1	1	1	Mesoplasma syrphidae YJS	S2.MsyYJSORF1325P
Mesoplasma tabanidae	1	1	1	1	Mesoplasma tabanidae BARC 857	S2.Mta857ORF3150P
Methanobacterium formicicum	3	2	2	4	Methanobacterium formicicum BRM9|Methanobacterium formicicum isolate Mb9	S1.MfoMb9ORF2111P|S2.MfoBRM9ORF281P|S3.MfoBRM9ORF281P|S4.MfoBRM9ORF281P
Methanobrevibacter cuticularis	1	1	1	1	Methanobrevibacter cuticularis	S1.Mcu11139ORF16070P
Methanobrevibacter oralis	2	2	2	4	Methanobrevibacter oralis|Methanobrevibacter oralis JMR01	S1.MorJMR01ORFKP|S2.Mor7256ORF9560P|S2.MorJMR01ORFKP|S3.Mor7256ORF9560P
Methanobrevibacter species	2	2	2	4	Methanobrevibacter species AbM4|Methanobrevibacter species JH1	S2.Msp4ORF520P|S2.MspJH1ORFEP|S4.Msp4ORF520P|S4.MspJH1ORFEP
Methanogenic archaeon	1	1	1	2	Methanogenic archaeon mixed culture ISO4-G1	S1.Mar4ORF1514P|S2.Mar4ORF1514P
Methanomethylophilus species	1	1	1	1	Methanomethylophilus species 1R26	S2.Msp1R26ORF2405P
Methanosarcina mazei	7	1	1	1	Methanosarcina mazei WWM610	S.Mma610ORF1488P
Methanosphaera stadtmanae	1	1	1	2	Methanosphaera stadtmanae	S1.MstDORF479P|S3.MstDORF479P
Methanothermobacter marburgensis	1	1	0	1	Methanothermobacter marburgensis str. Marburg	S.Mma2133ORF13280P
Methanothermobacter thermautotrophicus	1	1	0	1	Methanothermobacter thermautotrophicus CaT2	S.MthCaT2ORF856P
Methylobacter tundripaludum	3	1	0	1	Methylobacter tundripaludum SV96	S.MtuSV96ORFFP
Methylococcus capsulatus	2	1	0	1	Methylococcus capsulatus str. Bath	S.McaTORF834P
Methylomicrobium album	1	1	0	1	Methylomicrobium album BG8	S.MalBG8ORF3199P
Methylomonas koyamae	4	1	1	1	Methylomonas koyamae LM6	S.MkoLM6ORF1045P
Methylomonas species	5	1	1	1	Methylomonas species LWB	S.MspLWBORF5535P
Methylovulum miyakonense	1	1	1	1	Methylovulum miyakonense HT12	S1.Mmi2070ORFPP
Micrococcus luteus	5	1	1	1	Micrococcus luteus RIT305	S.Mlu305ORF1813P
Microcystis aeruginosa	9	1	1	1	Microcystis aeruginosa NIES-44	S1.Mae44ORF3634P
Mixed sample	1	1	1	22	Mixed sample	S1.Msa17ORFA2P|S1.Msa17ORFB2P|S1.Msa17ORFF1P|S1.Msa17ORFG2P|S1.Msa17ORFH2P|S1.Msa17ORFJ1P|S1.Msa17ORFS1P|S1.Msa17ORFW1P|S1.Msa17ORFWP|S2.Msa17ORFA2P|S2.Msa17ORFG2P|S2.Msa17ORFS1P|S2.Msa17ORFY1P|S3.Msa17ORFB2P|S3.Msa17ORFH2P|S3.Msa17ORFW1P|S3.Msa17ORFY1P|S4.Msa17ORFB2P|S4.Msa17ORFJ1P|S4.Msa17ORFY1P|S5.Msa17ORFA2P|S.Msa17ORFT1P
Mogibacterium pumilum	1	1	1	1	Mogibacterium pumilum ATCC 700696	S1.Mpu696ORF7515P
Moraxella catarrhalis	6	1	1	1	Moraxella catarrhalis 25240	S1.Mca25240ORF1547P
Moraxella macacae	1	1	1	4	Moraxella macacae 0408225	S1.Mma225ORF3865P|S2.Mma225ORF3865P|S.Mma225ORF265P|S.Mma225ORF285P
Mucinivorans hirudinis	1	1	1	2	Mucinivorans hirudinis	S1.MhiM3ORF1767P|S2.MhiM3ORF1767P
Mycobacterium pseudoshottsii	2	1	1	1	Mycobacterium pseudoshottsii JCM 15466	S.Mps15466ORF25890P
Mycoplasma agalactiae	2	2	2	5	Mycoplasma agalactiae PG2|Mycoplasma agalactiae strain 5632	S1.Mag5632ORF6350P|S2.Mag5632ORF6350P|S.MagPGORF5640P|S.MagPGORF5730AP|S.MagPGORF5730BP
Mycoplasma arginini	1	1	1	3	Mycoplasma arginini HAZ145_1	S1.Mar145ORF74P|S2.Mar145ORF62P|S2.Mar145ORF74P
Mycoplasma bovigenitalium	1	1	1	6	Mycoplasma bovigenitalium HAZ596	S1.Mbo596ORF265P|S2.Mbo596ORF265P|S3.Mbo596ORF265P|S4.Mbo596ORF265P|S5.Mbo596ORF265P|S6.Mbo596ORF265P
Mycoplasma bovirhinis	2	2	2	8	Mycoplasma bovirhinis GS01|Mycoplasma bovirhinis HAZ141_2	S1.Mbo1412ORF1037P|S1.Mbo1412ORF383P|S1.Mbo1412ORF572P|S1.MboGS01ORF1285P|S1.MboGS01ORF1830P|S1.MboGS01ORF625P|S.Mbo1412ORF177P|S.MboGS01ORF535P
Mycoplasma bovis	12	12	12	46	Mycoplasma bovis|Mycoplasma bovis 08M|Mycoplasma bovis CQ-W70|Mycoplasma bovis HB0801|Mycoplasma bovis HB0801-P115|Mycoplasma bovis HB0801-P150|Mycoplasma bovis HB0801-P180|Mycoplasma bovis Hubei-1|Mycoplasma bovis isolate JF4278|Mycoplasma bovis Ningxia-1|Mycoplasma bovis NM 2012|Mycoplasma bovis PG45 clone MU clone A2	S1.Mbo08MORF1245P|S1.Mbo4278ORF645P|S1.Mbo45ORF237P|S1.Mbo45ORF618P|S1.Mbo70ORF1155P|S1.Mbo70ORF3060P|S1.Mbo801ORF244P|S1.Mbo801ORF652P|S1.MboH1ORF228P|S1.MboJF4428ORF40P|S1.MboN1ORF1225P|S1.MboN1ORF3390P|S1.MboP115ORF209P|S1.MboP115ORF577P|S1.MboP150ORF210P|S1.MboP150ORF579P|S1.MboP180ORF209P|S1.MboP180ORF576P|S2.Mbo4278ORF218P|S2.Mbo4278ORF645P|S2.Mbo45ORF237P|S2.Mbo45ORF618P|S2.Mbo70ORF3060P|S…
Mycoplasma bovoculi	1	1	1	2	Mycoplasma bovoculi M165/69	S1.Mbo165ORF1005P|S2.Mbo165ORF1005P
Mycoplasma canadense	1	1	1	1	Mycoplasma canadense HAZ360_1	S.Mca360ORF24P
Mycoplasma canis	6	2	2	3	Mycoplasma canis PG 14|Mycoplasma canis UF33	S1.McaPG14ORF2391P|S1.McaPG14ORF585P|S.McaUF33ORF2316P
Mycoplasma capricolum	7	7	7	19	Mycoplasma capricolum subsp. capricolum 14DL0024|Mycoplasma capricolum subsp. capripneumoniae 87001|Mycoplasma capricolum subsp. capripneumoniae 9231-Abomsa|Mycoplasma capricolum subsp. capripneumoniae F38|Mycoplasma capricolum subsp. capripneumoniae ILRI181|Mycoplasma capricolum subsp. capripneumoniae M1601|Mycoplasma capricolum subsp. capripneumoniae zly1309F	S1.Mca1601ORFAP|S1.Mca24ORF1P|S1.Mca309FORF245P|S1.Mca9231ORF53P|S1.McaF38ORF64P|S2.Mca24ORF1P|S2.Mca309FORF245P|S2.McaF38ORF64P|S3.Mca24ORF1P|S3.Mca309FORF245P|S4.McaF38ORF64P|S5.Mca309FORF245P|S.Mca1601ORF245P|S.Mca181ORF52P|S.Mca87001ORF53P|S.Mca87001ORF61P|S.Mca87001ORF62P|S.Mca87001ORF64P|S.McaF38ORF57P
Mycoplasma conjunctivae	1	1	1	1	Mycoplasma conjunctivae	S2.McoHRCORF4100P
Mycoplasma cynos	1	1	1	2	Mycoplasma cynos C142	S1.McyORF647P|S2.McyORF647P
Mycoplasma dispar	2	2	2	13	Mycoplasma dispar|Mycoplasma dispar GS01	S1.Mdi27140ORF3015P|S1.Mdi27140ORF685P|S1.MdiGS01ORF2785P|S2.Mdi27140ORF3015P|S2.MdiGS01ORF2785P|S3.Mdi27140ORF3015P|S3.MdiGS01ORF2785P|S4.MdiGS01ORF2785P|S5.MdiGS01ORF2785P|S6.MdiGS01ORF2785P|S7.MdiGS01ORF2785P|S8.MdiGS01ORF2785P|S9.MdiGS01ORF2785P
Mycoplasma fermentans	3	3	3	11	Mycoplasma fermentans JER|Mycoplasma fermentans M64|Mycoplasma fermentans PG18	S1.Mfe18ORF488P|S1.Mfe18ORF720P|S1.Mfe64ORF1024P|S1.Mfe64ORF570P|S2.Mfe18ORF488P|S2.Mfe18ORF720P|S2.Mfe64ORF1024P|S2.MfeJERORF8340P|S3.Mfe64ORF570P|S5.Mfe64ORF570P|S.Mfe64ORF597P
Mycoplasma flocculare	1	1	1	2	Mycoplasma flocculare Ms42	S1.Mfl27399ORF3195P|S2.Mfl27399ORF3195P
Mycoplasma haemobos	1	1	1	11	Mycoplasma haemobos INIFAP01	S1.MhaP01ORF1775P|S1.MhaP01ORF5270P|S2.MhaP01ORF1775P|S2.MhaP01ORF5270P|S3.MhaP01ORF1775P|S4.MhaP01ORF1775P|S4.MhaP01ORF5270P|S5.MhaP01ORF1775P|S5.MhaP01ORF5270P|S6.MhaP01ORF1775P|S7.MhaP01ORF5270P
Mycoplasma haemolamae	1	1	1	3	Mycoplasma haemolamae Purdue	S.MhaPuORF2895P|S.MhaPuORF370P|S.MhaPuORF4040P
Mycoplasma hominis	5	4	4	4	Mycoplasma hominis|Mycoplasma hominis AF1|Mycoplasma hominis ATCC 27545 LBD-4|Mycoplasma hominis isolate 2539	S1.Mho2539ORF3125P|S1.Mho27545ORF1910P|S1.MhoPG21ORF3240P|S2.MhoAF1ORFDP
Mycoplasma hyorhinis	6	6	6	16	Mycoplasma hyorhinis DBS 1050|Mycoplasma hyorhinis GDL-1|Mycoplasma hyorhinis HUB-1|Mycoplasma hyorhinis MCLD|Mycoplasma hyorhinis MDBK-IPV|Mycoplasma hyorhinis SK76	S1.Mhy76ORF225P|S1.MhyIPVORF877P|S2.Mhy76ORF225P|S2.MhyIPVORF877P|S.McyMORF5P|S.McyMORF965P|S.Mhy1050ORF225P|S.Mhy76ORF419P|S.MhyGDL1ORF206P|S.MhyGDL1ORF207P|S.MhyGDL1ORF388P|S.MhyGDL1ORF389P|S.MhyHUBORF202P|S.MhyHUBORF374P|S.MhyHUBORF375P|S.MhyIPVORF446P
Mycoplasma hyosynoviae	6	5	5	8	Mycoplasma hyosynoviae M60|Mycoplasma hyosynoviae NPL2|Mycoplasma hyosynoviae NPL4|Mycoplasma hyosynoviae NPL6|Mycoplasma hyosynoviae NPL7	S1.MhyNPL4ORF645P|S2.MhyM60ORF1375P|S2.MhyNPL4ORF645P|S3.MhyM60ORF1375P|S.MhyNPL2ORF1885P|S.MhyNPL2ORF320P|S.MhyNPL6ORF730P|S.MhyNPL7ORF165P
Mycoplasma ovis	1	1	1	2	Mycoplasma ovis Michigan	S1.MovMORF2800P|S.MovMORF2050P
Mycoplasma penetrans	1	1	1	2	Mycoplasma penetrans HF-2	S.MpeORF8210AP|S.MpeORF8210BP
Mycoplasma pneumoniae	70	45	45	104	Mycoplasma pneumoniae 1006|Mycoplasma pneumoniae 1134|Mycoplasma pneumoniae 1801|Mycoplasma pneumoniae 19294|Mycoplasma pneumoniae 309|Mycoplasma pneumoniae 39443|Mycoplasma pneumoniae 51494|Mycoplasma pneumoniae 519|Mycoplasma pneumoniae 54089|Mycoplasma pneumoniae 54524|Mycoplasma pneumoniae 549|Mycoplasma pneumoniae 685|Mycoplasma pneumoniae 85084|Mycoplasma pneumoniae 85138|Mycoplasma pneumon…	S1.Mpn1006ORF1610P|S1.Mpn1134ORF1605P|S1.Mpn1139ORF1610P|S1.Mpn1428ORF1630P|S1.Mpn1801ORF1600P|S1.Mpn19294ORF3095P|S1.Mpn19294ORF3125P|S1.Mpn2009ORF1595P|S1.Mpn2592ORF1585P|S1.Mpn355ORF1555P|S1.Mpn402ORF2890P|S1.Mpn405ORF2890P|S1.Mpn51494ORF1625P|S1.Mpn519ORF1610P|S1.Mpn54089ORF1625P|S1.Mpn54524ORF1625P|S1.Mpn549ORF1600P|S1.Mpn685ORF1600P|S1.Mpn85084ORF1625P|S1.Mpn85138ORF1630P|S1.MpnCO103ORF1590…
Mycoplasma pullorum	1	1	1	1	Mycoplasma pullorum B359_6	S.Mpu3596ORF3625P
Mycoplasma pulmonis	2	2	2	7	Mycoplasma pulmonis UAB 6510|Mycoplasma pulmonis UAB CTIP	S1.MpuCORF810P|S2.MpuCORF810P|S.MpuCORF4330AP|S.MpuCORF4330BP|S.MpuCORF6780AP|S.MpuCORF6780BP|S.MpuUIB
Mycoplasma putrefaciens	1	1	1	1	Mycoplasma putrefaciens KS1	S2.MpuKS1ORF523P
Mycoplasma species	2	2	2	2	Mycoplasma species G5847|Mycoplasma species VCU_M1	S.MspG5847ORF380P|S.MspM1ORF1890P
Mycoplasma synoviae	3	3	3	3	Mycoplasma synoviae 86079-7NS|Mycoplasma synoviae ATCC 25204 WVU1853|Mycoplasma synoviae MS-H	S1.Msy25204ORF3755P|S.Msy7NSORF4460P|S.MsyMSHORF4460P
Mycoplasma wenyonii	1	1	1	1	Mycoplasma wenyonii Massachusetts	S.MweMORF600P
Myroides odoratimimus	2	1	1	2	Myroides odoratimimus CIP 103059	S1.Mod103059ORF3601P|S2.Mod103059ORF3601P
Myroides odoratus	1	1	1	2	Myroides odoratus	S1.Mod2801ORF3515P|S2.Mod2801ORF3515P
Myroides species	2	1	1	2	Myroides species ZB35	S1.MspZB35ORF175P|S4.MspZB35ORF175P
Negativicoccus massiliensis	1	1	0	1	Negativicoccus massiliensis AT7	S.NmaAT7ORFHP
Neisseria meningitidis	28	1	0	1	Neisseria meningitidis FDAARGOS_214	S1.Nme214ORF9125P
Nitrosomonas species	2	1	0	1	Nitrosomonas species Is79A3	S.Nsp79ORF207P
Nitrosopumilus maritimus	1	1	1	1	Nitrosopumilus maritimus SCM1	S2.NmaSCMORF606P
Nonlabens sediminis	2	1	1	1	Nonlabens sediminis	S1.Nul19294ORF2298P
Obesumbacterium proteus	1	1	0	1	Obesumbacterium proteus	S.Opr2777ORF18515P
Oceanisphaera profunda	1	1	0	1	Oceanisphaera profunda SM1222	S.Opr1222ORF15425P
Oenococcus oeni	1	1	1	1	Oenococcus oeni 139	S2.Ooe139ORF8950P
Olleya species	2	2	1	2	Olleya species Bg11-27|Olleya species ITB9	S1.Osp1127ORF10850P|S.OspITB9ORFAP
Olsenella uli	1	1	1	2	Olsenella uli	S1.OulORF1673P|S3.OulORF1673P
Paenibacillus larvae	9	1	1	1	Paenibacillus larvae subsp. pulvifaciens SAG 10367	S.Pla10367ORF2275P
Paenibacillus species	24	2	2	3	Paenibacillus species DMB5|Paenibacillus species LPB0068	S1.PspDMB5ORF8025P|S2.PspDMB5ORF8025P|S.Psp68ORF8590P
Parabacteroides distasonis	1	1	1	1	Parabacteroides distasonis CL03T12C09	S3.Pdi12C09ORF261P
Parabacteroides johnsonii	1	1	1	2	Parabacteroides johnsonii CL02T12C29	S1.Pjo12C29ORF545P|S4.Pjo12C29ORF545P
Parabacteroides merdae	1	1	1	3	Parabacteroides merdae CL03T12C32	S1.Pme12C32ORF2709P|S1.Pme12C32ORF4131P|S2.Pme12C32ORF4131P
Parabacteroides species	1	1	1	2	Parabacteroides species CT06	S1.PspCT06ORF15450P|S2.PspCT06ORF15450P
Parvimonas micra	1	1	1	1	Parvimonas micra KCOM 1535	S1.Pmi1535ORF6930P
Pasteurella dagmatis	1	1	1	1	Pasteurella dagmatis NCTC11617	S1.Pda11617ORF1465P
Pediococcus acidilactici	2	1	1	2	Pediococcus acidilactici MA18/5M	S1.PacMAORF773P|S2.PacMAORF773P
Pediococcus damnosus	3	1	1	1	Pediococcus damnosus TMW 2.1536	S3.Pda1536ORF1406P
Pelobacter propionicus	1	1	0	1	Pelobacter propionicus	S.PprDORF353P
Peptostreptococcaceae bacterium	5	2	2	5	Peptostreptococcaceae bacterium AS15|Peptostreptococcaceae bacterium CCRI-22567	S1.Pba22567ORF4885P|S1.Pba22567ORF785P|S1.PbaAS15ORF1807P|S3.Pba22567ORF4885P|S3.PbaAS15ORF1807P
Piscirickettsia salmonis	7	2	2	2	Piscirickettsia salmonis LF-89|Piscirickettsia salmonis PM51819A	S2.Psa51819AORF7045P|S2.PsaLF89ORF2160P
Polaribacter species	9	1	0	1	Polaribacter species KT25b	S.PspKT25bORF1559P
Polaromonas sp.	1	1	1	1	Polaromonas sp. EUR3 1.2.1	S1.Psp3121ORFMP
Porphyromonas canoris	2	1	1	2	Porphyromonas canoris COT-108 OH2762	S1.Pca2762ORF8685P|S2.Pca2762ORF8685P
Porphyromonas crevioricanis	3	1	1	2	Porphyromonas crevioricanis COT-253 OH1447	S1.Pcr1447ORF2690P|S2.Pcr1447ORF2690P
Porphyromonas gingivalis	15	9	9	16	Porphyromonas gingivalis A7A1-28|Porphyromonas gingivalis AJW4|Porphyromonas gingivalis KCOM 2796|Porphyromonas gingivalis KCOM 2804|Porphyromonas gingivalis KCOM 2805|Porphyromonas gingivalis MP4-504|Porphyromonas gingivalis SJD2|Porphyromonas gingivalis TDC60|Porphyromonas gingivalis TDC 60	S1.Pgi128ORF10550P|S1.Pgi2796ORF7220P|S1.Pgi4504ORF10165P|S1.Pgi60ORF1963P|S1.PgiAJW4ORF10090P|S1.PgiSJD2ORF8560P|S1.PgiTDC60ORF1963P|S2.Pgi128ORF10550P|S2.Pgi4504ORF10165P|S2.Pgi60ORF1963P|S2.PgiAJW4ORF10090P|S2.PgiTDC60ORF1963P|S4.Pgi2796ORF7220P|S.Pgi2804ORF700P|S.Pgi2805ORF7080P|S.PgiSJD2ORF8600P
Porphyromonas gulae	4	1	1	2	Porphyromonas gulae COT-052 OH2857	S1.Pgu2857ORF8370P|S3.Pgu2857ORF8370P
Porphyromonas species	3	2	2	5	Porphyromonas species COT-108 OH1349|Porphyromonas species COT-290 OH3588	S1.Psp1349ORF9010P|S1.Psp3588ORF3065P|S2.Psp1349ORF9010P|S2.Psp3588ORF3065P|S3.Psp3588ORF3065P
Prevotella corporis	1	1	1	2	Prevotella corporis MJR7716	S1.Pco7716ORF270P|S2.Pco7716ORF270P
Prevotella intermedia	14	10	10	19	Prevotella intermedia 17|Prevotella intermedia 17-2|Prevotella intermedia 17F|Prevotella intermedia ATCC 25611 = DSM 20706|Prevotella intermedia ATCC 25611F|Prevotella intermedia KCOM 1741|Prevotella intermedia KCOM 1933|Prevotella intermedia KCOM 1944|Prevotella intermedia KCOM 2836|Prevotella intermedia KCOM 2837	S1.Pin172ORF2481P|S1.Pin1741ORF12020P|S1.Pin17ORF406P|S1.Pin1933ORF6715P|S1.Pin1944ORF3230P|S1.Pin2836ORF11600P|S2.Pin172ORF2481P|S2.Pin17ORF406P|S2.Pin1933ORF6715P|S2.Pin1944ORF3230P|S2.Pin2837ORF2930P|S2.Pin2837ORF3885P|S4.Pin1741ORF12020P|S4.Pin25611FORF7790P|S4.Pin2836ORF11600P|S.Pin17FORF12055P|S.Pin17FV|S.Pin25611ORFAP|S.Pin25611ORFBP
Prevotella melaninogenica	3	2	2	6	Prevotella melaninogenica|Prevotella melaninogenica FDAARGOS_306	S1.Pme306ORF8750P|S1.PmeOORF7324P|S2.Pme306ORF5935P|S2.Pme306ORF8750P|S2.PmeOORF7324P|S.PmeOORF6123P
Prosthecochloris aestuarii	1	1	0	1	Prosthecochloris aestuarii	S.PaeDORF306P
Pseudomonas aeruginosa	232	1	0	1	Pseudomonas aeruginosa SPA01	S.PaeSPA01ORF5680P
Pseudomonas species	50	1	1	1	Pseudomonas species 1-7	S.Psp17CORF15755P
Pseudomonas stutzeri	20	1	1	1	Pseudomonas stutzeri A1501	S.PstA1501ORF647P
Rhodobacter sphaeroides	2	1	0	1	Rhodobacter sphaeroides ATCC 17025	S.Rsp17025ORF3534P
Riemerella anatipestifer	13	1	1	2	Riemerella anatipestifer HXb2	S1.RanHXbORF216P|S2.RanHXbORF216P
Rikenella microfusus	1	1	1	1	Rikenella microfusus DSM 15922	S2.Rmi15922ORFAP
Roseburia hominis	1	1	1	2	Roseburia hominis A2-183	S1.Rho183ORF10860P|S3.Rho183ORF10860P
Roseburia intestinalis	1	1	1	1	Roseburia intestinalis XB6B4	S2.Rin6ORF29490P
Roseburia species	1	1	1	2	Roseburia species UNK.MGS-15	S2.RspMGS15ORFDP|S3.RspMGS15ORFDP
Ruminococcus albus	2	2	2	6	Ruminococcus albus 7|Ruminococcus albus AD2013	S1.Ral2013ORFFP|S1.Ral7ORF3907P|S2.Ral2013ORFFP|S2.Ral7ORF3907P|S3.Ral2013ORFFP|S3.Ral7ORF3907P
Ruminococcus bromii	1	1	1	2	Ruminococcus bromii L2-63	S.RbrL2ORF8970P|S.RbrL2ORF9000P
Ruminococcus obeum	1	1	1	1	Ruminococcus obeum A2-162	S1.RobA2ORF29030P
Ruminococcus sp.	2	2	2	2	Ruminococcus sp. HUN007|Ruminococcus sp. NK3A76	S2.Rsp7ORFAP|S2.RspA76ORFGP
Ruminococcus species	5	3	3	7	Ruminococcus species 18P13|Ruminococcus species 80/3|Ruminococcus species Marseille-P328	S1.Rsp80ORF1526P|S1.Rsp80ORF350P|S2.Rsp80ORF1526P|S2.Rsp80ORF350P|S3.Rsp80ORF350P|S3.RspP328ORFBP|S.Rsp18ORF1690P
Runella slithyformis	1	1	0	1	Runella slithyformis DSM 19594	S.Rsl19594ORF3340P
Salinicoccus halodurans	1	1	1	2	Salinicoccus halodurans H3B36	S1.ShaB36ORF13020P|S2.ShaB36ORF13020P
Salmonella enterica	923	6	0	6	Salmonella enterica subsp. enterica serovar Enteritidis EC20120505|Salmonella enterica subsp. enterica serovar Enteritidis EC20120528|Salmonella enterica subsp. enterica serovar Enteritidis EC20120685|Salmonella enterica subsp. enterica serovar Enteritidis EC20120929|Salmonella enterica subsp. enterica serovar Enteritidis EC20121541|Salmonella enterica subsp. enterica serovar Enteritidis SA201003…	S.Sen349ORF30170P|S.Sen505ORF27555P|S.Sen528ORF26635P|S.Sen541ORF31960P|S.Sen685ORF30740P|S.Sen929ORF21835P
Scardovia inopinata	1	1	1	2	Scardovia inopinata	S1.Sin12537ORF365P|S2.Sin12537ORF365P
Senegalemassilia anaerobia	1	1	1	2	Senegalemassilia anaerobia strain JC110	S1.San25959ORFBP|S2.San25959ORFBP
Shigella dysenteriae	20	1	1	1	Shigella dysenteriae CFSAN010956	S1.Sdy10956ORFCP
Spiroplasma citri	3	1	0	1	Spiroplasma citri R8-A2	S.SciR8ORF908P
Spiroplasma helicoides	1	1	1	1	Spiroplasma helicoides TABS-2	S2.She22551ORF4310P
Spiroplasma sabaudiense	1	1	1	1	Spiroplasma sabaudiense Ar-1343	S2.Ssa1343ORF4200P
Sporolactobacillus terrae	1	1	1	2	Sporolactobacillus terrae	S1.Ste11697ORFCP|S2.Ste11697ORFCP
Staphylococcus aureus	428	5	0	5	Staphylococcus aureus ST5:UCI 21|Staphylococcus aureus ST5:UCI 48|Staphylococcus aureus ST5:UCI 64|Staphylococcus aureus subsp. aureus 333|Staphylococcus aureus subsp. aureus M013	S.Sau333ORFAP|S.SauM013ORF1818P|S.SauUCI21ORF12830P|S.SauUCI48ORF9245P|S.SauUCI64ORF9925P
Staphylococcus capitis	8	3	0	3	Staphylococcus capitis CR03|Staphylococcus capitis CR05|Staphylococcus capitis CR09	S1.ScaCR03ORFBP|S1.ScaCR05ORF20006P|S1.ScaCR09ORF10398P
Streptococcus agalactiae	48	2	2	3	Streptococcus agalactiae|Streptococcus agalactiae NGBS572	S1.Sag572IIP|S1.SagSA111ORF272P|S3.Sag572IIP
Streptococcus anginosus	6	2	2	6	Streptococcus anginosus C238|Streptococcus anginosus subsp. whileyi MAS624	S1.San238ORF1130P|S1.San624ORF1212P|S2.San238ORF1130P|S2.San624ORF1212P|S3.San238ORF1130P|S3.San624ORF1212P
Streptococcus gallolyticus	2	2	2	4	Streptococcus gallolyticus ICDDRB-NRC-S1|Streptococcus gallolyticus subsp. gallolyticus DSM 16831	S1.Sga16831ORF5615P|S1.SgaS1ORF4805P|S2.Sga16831ORF5615P|S3.SgaS1ORF4805P
Streptococcus intermedius	6	3	3	6	Streptococcus intermedius B196|Streptococcus intermedius BA1|Streptococcus intermedius TYG1620	S1.Sin1620ORF7170P|S2.Sin196ORF687P|S3.Sin1620ORF7170P|S3.Sin196ORF687P|S4.Sin196ORF687P|S.SinBA1ORF1052P
Streptococcus macacae	1	1	1	1	Streptococcus macacae	S.Sma11558ORF397P
Streptococcus macedonicus	3	2	2	4	Streptococcus macedonicus 679|Streptococcus macedonicus ACA-DC 198	S1.Sma198ORF994P|S1.Sma679ORF961P|S2.Sma198ORF994P|S2.Sma679ORF961P
Streptococcus mitis	9	2	2	3	Streptococcus mitis KCOM 1350|Streptococcus mitis OT25	S1.Smi1350ORF315P|S1.SmiOT25ORF982P|S4.Smi1350ORF315P
Streptococcus mutans	7	1	1	3	Streptococcus mutans NG8	S1.SmuNG8ORF2050P|S2.SmuNG8ORF2050P|S3.SmuNG8ORF2050P
Streptococcus oralis	4	2	2	2	Streptococcus oralis 89a|Streptococcus oralis S.MIT/ORALIS-351	S1.Sor351ORF498P|S1.Sor89aORFEP
Streptococcus parauberis	6	1	1	2	Streptococcus parauberis SP-llh	S3.Spa417ORF5095P|S.Spa417ORF11975P
Streptococcus pneumoniae	78	52	52	128	Streptococcus pneumoniae 07AR0125|Streptococcus pneumoniae 11A|Streptococcus pneumoniae 19F|Streptococcus pneumoniae 19F J. Rosch|Streptococcus pneumoniae 224896|Streptococcus pneumoniae 225994|Streptococcus pneumoniae 23F|Streptococcus pneumoniae 335|Streptococcus pneumoniae 670-6B|Streptococcus pneumoniae 70585|Streptococcus pneumoniae A026|Streptococcus pneumoniae CCUG 1350|Streptococcus pneum…	S1.Spn001ORF1107P|S1.Spn001ORF437P|S1.Spn110ORF1420P|S1.Spn110ORFAP|S1.Spn1157ORF23060P|S1.Spn1157ORF360P|S1.Spn11AORF70P|S1.Spn122ORF514P|S1.Spn1350ORF1960P|S1.Spn141ORF4710P|S1.Spn19AORF10475P|S1.Spn19AORF9815P|S1.Spn19FJRORF9580P|S1.Spn19FORF462P|S1.Spn219ORF535P|S1.Spn224896ORF1030P|S1.Spn225994ORF1030P|S1.Spn23FORF4620P|S1.Spn26ORF2440P|S1.Spn3206ORF4345P|S1.Spn32672ORFCP|S1.Spn33038ORFDP|S1…
Streptococcus sanguinis	14	6	4	9	Streptococcus sanguinis SK1057|Streptococcus sanguinis SK1058|Streptococcus sanguinis SK160|Streptococcus sanguinis SK330|Streptococcus sanguinis SK405|Streptococcus sanguinis SK678	S1.Ssa160ORF2040P|S1.Ssa330ORF244P|S1.Ssa405ORF213P|S1.Ssa678ORF1668P|S2.Ssa1057ORF852P|S2.Ssa1058ORF786P|S2.Ssa330ORF244P|S3.Ssa405ORF213P|S3.Ssa678ORF1668P
Streptococcus species	10	2	2	6	Streptococcus species HTS25|Streptococcus species HTS9	S1.SspHTS25ORFCP|S1.SspHTS9ORFCP|S2.SspHTS25ORFCP|S2.SspHTS9ORFCP|S3.SspHTS25ORFCP|S3.SspHTS9ORFCP
Streptococcus suis	42	26	24	49	Streptococcus suis 05ZYH33|Streptococcus suis A7|Streptococcus suis BM407|Streptococcus suis CS100322|Streptococcus suis D9|Streptococcus suis DN13|Streptococcus suis GZ1|Streptococcus suis HA0609|Streptococcus suis ISU1606|Streptococcus suis ISU2414|Streptococcus suis ISU2660|Streptococcus suis ISU2714|Streptococcus suis JS14|Streptococcus suis LS9N|Streptococcus suis LSM102|Streptococcus suis N…	S1.Ssu002ORF9125P|S1.Ssu05ORF1452P|S1.Ssu102ORF6725P|S1.Ssu12ORF1340P|S1.Ssu1606ORF9175P|S1.Ssu2660ORF325P|S1.Ssu2714ORF3210P|S1.Ssu322ORFGP|S1.Ssu51ORF8015P|S1.Ssu565ORF7340P|S1.Ssu5719ORF6900P|S1.Ssu609ORFFP|S1.Ssu70731ORF1346P|S1.Ssu7ORF1288P|S1.SsuBMORF1350P|S1.SsuD9ORF1790P|S1.SsuDN13ORF7440P|S1.SsuGZORF1287P|S1.SsuLS9NORFEP|S1.SsuORF1423P|S1.SsuPORF1273P|S1.SsuS735ORF6110P|S1.SsuSC19ZORF700…
Streptococcus thermophilus	38	1		1	Streptococcus thermophilus CNRZ308	S.Sth308ORFAP
Synechococcus species	6	1	1	1	Synechococcus species	S1.Ssp7502ORF3616P
Synergistes jonesii	1	1	1	2	Synergistes jonesii 78-1	S1.Sjo781ORF4280P|S2.Sjo781ORF4280P
Tannerella forsythia	7	2	2	3	Tannerella forsythia 3313|Tannerella forsythia 92A2	S1.Tfo92A2ORF1962P|S3.Tfo92A2ORF1962P|S.Tfo3313ORF1804P
Tatlockia micdadei	3	1	1	2	Tatlockia micdadei NZ2015	S.Tmi2015ORF13520P|S.Tmi2015ORF13565P
Tetragenococcus halophilus	2	2	2	3	Tetragenococcus halophilus MJ4|Tetragenococcus halophilus NBRC 12172	S1.Tha12172ORF19020P|S1.ThaMJ4ORF7310P|S2.ThaMJ4ORF7310P
Thioalkalivibrio versutus	1	1	1	1	Thioalkalivibrio versutus D301	S.Tve301ORF8195P
Thiodictyon syntrophicum	1	1	1	1	Thiodictyon syntrophicum Cad16T	S.Tsy16TORF7880P
Thioflexothrix psecupsii	1	1	0	1	Thioflexothrix psecupsii D3	S.TpsD3ORF16685P
Thiothrix nivea	1	1	1	2	Thiothrix nivea	S.TiJP2ORFDP|S.TiJP2ORFLP
Tissierella creatinophila	1	1	1	3	Tissierella creatinophila DSM 6911	S1.Tcr6911ORF20960P|S2.Tcr6911ORF20960P|S3.Tcr6911ORF20960P
Treponema species	2	1	1	1	Treponema species JC4	S.TspJC4ORF21460P
Treponema succinifaciens	1	1	1	4	Treponema succinifaciens DSM 2489	S1.Tsu2489ORF1099P|S1.Tsu2489ORF585P|S2.Tsu2489ORF1099P|S2.Tsu2489ORF585P
Turicimonas muris	1	1	1	2	Turicimonas muris YL45	S1.TmuYL45ORF25P|S2.TmuYL45ORF25P
Uncultured bacterium	13	1	1	1	Uncultured bacterium subsurface gold mine	S.UbaGMORFMP
Ureaplasma diversum	1	1	1	1	Ureaplasma diversum	S.Udi49782ORF2185P
Ureaplasma parvum	8	4	4	5	Ureaplasma parvum hebnu3h04|Ureaplasma parvum serovar 3|Ureaplasma parvum serovar 3 str. ATCC 27815|Ureaplasma parvum serovar 3 SV3F4	S1.Upa3h04ORF1655P|S2.UpaF4ORF39P|S.Upa3ORF102P|S.UurORF100P|S.UurORF98AP
Ureaplasma urealyticum	1	1	1	1	Ureaplasma urealyticum serovar 10	S3.Uur10ORF36P
Veillonella parvula	4	1	1	1	Veillonella parvula	S3.VpaVORF1785P
Vitreoscilla species	1	1	1	1	Vitreoscilla species C1	S1.VspC1IP
Weissella oryzae	1	1	1	1	Weissella oryzae SG25	S2.WorSG25ORFAP
Xylella fastidiosa	28	1	1	1	Xylella fastidiosa subsp. sandyi Ann-1	S.XfaAnn1ORF620P
	5282	991	875	1943
